# Supplementary material for: Fecal pollution can explain antibiotic resistance gene abundances in anthropogenically impacted environments
Source: Nat Commun. 2019 Jan 8;10:80. doi: 10.1038/s41467-018-07992-3 (PMC6325112; doi:10.1038/s41467-018-07992-3)
Supplement: Supplementary file 4 — Supplementary Data 1 [file 41467_2018_7992_MOESM4_ESM.xlsx]

## Sheet: Selected studies
SRA/ENA/MG-RAST accession	Country
SRR5298537	Spain
SRR5306398	Spain
SRR5306399	Spain
SRR5306400	Spain
SRR5306401	Spain
SRR5306402	Spain
SRR5306403	Spain
SRR5306404	Spain
SRR5306406	Spain
SRR5306407	Spain
SRR5306409	Spain
SRR5306410	Spain
ERR1191817	UK
ERR1191818	UK
ERR1191819	UK
ERR1191820	UK
ERR1191821	UK
ERR1191822	UK
ERR1193290	UK
ERR1193291	UK
ERR1193292	UK
ERR1193293	UK
ERR1193294	UK
ERR1193333	UK
SRR5535873	US
SRR5535874	US
SRR5535875	US
SRR5535876	US
SRR5535877	US
SRR5535878	US
SRR5535879	US
SRR5535880	US
SRR5535885	US
SRR5535886	US
SRR5535887	US
mgs528275	India
mgs528278	India
mgs527777	India
mgs528287	India
mgs527792	India
mgs527765	India
mgs527771	India
mgs527780	India
mgs527786	India
mgs527798	India
SRR5997540	Singapore
SRR5997541	Singapore
SRR5997542	Singapore
SRR5997543	Singapore
SRR5997544	Singapore
SRR5997545	Singapore
SRR5997546	Singapore
SRR5997547	Singapore
SRR5997548	Singapore
SRR5997549	Singapore
SRR5997550	Singapore
SRR5997551	Singapore
SRR5997552	Singapore
mgm4701415.3	India polluted
mgm4701411.3	India polluted
mgm4701420.3	India polluted
mgm4701414.3	India polluted
mgm4701410.3	India polluted
mgm4701423.3	India polluted
mgm4701424.3	India polluted

## Sheet: HMP
HMP download links
http://downloads.hmpdacc.org/data/Illumina/PHASEII/stool/SRS105153.tar.bz2
http://downloads.hmpdacc.org/data/Illumina/PHASEII/stool/SRS142890.tar.bz2
http://downloads.hmpdacc.org/data/Illumina/PHASEII/stool/SRS078419.tar.bz2
http://downloads.hmpdacc.org/data/Illumina/PHASEII/stool/SRS077753.tar.bz2
http://downloads.hmpdacc.org/data2/hhs/genome/microbiome/wgs/analysis/hmwgsqc/v2/SRS074964.tar.bz2
http://downloads.hmpdacc.org/data/Illumina/PHASEII/stool/SRS142712.tar.bz2
http://downloads.hmpdacc.org/data2/hhs/genome/microbiome/wgs/analysis/hmwgsqc/v2/SRS012969.tar.bz2
http://downloads.hmpdacc.org/data2/hhs/genome/microbiome/wgs/analysis/hmwgsqc/v2/SRS098717.tar.bz2
http://downloads.hmpdacc.org/data/Illumina/PHASEII/stool/SRS140513.tar.bz2
http://downloads.hmpdacc.org/data2/hhs/genome/microbiome/wgs/analysis/hmwgsqc/v2/SRS143342.tar.bz2
http://downloads.hmpdacc.org/data2/hhs/genome/microbiome/wgs/analysis/hmwgsqc/v2/SRS143876.tar.bz2
http://downloads.hmpdacc.org/data2/hhs/genome/microbiome/wgs/analysis/hmwgsqc/v2/SRS077849.tar.bz2
http://downloads.hmpdacc.org/data/Illumina/PHASEII/stool/SRS045528.tar.bz2
http://downloads.hmpdacc.org/data/Illumina/stool/SRS019381.tar.bz2
http://downloads.hmpdacc.org/data2/hhs/genome/microbiome/wgs/analysis/hmwgsqc/v2/SRS020233.tar.bz2
http://downloads.hmpdacc.org/data2/hhs/genome/microbiome/wgs/analysis/hmwgsqc/v2/SRS020328.tar.bz2
http://downloads.hmpdacc.org/data2/hhs/genome/microbiome/wgs/analysis/hmwgsqc/v2/SRS049712.tar.bz2
http://downloads.hmpdacc.org/data2/hhs/genome/microbiome/wgs/analysis/hmwgsqc/v2/SRS053335.tar.bz2
http://downloads.hmpdacc.org/data/Illumina/stool/SRS011271.tar.bz2
http://downloads.hmpdacc.org/data/Illumina/stool/SRS011529.tar.bz2
http://downloads.hmpdacc.org/data2/hhs/genome/microbiome/wgs/analysis/hmwgsqc/v2/SRS013687.tar.bz2
http://downloads.hmpdacc.org/data/Illumina/stool/SRS013800.tar.bz2
http://downloads.hmpdacc.org/data2/hhs/genome/microbiome/wgs/analysis/hmwgsqc/v2/SRS014923.tar.bz2
http://downloads.hmpdacc.org/data2/hhs/genome/microbiome/wgs/analysis/hmwgsqc/v2/SRS015663.tar.bz2
http://downloads.hmpdacc.org/data2/hhs/genome/microbiome/wgs/analysis/hmwgsqc/v2/SRS016585.tar.bz2
http://downloads.hmpdacc.org/data2/hhs/genome/microbiome/wgs/analysis/hmwgsqc/v2/SRS017103.tar.bz2
http://downloads.hmpdacc.org/data2/hhs/genome/microbiome/wgs/analysis/hmwgsqc/v2/SRS018133.tar.bz2
http://downloads.hmpdacc.org/data2/hhs/genome/microbiome/wgs/analysis/hmwgsqc/v2/SRS013216.tar.bz2
http://downloads.hmpdacc.org/data2/hhs/genome/microbiome/wgs/analysis/hmwgsqc/v2/SRS013098.tar.bz2
http://downloads.hmpdacc.org/data2/hhs/genome/microbiome/wgs/analysis/hmwgsqc/v2/SRS098514.tar.bz2
http://downloads.hmpdacc.org/data/Illumina/PHASEII/stool/SRS075341.tar.bz2
http://downloads.hmpdacc.org/data2/hhs/genome/microbiome/wgs/analysis/hmwgsqc/v2/SRS058070.tar.bz2
http://downloads.hmpdacc.org/data2/hhs/genome/microbiome/wgs/analysis/hmwgsqc/v2/SRS140645.tar.bz2
http://downloads.hmpdacc.org/data2/hhs/genome/microbiome/wgs/analysis/hmwgsqc/v2/SRS142505.tar.bz2
http://downloads.hmpdacc.org/data/Illumina/PHASEII/stool/SRS145497.tar.bz2
http://downloads.hmpdacc.org/data/Illumina/PHASEII/stool/SRS144537.tar.bz2
http://downloads.hmpdacc.org/data2/hhs/genome/microbiome/wgs/analysis/hmwgsqc/v2/SRS022093.tar.bz2
http://downloads.hmpdacc.org/data2/hhs/genome/microbiome/wgs/analysis/hmwgsqc/v2/SRS147919.tar.bz2
http://downloads.hmpdacc.org/data/Illumina/PHASEII/stool/SRS100021.tar.bz2
http://downloads.hmpdacc.org/data/HMHASM/454/SRS015369_454.tar.bz2
http://downloads.hmpdacc.org/data/Illumina/stool/SRS016018.tar.bz2
http://downloads.hmpdacc.org/data2/hhs/genome/microbiome/wgs/analysis/hmwgsqc/v2/SRS016203.tar.bz2
http://downloads.hmpdacc.org/data/Illumina/stool/SRS016954.tar.bz2
http://downloads.hmpdacc.org/data/Illumina/stool/SRS017433.tar.bz2
http://downloads.hmpdacc.org/data/Illumina/stool/SRS017521.tar.bz2
http://downloads.hmpdacc.org/data/Illumina/stool/SRS018351.tar.bz2
http://downloads.hmpdacc.org/data2/hhs/genome/microbiome/wgs/analysis/hmwgsqc/v2/SRS018575.tar.bz2
http://downloads.hmpdacc.org/data2/hhs/genome/microbiome/wgs/analysis/hmwgsqc/v2/SRS018656.tar.bz2
http://downloads.hmpdacc.org/data/Illumina/stool/SRS019397.tar.bz2
http://downloads.hmpdacc.org/data2/hhs/genome/microbiome/wgs/analysis/hmwgsqc/v2/SRS022137.tar.bz2
http://downloads.hmpdacc.org/data2/hhs/genome/microbiome/wgs/analysis/hmwgsqc/v2/SRS049959.tar.bz2
http://downloads.hmpdacc.org/data2/hhs/genome/microbiome/wgs/analysis/hmwgsqc/v2/SRS054590.tar.bz2
http://downloads.hmpdacc.org/data2/hhs/genome/microbiome/wgs/analysis/hmwgsqc/v2/SRS011586.tar.bz2
http://downloads.hmpdacc.org/data/Illumina/stool/SRS012902.tar.bz2
http://downloads.hmpdacc.org/data2/hhs/genome/microbiome/wgs/analysis/hmwgsqc/v2/SRS014235.tar.bz2
http://downloads.hmpdacc.org/data/Illumina/stool/SRS014459.tar.bz2
http://downloads.hmpdacc.org/data/Illumina/stool/SRS015133.tar.bz2
http://downloads.hmpdacc.org/data/Illumina/stool/SRS015264.tar.bz2
http://downloads.hmpdacc.org/data/Illumina/stool/SRS048164.tar.bz2
http://downloads.hmpdacc.org/data/Illumina/stool/SRS011302.tar.bz2
http://downloads.hmpdacc.org/data/Illumina/stool/SRS011452.tar.bz2
http://downloads.hmpdacc.org/data2/hhs/genome/microbiome/wgs/analysis/hmwgsqc/v2/SRS012273.tar.bz2
http://downloads.hmpdacc.org/data2/hhs/genome/microbiome/wgs/analysis/hmwgsqc/v2/SRS013158.tar.bz2
http://downloads.hmpdacc.org/data/Illumina/stool/SRS013215.tar.bz2
http://downloads.hmpdacc.org/data/Illumina/PHASEII/stool/SRS143598.tar.bz2
http://downloads.hmpdacc.org/data2/hhs/genome/microbiome/wgs/analysis/hmwgsqc/v2/SRS101433.tar.bz2
http://downloads.hmpdacc.org/data/Illumina/PHASEII/stool/SRS076929.tar.bz2
http://downloads.hmpdacc.org/data2/hhs/genome/microbiome/wgs/analysis/hmwgsqc/v2/SRS143991.tar.bz2
http://downloads.hmpdacc.org/data/Illumina/PHASEII/stool/SRS075078.tar.bz2
http://downloads.hmpdacc.org/data/Illumina/PHASEII/stool/SRS142503.tar.bz2
http://downloads.hmpdacc.org/data/Illumina/PHASEII/stool/SRS101376.tar.bz2
http://downloads.hmpdacc.org/data2/hhs/genome/microbiome/wgs/analysis/hmwgsqc/v2/SRS078242.tar.bz2
http://downloads.hmpdacc.org/data2/hhs/genome/microbiome/wgs/analysis/hmwgsqc/v2/SRS049896.tar.bz2
http://downloads.hmpdacc.org/data/Illumina/PHASEII/stool/SRS045739.tar.bz2
http://downloads.hmpdacc.org/data/Illumina/PHASEII/stool/SRS104197.tar.bz2
http://downloads.hmpdacc.org/data/Illumina/PHASEII/stool/SRS050026.tar.bz2
http://downloads.hmpdacc.org/data2/hhs/genome/microbiome/wgs/analysis/hmwgsqc/v2/SRS147652.tar.bz2
http://downloads.hmpdacc.org/data2/hhs/genome/microbiome/wgs/analysis/hmwgsqc/v2/SRS077335.tar.bz2
http://downloads.hmpdacc.org/data/Illumina/stool/SRS019601.tar.bz2
http://downloads.hmpdacc.org/data2/hhs/genome/microbiome/wgs/analysis/hmwgsqc/v2/SRS020869.tar.bz2
http://downloads.hmpdacc.org/data2/hhs/genome/microbiome/wgs/analysis/hmwgsqc/v2/SRS022524.tar.bz2
http://downloads.hmpdacc.org/data/Illumina/stool/SRS045004.tar.bz2
http://downloads.hmpdacc.org/data/Illumina/stool/SRS045713.tar.bz2
http://downloads.hmpdacc.org/data2/hhs/genome/microbiome/wgs/analysis/hmwgsqc/v2/SRS013476.tar.bz2
http://downloads.hmpdacc.org/data/Illumina/stool/SRS013951.tar.bz2
http://downloads.hmpdacc.org/data2/hhs/genome/microbiome/wgs/analysis/hmwgsqc/v2/SRS014613.tar.bz2
http://downloads.hmpdacc.org/data/Illumina/stool/SRS014683.tar.bz2
http://downloads.hmpdacc.org/data2/hhs/genome/microbiome/wgs/analysis/hmwgsqc/v2/SRS015190.tar.bz2
http://downloads.hmpdacc.org/data/Illumina/stool/SRS016095.tar.bz2
http://downloads.hmpdacc.org/data/Illumina/stool/SRS016267.tar.bz2
http://downloads.hmpdacc.org/data2/hhs/genome/microbiome/wgs/analysis/hmwgsqc/v2/SRS016335.tar.bz2
http://downloads.hmpdacc.org/data2/hhs/genome/microbiome/wgs/analysis/hmwgsqc/v2/SRS016495.tar.bz2
http://downloads.hmpdacc.org/data2/hhs/genome/microbiome/wgs/analysis/hmwgsqc/v2/SRS016517.tar.bz2
http://downloads.hmpdacc.org/data/Illumina/stool/SRS017191.tar.bz2
http://downloads.hmpdacc.org/data/Illumina/stool/SRS017247.tar.bz2
http://downloads.hmpdacc.org/data2/hhs/genome/microbiome/wgs/analysis/hmwgsqc/v2/SRS017307.tar.bz2
http://downloads.hmpdacc.org/data/Illumina/stool/SRS017701.tar.bz2
http://downloads.hmpdacc.org/data/Illumina/stool/SRS018427.tar.bz2
http://downloads.hmpdacc.org/data2/hhs/genome/microbiome/wgs/analysis/hmwgsqc/v2/SRS018817.tar.bz2
http://downloads.hmpdacc.org/data2/hhs/genome/microbiome/wgs/analysis/hmwgsqc/v2/SRS052697.tar.bz2
http://downloads.hmpdacc.org/data/Illumina/stool/SRS011061.tar.bz2
http://downloads.hmpdacc.org/data2/hhs/genome/microbiome/wgs/analysis/hmwgsqc/v2/SRS013521.tar.bz2
http://downloads.hmpdacc.org/data2/hhs/genome/microbiome/wgs/analysis/hmwgsqc/v2/SRS014313.tar.bz2
http://downloads.hmpdacc.org/data/Illumina/stool/SRS015431.tar.bz2
http://downloads.hmpdacc.org/data/Illumina/stool/SRS015782.tar.bz2
http://downloads.hmpdacc.org/data/Illumina/stool/SRS016056.tar.bz2
http://downloads.hmpdacc.org/data2/hhs/genome/microbiome/wgs/analysis/hmwgsqc/v2/SRS016753.tar.bz2
http://downloads.hmpdacc.org/data/Illumina/stool/SRS018313.tar.bz2
http://downloads.hmpdacc.org/data2/hhs/genome/microbiome/wgs/analysis/hmwgsqc/v2/SRS019968.tar.bz2
http://downloads.hmpdacc.org/data/Illumina/stool/SRS023346.tar.bz2
http://downloads.hmpdacc.org/data/Illumina/stool/SRS043001.tar.bz2
http://downloads.hmpdacc.org/data/Illumina/stool/SRS050752.tar.bz2
http://downloads.hmpdacc.org/data2/hhs/genome/microbiome/wgs/analysis/hmwgsqc/v2/SRS053398.tar.bz2
http://downloads.hmpdacc.org/data2/hhs/genome/microbiome/wgs/analysis/hmwgsqc/v2/SRS054956.tar.bz2
http://downloads.hmpdacc.org/data2/hhs/genome/microbiome/wgs/analysis/hmwgsqc/v2/SRS049402.tar.bz2
http://downloads.hmpdacc.org/data/Illumina/PHASEII/stool/SRS053573.tar.bz2
http://downloads.hmpdacc.org/data/Illumina/PHASEII/stool/SRS140492.tar.bz2
http://downloads.hmpdacc.org/data/Illumina/PHASEII/stool/SRS056273.tar.bz2
http://downloads.hmpdacc.org/data/Illumina/PHASEII/stool/SRS077552.tar.bz2
http://downloads.hmpdacc.org/data2/hhs/genome/microbiome/wgs/analysis/hmwgsqc/v2/SRS053649.tar.bz2
http://downloads.hmpdacc.org/data/Illumina/PHASEII/stool/SRS078665.tar.bz2
http://downloads.hmpdacc.org/data2/hhs/genome/microbiome/wgs/analysis/hmwgsqc/v2/SRS011084.tar.bz2
http://downloads.hmpdacc.org/data/Illumina/stool/SRS011134.tar.bz2
http://downloads.hmpdacc.org/data/Illumina/stool/SRS011239.tar.bz2
http://downloads.hmpdacc.org/data2/hhs/genome/microbiome/wgs/analysis/hmwgsqc/v2/SRS011405.tar.bz2
http://downloads.hmpdacc.org/data/Illumina/stool/SRS014287.tar.bz2
http://downloads.hmpdacc.org/data/Illumina/stool/SRS014979.tar.bz2
http://downloads.hmpdacc.org/data2/hhs/genome/microbiome/wgs/analysis/hmwgsqc/v2/SRS015217.tar.bz2
http://downloads.hmpdacc.org/data/Illumina/stool/SRS015578.tar.bz2
http://downloads.hmpdacc.org/data/Illumina/stool/SRS015890.tar.bz2
http://downloads.hmpdacc.org/data2/hhs/genome/microbiome/wgs/analysis/hmwgsqc/v2/SRS015960.tar.bz2
http://downloads.hmpdacc.org/data2/hhs/genome/microbiome/wgs/analysis/hmwgsqc/v2/SRS016989.tar.bz2
http://downloads.hmpdacc.org/data2/hhs/genome/microbiome/wgs/analysis/hmwgsqc/v2/SRS017821.tar.bz2
http://downloads.hmpdacc.org/data/Illumina/stool/SRS019267.tar.bz2
http://downloads.hmpdacc.org/data/Illumina/stool/SRS022713.tar.bz2
http://downloads.hmpdacc.org/data/Illumina/stool/SRS049900.tar.bz2
http://downloads.hmpdacc.org/data2/hhs/genome/microbiome/wgs/analysis/hmwgsqc/v2/SRS016990.tar.bz2
http://downloads.hmpdacc.org/data2/hhs/genome/microbiome/wgs/analysis/hmwgsqc/v2/SRS074670.tar.bz2
http://downloads.hmpdacc.org/data2/hhs/genome/microbiome/wgs/analysis/hmwgsqc/v2/SRS103987.tar.bz2
http://downloads.hmpdacc.org/data/Illumina/PHASEII/stool/SRS104400.tar.bz2
http://downloads.hmpdacc.org/data/Illumina/PHASEII/stool/SRS147445.tar.bz2
http://downloads.hmpdacc.org/data/Illumina/PHASEII/stool/SRS077086.tar.bz2
http://downloads.hmpdacc.org/data/Illumina/PHASEII/stool/SRS147766.tar.bz2
http://downloads.hmpdacc.org/data2/hhs/genome/microbiome/wgs/analysis/hmwgsqc/v2/SRS143417.tar.bz2
http://downloads.hmpdacc.org/data2/hhs/genome/microbiome/wgs/analysis/hmwgsqc/v2/SRS077502.tar.bz2

## Sheet: Human gut
SRA/ENA accession	Country
SRR341616	China
SRR341617	China
SRR341618	China
SRR341619	China
SRR341620	China
SRR341621	China
SRR341622	China
SRR341623	China
SRR341624	China
SRR341625	China
SRR341626	China
SRR341627	China
SRR341628	China
SRR341629	China
SRR341630	China
SRR341631	China
SRR341632	China
SRR341633	China
SRR341634	China
SRR341635	China
SRR341636	China
SRR341637	China
SRR341638	China
SRR341639	China
SRR341640	China
SRR341641	China
SRR341642	China
SRR341643	China
SRR341644	China
SRR341645	China
SRR341646	China
SRR341647	China
SRR341648	China
SRR341649	China
SRR341650	China
SRR341651	China
SRR341652	China
SRR341653	China
SRR341690	China
SRR341691	China
SRR341692	China
SRR341693	China
SRR341694	China
SRR341695	China
SRR341696	China
SRR341697	China
SRR341698	China
SRR341699	China
SRR341700	China
SRR341701	China
SRR341702	China
SRR341703	China
SRR341704	China
SRR341705	China
SRR341706	China
SRR341707	China
SRR341708	China
SRR341709	China
SRR341710	China
SRR341711	China
SRR341712	China
SRR341713	China
SRR341714	China
SRR341715	China
SRR341716	China
SRR341717	China
SRR341718	China
SRR341719	China
SRR341720	China
SRR341721	China
SRR341722	China
SRR341723	China
SRR341724	China
SRR341725	China
ERR011089	Europe
ERR011090	Europe
ERR011091	Europe
ERR011092	Europe
ERR011093	Europe
ERR011094	Europe
ERR011101	Europe
ERR011102	Europe
ERR011103	Europe
ERR011104	Europe
ERR011109	Europe
ERR011110	Europe
ERR011111	Europe
ERR011114	Europe
ERR011115	Europe
ERR011116	Europe
ERR011117	Europe
ERR011118	Europe
ERR011119	Europe
ERR011120	Europe
ERR011121	Europe
ERR011122	Europe
ERR011123	Europe
ERR011126	Europe
ERR011127	Europe
ERR011128	Europe
ERR011131	Europe
ERR011132	Europe
ERR011133	Europe
ERR011140	Europe
ERR011141	Europe
ERR011142	Europe
ERR011143	Europe
ERR011148	Europe
ERR011149	Europe
ERR011150	Europe
ERR011151	Europe
ERR011152	Europe
ERR011153	Europe
ERR011156	Europe
ERR011157	Europe
ERR011158	Europe
ERR011159	Europe
ERR011160	Europe
ERR011161	Europe
ERR011162	Europe
ERR011163	Europe
ERR011164	Europe
ERR011165	Europe
ERR011166	Europe
ERR011167	Europe
ERR011168	Europe
ERR011169	Europe
ERR011170	Europe
ERR011171	Europe
ERR011172	Europe
ERR011173	Europe
ERR011174	Europe
ERR011175	Europe
ERR011176	Europe
ERR011177	Europe
ERR011178	Europe
ERR011179	Europe
ERR011180	Europe
ERR011181	Europe
ERR011182	Europe
ERR011183	Europe
ERR011184	Europe
ERR011185	Europe
ERR011186	Europe
ERR011187	Europe
ERR011188	Europe
ERR011189	Europe
ERR011190	Europe
ERR011191	Europe
ERR011192	Europe
ERR011193	Europe
ERR011194	Europe
ERR011195	Europe
ERR011196	Europe
ERR011197	Europe
ERR011198	Europe
ERR011199	Europe
ERR011200	Europe
ERR011201	Europe
ERR011202	Europe
ERR011203	Europe
ERR011204	Europe
ERR011205	Europe
ERR011206	Europe
ERR011207	Europe
ERR011208	Europe
ERR011209	Europe
ERR011210	Europe
ERR011211	Europe
ERR011212	Europe
ERR011213	Europe
ERR011214	Europe
ERR011215	Europe
ERR011216	Europe
ERR011217	Europe
ERR011218	Europe
ERR011219	Europe
ERR011220	Europe
ERR011221	Europe
ERR011222	Europe
ERR011223	Europe
ERR011224	Europe
ERR011225	Europe
ERR011226	Europe
ERR011227	Europe
ERR011228	Europe
ERR011229	Europe
ERR011230	Europe
ERR011231	Europe
ERR011232	Europe
ERR011233	Europe
ERR011234	Europe
ERR011235	Europe
ERR011236	Europe
ERR011237	Europe
ERR011238	Europe
ERR011239	Europe
ERR011240	Europe
ERR011241	Europe
ERR011242	Europe
ERR011243	Europe
ERR011244	Europe
ERR011245	Europe
ERR011246	Europe
ERR011247	Europe
ERR011248	Europe
ERR011249	Europe
ERR011250	Europe
ERR011251	Europe
ERR011252	Europe
ERR011253	Europe
ERR011254	Europe
ERR011255	Europe
ERR011256	Europe
ERR011257	Europe
ERR011258	Europe
ERR011259	Europe
ERR011260	Europe
ERR011261	Europe
ERR011262	Europe
ERR011263	Europe
ERR011264	Europe
ERR011265	Europe
ERR011266	Europe
ERR011267	Europe
ERR011268	Europe
ERR011269	Europe
ERR011270	Europe
ERR011271	Europe
ERR011272	Europe
ERR011273	Europe
ERR011274	Europe
ERR011275	Europe
ERR011276	Europe
ERR011277	Europe
ERR011278	Europe
ERR011279	Europe
ERR011280	Europe
ERR011281	Europe
ERR011282	Europe
ERR011283	Europe
ERR011284	Europe
ERR011285	Europe
ERR011286	Europe
ERR011287	Europe
ERR011288	Europe
ERR011289	Europe
ERR011290	Europe
ERR011291	Europe
ERR011292	Europe
ERR011293	Europe
ERR011294	Europe
ERR011295	Europe
ERR011296	Europe
ERR011297	Europe
ERR011298	Europe
ERR011299	Europe
ERR011300	Europe
ERR011301	Europe
ERR011302	Europe
ERR011303	Europe
ERR011304	Europe
ERR011305	Europe
ERR011306	Europe
ERR011307	Europe
ERR011308	Europe
ERR011309	Europe
ERR011310	Europe
ERR011311	Europe
ERR011312	Europe
ERR011313	Europe
ERR011314	Europe
ERR011315	Europe
ERR011316	Europe
ERR011317	Europe
ERR011318	Europe
ERR011319	Europe
ERR011320	Europe
ERR011321	Europe
ERR011322	Europe
ERR011323	Europe
ERR011324	Europe
ERR011325	Europe
ERR011326	Europe
ERR011327	Europe
ERR011328	Europe
ERR011329	Europe
ERR011330	Europe
ERR011331	Europe
ERR011332	Europe
ERR011333	Europe
ERR011334	Europe
ERR011335	Europe
ERR011336	Europe
ERR011337	Europe
ERR011338	Europe
ERR011339	Europe
ERR011340	Europe
ERR011341	Europe
ERR011342	Europe
ERR011343	Europe
ERR011344	Europe
ERR011345	Europe
ERR011346	Europe
ERR011347	Europe
ERR011348	Europe
ERR011349	Europe
ERR011350	Europe

## Sheet: WWTP
ENA/SRA accession	Country: WWTP
ERR1414209	SWE: Uppsala
ERR1414210	SWE: Uppsala
ERR1414211	SWE: Uppsala
ERR1414212	SWE: Uppsala
ERR1414213	SWE: Uppsala
ERR1414214	SWE: Uppsala
ERR1414215	SWE: Uppsala
ERR1414216	SWE: Uppsala
ERR1414217	SWE: Uppsala
ERR1414218	SWE: Uppsala
ERR1414219	SWE: Uppsala
ERR1414220	SWE: Käppala
ERR1414221	SWE: Käppala
ERR1414222	SWE: Käppala
ERR1414223	SWE: Käppala
ERR1414224	SWE: Käppala
ERR1414225	SWE: Käppala
ERR1414226	SWE: Käppala
ERR1414227	SWE: Käppala
ERR1414228	SWE: Käppala
ERR1414229	SWE: Käppala
ERR1414230	SWE: Henriksdal
ERR1414231	SWE: Henriksdal
ERR1414232	SWE: Henriksdal
ERR1414233	SWE: Henriksdal
ERR1414234	SWE: Henriksdal
ERR1414235	SWE: Henriksdal
ERR1414236	SWE: Henriksdal
ERR1414237	SWE: Henriksdal
ERR1414238	SWE: Henriksdal
ERR1414239	SWE: Uppsala
ERR1414240	SWE: Uppsala
ERR1414241	SWE: Uppsala
ERR1414242	SWE: Uppsala
ERR1414243	SWE: Käppala
ERR1414244	SWE: Käppala
ERR1414245	SWE: Henriksdal
ERR1414246	SWE: Henriksdal
ERR1414247	SWE: Henriksdal
ERR1414248	SWE: Henriksdal
ERR1414249	SWE: Uppsala
ERR1414250	SWE: Uppsala
ERR1414251	SWE: Uppsala
ERR1414252	SWE: Uppsala
ERR1414253	SWE: Käppala
ERR1414254	SWE: Käppala
ERR1414255	SWE: Henriksdal
ERR1414256	SWE: Henriksdal
ERR1414257	SWE: Henriksdal
ERR1414258	SWE: Henriksdal
ERR1414259	SWE: Henriksdal
ERR1414260	SWE: Henriksdal
ERR1414261	SWE: Käppala
ERR1414262	SWE: Käppala
ERR1414263	SWE: Käppala
ERR1414264	SWE: Käppala
ERR1414265	SWE: Uppsala
ERR1414266	SWE: Uppsala
ERR1414267	SWE: Uppsala
ERR1414268	SWE: Käppala
ERR1414269	SWE: Käppala
ERR1414270	SWE: Käppala
ERR1414271	SWE: Käppala
ERR1414272	SWE: Käppala
ERR1414273	SWE: Käppala
ERR1414274	SWE: Henriksdal
ERR1414275	SWE: Henriksdal
ERR1414276	SWE: Henriksdal
ERR1414277	SWE: Henriksdal
ERR1414278	SWE: Henriksdal
SRR5535873	USA: Sheboygan, WI
SRR5535874	USA: Sheboygan, WI
SRR5535875	USA: Sheboygan, WI
SRR5535876	USA: Sheboygan, WI
SRR5535877	USA: Manitowoc, WI
SRR5535878	USA: Manitowoc, WI
SRR5535879	USA: Manitowoc, WI
SRR5535880	USA: Manitowoc, WI
SRR5570991	USA: Manitowoc, WI
SRR5570992	USA: Manitowoc, WI
SRR5570993	USA: Manitowoc, WI
SRR5570994	USA: Manitowoc, WI
SRR5570995	USA: Manitowoc, WI
SRR5570996	USA: Manitowoc, WI
SRR5570997	USA: Manitowoc, WI
SRR5570998	USA: Manitowoc, WI
SRR5570999	USA: Manitowoc, WI
SRR5571000	USA: Sheboygan, WI
SRR5571001	USA: Sheboygan, WI
SRR5571002	USA: Sheboygan, WI
SRR5571003	USA: Manitowoc, WI
SRR5571004	USA: Sheboygan, WI
SRR5571005	USA: Sheboygan, WI
SRR5571006	USA: Sheboygan, WI
SRR5571007	USA: Sheboygan, WI
SRR5571008	USA: Sheboygan, WI
SRR5571009	USA: Sheboygan, WI
SRR5571010	USA: Sheboygan, WI
SRR5571011	USA: Sheboygan, WI

## Sheet: MG-RAST
MG-RAST ID	Country: WWTP	project_id	mgrast_id	biome	feature	material	env_package	location	country	continent	latitude	longitude	collection_date	samp_collect_device
mgm4477873.3	mgs92800	mgp2997	-	Deserts and xeric shrubland biome	slope	bulk soil	soil	Chihuahuan Desert, Sevilleta LTER, New Mexico, USA	USA	-	34.333	-106.733	2010-01-10	-
mgm4477904.3	mgs92770	mgp2997	-	Deserts and xeric shrubland biome	slope	bulk soil	soil	Wright Valley, Antarctica	USA	-	-77.527	161.702	2010-01-10	-
mgm4480703.3	mgs188985	mgp9762	-	terrestrial biome	geographic feature	dust	soil	Chad Desert	Chad	-	15.446105	18.7350005	2009-01-01	-
mgm4480704.3	mgs188982	mgp9762	-	terrestrial biome	geographic feature	dust	soil	Chad Desert	Chad	-	15.446105	18.7350005	2009-01-01	-
mgm4481524.3	mgs138976	mgp6393	-	Temperate grasslands	animal-associated habitat	feces	host-associated	Ithaca, NY	USA	-	42.444015	-76.501893	2011-08-02	-
mgm4481526.3	mgs138979	mgp6393	-	Temperate grasslands	animal-associated habitat	feces	host-associated	Ithaca, NY	USA	-	42.444015	-76.501893	2011-08-02	-
mgm4481527.3	mgs138982	mgp6393	-	Temperate grasslands	animal-associated habitat	feces	host-associated	Ithaca, NY	USA	-	42.444015	-76.501893	2011-08-02	-
mgm4481530.3	mgs138985	mgp6393	-	Temperate grasslands	animal-associated habitat	feces	host-associated	Ithaca, NY	USA	-	42.444015	-76.501893	2011-08-02	-
mgm4481562.3	mgs138988	mgp6393	-	Temperate grasslands	animal-associated habitat	feces	host-associated	Ithaca, NY	USA	-	42.444015	-76.501893	2011-08-02	-
mgm4481563.3	mgs138991	mgp6393	-	Temperate grasslands	animal-associated habitat	feces	host-associated	Ithaca, NY	USA	-	42.444015	-76.501893	2011-08-02	-
mgm4481574.3	mgs138994	mgp6393	-	Temperate grasslands	animal-associated habitat	feces	host-associated	Ithaca, NY	USA	-	42.444015	-76.501893	2011-08-02	-
mgm4481575.3	mgs138997	mgp6393	-	Temperate grasslands	animal-associated habitat	feces	host-associated	Ithaca, NY	USA	-	42.444015	-76.501893	2011-08-02	-
mgm4481956.3	mgs86914	mgp305	-	Small river biome	freshwater habitat	sediment	sediment	Southeastern Montana	USA	-	45.652528	106.289931	2011-03-31	-
mgm4481957.3	mgs86917	mgp305	-	Small river biome	freshwater habitat	sediment	sediment	Southeastern Montana	USA	-	45.652528	106.289931	2011-03-31	-
mgm4481963.3	mgs86902	mgp305	-	Small river biome	freshwater habitat	sediment	sediment	Southeastern Montana	USA	-	45.139111	106.767658	2011-04-06	-
mgm4481964.3	mgs86905	mgp305	-	Small river biome	freshwater habitat	sediment	sediment	Southeastern Montana	USA	-	45.139111	106.767658	2011-04-06	-
mgm4481965.3	mgs86908	mgp305	-	Small river biome	freshwater habitat	sediment	sediment	Southeastern Montana	USA	-	45.139111	106.767658	2011-04-06	-
mgm4481966.3	mgs86911	mgp305	-	Small river biome	freshwater habitat	sediment	sediment	Southeastern Montana	USA	-	45.139111	106.767658	2011-04-06	-
mgm4481967.3	mgs86920	mgp305	-	Small river biome	freshwater habitat	sediment	sediment	Southeastern Montana	USA	-	45.183433	106.740008	2011-04-05	-
mgm4481968.3	mgs86923	mgp305	-	Small river biome	freshwater habitat	sediment	sediment	Southeastern Montana	USA	-	45.183433	106.740008	2011-04-05	-
mgm4481969.3	mgs86926	mgp305	-	Small river biome	freshwater habitat	sediment	sediment	Southeastern Montana	USA	-	45.183433	106.740008	2011-04-05	-
mgm4481970.3	mgs86929	mgp305	-	Small river biome	freshwater habitat	sediment	sediment	Southeastern Montana	USA	-	45.183433	106.740008	2011-04-05	-
mgm4481971.3	mgs86935	mgp305	-	Small river biome	freshwater habitat	sediment	sediment	Southeastern Montana	USA	-	45.322819	106.51465	2011-03-25	-
mgm4481972.3	mgs86938	mgp305	-	Small river biome	freshwater habitat	sediment	sediment	Southeastern Montana	USA	-	45.322819	106.51465	2011-03-25	-
mgm4481974.3	mgs86932	mgp305	-	Small river biome	freshwater habitat	sediment	sediment	Southeastern Montana	USA	-	45.322819	106.51465	2011-03-25	-
mgm4481975.3	mgs86941	mgp305	-	Small river biome	freshwater habitat	sediment	sediment	Southeastern Montana	USA	-	45.942894	106.949183	2010-11-11	-
mgm4481976.3	mgs86944	mgp305	-	Small river biome	freshwater habitat	sediment	sediment	Southeastern Montana	USA	-	45.942894	106.949183	2010-11-11	-
mgm4481977.3	mgs86947	mgp305	-	Small river biome	freshwater habitat	sediment	sediment	Southeastern Montana	USA	-	45.942894	106.949183	2010-11-11	-
mgm4481978.3	mgs86950	mgp305	-	Small river biome	freshwater habitat	sediment	sediment	Southeastern Montana	USA	-	45.942894	106.949183	2010-11-11	-
mgm4481979.3	mgs86971	mgp305	-	Small river biome	freshwater habitat	sediment	sediment	Southeastern Montana	USA	-	45.322819	106.51465	2010-10-28	-
mgm4481980.3	mgs86974	mgp305	-	Small river biome	freshwater habitat	sediment	sediment	Southeastern Montana	USA	-	45.322819	106.51465	2010-10-28	-
mgm4481981.3	mgs86959	mgp305	-	Small river biome	freshwater habitat	sediment	sediment	Southeastern Montana	USA	-	45.139111	106.767658	2010-11-04	-
mgm4481982.3	mgs86962	mgp305	-	Small river biome	freshwater habitat	sediment	sediment	Southeastern Montana	USA	-	45.139111	106.767658	2010-11-04	-
mgm4481983.3	mgs86965	mgp305	-	Small river biome	freshwater habitat	sediment	sediment	Southeastern Montana	USA	-	45.414297	106.440583	2010-11-04	-
mgm4481984.3	mgs86968	mgp305	-	Small river biome	freshwater habitat	sediment	sediment	Southeastern Montana	USA	-	45.414297	106.440583	2010-11-04	-
mgm4481985.3	mgs86953	mgp305	-	Small river biome	freshwater habitat	sediment	sediment	Southeastern Montana	USA	-	45.183433	106.740083	2010-11-11	-
mgm4481986.3	mgs86956	mgp305	-	Small river biome	freshwater habitat	sediment	sediment	Southeastern Montana	USA	-	45.183433	106.740083	2010-11-11	-
mgm4482593.3	mgs184004	mgp8744	-	Tundra biome	tundra	soil	miscellaneous	Daring Lake, NWT	Canada	-	64.86667	111.58333	2010-05-09	-
mgm4482599.3	mgs184010	mgp8744	-	terrestrial biome	canopy	soil	miscellaneous	Port Renfrew, Vancouver Island	Canada	-	48.60783	124.22522	2010-05-09	-
mgm4482600.3	mgs184016	mgp8744	-	terrestrial biome	agricultural soil	soil	miscellaneous	Elora research station,Guelph,ON	Canada	-	43.47417	80.40972	2010-05-05	-
mgm4482714.3	mgs192572	mgp9847	-	Deserts and xeric shrubland biome	organic feature	chyme	host-associated	Salt Lake City UT	USA	-	40.76078	-111.89105	2011-02-16	-
mgm4483544.3	mgs184007	mgp8744	-	Tundra biome	tundra	soil	miscellaneous	Daring Lake, NWT	Canada	-	64.86667	111.58333	2010-05-09	-
mgm4483800.3	mgs192569	mgp9847	-	Deserts and xeric shrubland biome	organic feature	chyme	host-associated	Salt Lake City UT	USA	-	40.76078	-111.89105	2011-02-16	-
mgm4483819.3	mgs184019	mgp8744	-	terrestrial biome	agricultural soil	soil	miscellaneous	Elora research station,Guelph,ON	Canada	-	43.47417	80.40972	2010-05-05	-
mgm4483820.3	mgs184013	mgp8744	-	terrestrial biome	canopy	soil	miscellaneous	Port Renfrew, Vancouver Island	Canada	-	48.60783	124.22522	2010-05-09	-
mgm4483883.3	mgs192566	mgp9847	-	Deserts and xeric shrubland biome	organic feature	chyme	host-associated	Salt Lake City UT	USA	-	40.76078	-111.89105	2011-02-16	-
mgm4483943.3	mgs192563	mgp9847	-	Deserts and xeric shrubland biome	organic feature	chyme	host-associated	Salt Lake City UT	USA	-	40.76078	-111.89105	2011-02-16	-
mgm4484670.3	mgs192560	mgp9847	-	Deserts and xeric shrubland biome	organic feature	chyme	host-associated	Salt Lake City UT	USA	-	40.76078	-111.89105	2011-02-16	-
mgm4484859.3	mgs192557	mgp9847	-	Deserts and xeric shrubland biome	organic feature	chyme	host-associated	Salt Lake City UT	USA	-	40.76078	-111.89105	2011-02-16	-
mgm4484865.3	mgs192554	mgp9847	-	Deserts and xeric shrubland biome	organic feature	chyme	host-associated	Salt Lake City UT	USA	-	40.76078	-111.89105	2011-02-16	-
mgm4486239.3	mgs192551	mgp9847	-	Deserts and xeric shrubland biome	organic feature	chyme	host-associated	Salt Lake City UT	USA	-	40.76078	-111.89105	2011-02-16	-
mgm4489569.3	mgs139000	mgp6393	-	Temperate grasslands	animal-associated habitat	feces	host-associated	Ithaca, NY	USA	-	42.444015	-76.501893	2011-08-02	-
mgm4489582.3	mgs139003	mgp6393	-	Temperate grasslands	animal-associated habitat	feces	host-associated	Ithaca, NY	USA	-	42.444015	-76.501893	2011-08-02	-
mgm4494888.3	mgs104066	mgp922	-	aquatic biome	wastewater treatment plant	activated sludge	wastewater|sludge	Xiangcheng Henan province	China	-	33.44	114.9	2011-12-26	-
mgm4495463.3	mgs64558	mgp1310	-	marine bathyal zone biome	continental slope	sulphate-reducing sediment	sediment	Peru_Margin	Peru	south america	-10.9762016666667	-77.95765	2002-03-28	APC_Drilled_Whole_round_core_sample
mgm4495464.3	mgs64561	mgp1310	-	marine bathyal zone biome	continental slope	sulphate-reducing sediment	sediment	Peru_Margin	Peru	south america	-10.9762016666667	-77.95765	2002-03-28	APC_Drilled_Whole_round_core_sample
mgm4497370.3	mgs70469	mgp1519	mgs70469	Tropical and subtropical moist broadleaf forest biome	agricultural soil	bulk soil	soil	Amazonia	Brazil	-	-11.6832502	-55.8357663	2011-03-03	-
mgm4497371.3	mgs70472	mgp1519	mgs70472	Tropical and subtropical moist broadleaf forest biome	agricultural soil	bulk soil	soil	Amazonia	Brazil	-	-11.6832502	-55.8357663	2011-03-03	-
mgm4497372.3	mgs70475	mgp1519	mgs70475	Tropical and subtropical moist broadleaf forest biome	pasture soil	bulk soil	soil	Amazonia	Brazil	-	-11.7145028	-55.7930737	2009-10-27	-
mgm4497373.3	mgs70478	mgp1519	mgs70478	Tropical and subtropical moist broadleaf forest biome	pasture soil	bulk soil	soil	Amazonia	Brazil	-	-11.7145028	-55.7930737	2009-10-27	-
mgm4497374.3	mgs70481	mgp1519	mgs70481	Tropical and subtropical moist broadleaf forest biome	pasture soil	bulk soil	soil	Amazonia	Brazil	-	-11.7145028	-55.7930737	2010-04-10	-
mgm4497375.3	mgs70484	mgp1519	mgs70484	Tropical and subtropical moist broadleaf forest biome	pasture soil	bulk soil	soil	Amazonia	Brazil	-	-11.7145028	-55.7930737	2010-11-01	-
mgm4497376.3	mgs70487	mgp1519	mgs70487	Tropical and subtropical moist broadleaf forest biome	pasture soil	bulk soil	soil	Amazonia	Brazil	-	-11.7145028	-55.7930737	2010-11-01	-
mgm4497377.3	mgs70490	mgp1519	mgs70490	Tropical and subtropical moist broadleaf forest biome	pasture soil	bulk soil	soil	Amazonia	Brazil	-	-11.7145028	-55.7930737	2011-03-03	-
mgm4497378.3	mgs70493	mgp1519	mgs70493	Tropical and subtropical moist broadleaf forest biome	pasture soil	bulk soil	soil	Amazonia	Brazil	-	-11.7145028	-55.7930737	2011-03-03	-
mgm4497379.3	mgs70496	mgp1519	mgs70496	Tropical and subtropical moist broadleaf forest biome	forest soil	bulk soil	soil	Amazonia	Brazil	-	-11.7415612	-56.2623677	2009-10-27	-
mgm4497380.3	mgs70499	mgp1519	mgs70499	Tropical and subtropical moist broadleaf forest biome	forest soil	bulk soil	soil	Amazonia	Brazil	-	-11.7415612	-56.2623677	2009-10-27	-
mgm4497381.3	mgs70502	mgp1519	mgs70502	Tropical and subtropical moist broadleaf forest biome	forest soil	bulk soil	soil	Amazonia	Brazil	-	-11.7415612	-56.2623677	2010-04-10	-
mgm4497382.3	mgs70505	mgp1519	mgs70505	Tropical and subtropical moist broadleaf forest biome	forest soil	bulk soil	soil	Amazonia	Brazil	-	-11.7415612	-56.2623677	2010-04-10	-
mgm4497383.3	mgs70508	mgp1519	mgs70508	Tropical and subtropical moist broadleaf forest biome	forest soil	bulk soil	soil	Amazonia	Brazil	-	-11.7415612	-56.2623677	2010-11-01	-
mgm4497384.3	mgs70511	mgp1519	mgs70511	Tropical and subtropical moist broadleaf forest biome	forest soil	bulk soil	soil	Amazonia	Brazil	-	-11.7415612	-56.2623677	2010-11-01	-
mgm4497385.3	mgs70514	mgp1519	mgs70514	Tropical and subtropical moist broadleaf forest biome	forest soil	bulk soil	soil	Amazonia	Brazil	-	-11.7415612	-56.2623677	2011-03-03	-
mgm4497386.3	mgs70517	mgp1519	mgs70517	Tropical and subtropical moist broadleaf forest biome	forest soil	bulk soil	soil	Amazonia	Brazil	-	-11.7415612	-56.2623677	2011-03-03	-
mgm4497387.3	mgs70520	mgp1519	mgs70520	Tropical and subtropical moist broadleaf forest biome	agricultural soil	bulk soil	soil	Amazonia	Brazil	-	-11.7412664	-56.2533385	2009-10-27	-
mgm4497388.3	mgs70523	mgp1519	mgs70523	Tropical and subtropical moist broadleaf forest biome	agricultural soil	bulk soil	soil	Amazonia	Brazil	-	-11.7412664	-56.2533385	2009-10-27	-
mgm4497389.3	mgs70415	mgp1519	mgs70415	Tropical and subtropical moist broadleaf forest biome	forest soil	bulk soil	soil	Amazonia	Brazil	-	-11.6823977	-55.8351277	2009-10-27	-
mgm4497390.3	mgs70418	mgp1519	mgs70418	Tropical and subtropical moist broadleaf forest biome	forest soil	bulk soil	soil	Amazonia	Brazil	-	-11.6823977	-55.8351277	2009-10-27	-
mgm4497391.3	mgs70526	mgp1519	mgs70526	Tropical and subtropical moist broadleaf forest biome	agricultural soil	bulk soil	soil	Amazonia	Brazil	-	-11.7412664	-56.2533385	2010-04-10	-
mgm4497392.3	mgs70529	mgp1519	mgs70529	Tropical and subtropical moist broadleaf forest biome	agricultural soil	bulk soil	soil	Amazonia	Brazil	-	-11.7412664	-56.2533385	2010-04-10	-
mgm4497393.3	mgs70532	mgp1519	mgs70532	Tropical and subtropical moist broadleaf forest biome	agricultural soil	bulk soil	soil	Amazonia	Brazil	-	-11.7412664	-56.2533385	2010-11-01	-
mgm4497394.3	mgs70535	mgp1519	mgs70535	Tropical and subtropical moist broadleaf forest biome	agricultural soil	bulk soil	soil	Amazonia	Brazil	-	-11.7412664	-56.2533385	2010-11-01	-
mgm4497395.3	mgs70538	mgp1519	mgs70538	Tropical and subtropical moist broadleaf forest biome	agricultural soil	bulk soil	soil	Amazonia	Brazil	-	-11.7412664	-56.2533385	2011-03-03	-
mgm4497396.3	mgs70541	mgp1519	mgs70541	Tropical and subtropical moist broadleaf forest biome	agricultural soil	bulk soil	soil	Amazonia	Brazil	-	-11.7412664	-56.2533385	2011-03-03	-
mgm4497397.3	mgs70421	mgp1519	mgs70421	Tropical and subtropical moist broadleaf forest biome	forest soil	bulk soil	soil	Amazonia	Brazil	-	-11.6823977	-55.8351277	2010-04-10	-
mgm4497398.3	mgs70424	mgp1519	mgs70424	Tropical and subtropical moist broadleaf forest biome	forest soil	bulk soil	soil	Amazonia	Brazil	-	-11.6823977	-55.8351277	2010-04-10	-
mgm4497399.3	mgs70427	mgp1519	mgs70427	Tropical and subtropical moist broadleaf forest biome	forest soil	bulk soil	soil	Amazonia	Brazil	-	-11.6823977	-55.8351277	2010-11-01	-
mgm4497400.3	mgs70430	mgp1519	mgs70430	Tropical and subtropical moist broadleaf forest biome	forest soil	bulk soil	soil	Amazonia	Brazil	-	-11.6823977	-55.8351277	2010-11-01	-
mgm4497401.3	mgs70433	mgp1519	mgs70433	Tropical and subtropical moist broadleaf forest biome	forest soil	bulk soil	soil	Amazonia	Brazil	-	-11.6823977	-55.8351277	2011-03-03	-
mgm4497402.3	mgs70436	mgp1519	mgs70436	Tropical and subtropical moist broadleaf forest biome	forest soil	bulk soil	soil	Amazonia	Brazil	-	-11.6823977	-55.8351277	2011-03-03	-
mgm4497403.3	mgs70439	mgp1519	mgs70439	Tropical and subtropical moist broadleaf forest biome	bulk soil	bulk soil	soil	Amazonia	Brazil	-	-11.6821758	-55.008936	2009-10-27	-
mgm4497404.3	mgs70442	mgp1519	mgs70442	Tropical and subtropical moist broadleaf forest biome	bulk soil	bulk soil	soil	Amazonia	Brazil	-	-11.6821758	-55.008936	2009-10-27	-
mgm4497405.3	mgs70445	mgp1519	mgs70445	Tropical and subtropical moist broadleaf forest biome	bulk soil	bulk soil	soil	Amazonia	Brazil	-	-11.6821758	-55.008936	2010-04-10	-
mgm4497406.3	mgs70448	mgp1519	mgs70448	Tropical and subtropical moist broadleaf forest biome	bulk soil	bulk soil	soil	Amazonia	Brazil	-	-11.6821758	-55.008936	2010-04-10	-
mgm4497407.3	mgs70451	mgp1519	mgs70451	Tropical and subtropical moist broadleaf forest biome	agricultural soil	bulk soil	soil	Amazonia	Brazil	-	-11.6832502	-55.8357663	2009-10-27	-
mgm4497408.3	mgs70454	mgp1519	mgs70454	Tropical and subtropical moist broadleaf forest biome	agricultural soil	bulk soil	soil	Amazonia	Brazil	-	-11.6832502	-55.8357663	2009-10-27	-
mgm4497409.3	mgs70457	mgp1519	mgs70457	Tropical and subtropical moist broadleaf forest biome	agricultural soil	bulk soil	soil	Amazonia	Brazil	-	-11.6832502	-55.8357663	2010-04-10	-
mgm4497410.3	mgs70460	mgp1519	mgs70460	Tropical and subtropical moist broadleaf forest biome	agricultural soil	bulk soil	soil	Amazonia	Brazil	-	-11.6832502	-55.8357663	2010-04-10	-
mgm4497411.3	mgs70463	mgp1519	mgs70463	Tropical and subtropical moist broadleaf forest biome	agricultural soil	bulk soil	soil	Amazonia	Brazil	-	-11.6832502	-55.8357663	2010-11-01	-
mgm4497412.3	mgs70466	mgp1519	mgs70466	Tropical and subtropical moist broadleaf forest biome	agricultural soil	bulk soil	soil	Amazonia	Brazil	-	-11.6832502	-55.8357663	2010-11-01	-
mgm4501939.3	mgs77685	mgp2009	-	Small River biome	Subterrestrial Habitat	Water	water	Wyoming	USA	north america	44.790975	108.263192	2010-01-03	-
mgm4502539.3	mgs79336	mgp2076	-	Prairie Division (250)	field	arable soil	plant-associated	Auburn, IL	USA	north america	39.59845	-89.7643667	2010-11-01	-
mgm4502540.3	mgs79330	mgp2076	-	Prairie Division (250)	field	arable soil	plant-associated	Auburn, IL	USA	north america	39.59845	-89.7643667	2010-11-01	-
mgm4502541.3	mgs79333	mgp2076	-	Prairie Division (250)	field	arable soil	plant-associated	Auburn, IL	USA	north america	39.5997833	-89.7643667	2010-11-01	-
mgm4502542.3	mgs79327	mgp2076	-	Prairie Division (250)	field	arable soil	plant-associated	Auburn, IL	USA	north america	39.5997833	-89.7643667	2010-11-01	-
mgm4502543.3	mgs79339	mgp2076	-	Prairie Division (250)	field	arable soil	plant-associated	Auburn, IL	USA	north america	39.5997833	-89.7643667	2010-11-01	-
mgm4502923.3	mgs79342	mgp2205	-	Prairie Division (250)	field	arable soil	plant-associated	Coulterville, IL	USA	north america	38.198	-89.6276	2010-10-29	-
mgm4502924.3	mgs79366	mgp2205	-	Prairie Division (250)	field	arable soil	plant-associated	Auburn, IL	USA	north america	39.5853	-89.7607167	2010-11-01	-
mgm4502925.3	mgs79369	mgp2205	-	Prairie Division (250)	field	arable soil	plant-associated	Mansfield, IL	USA	north america	40.21975	-88.4673667	2010-11-02	-
mgm4502926.3	mgs79372	mgp2205	-	Prairie Division (250)	field	arable soil	plant-associated	Mansfield, IL	USA	north america	40.2212833	-88.4665333	2010-11-02	-
mgm4502927.3	mgs79375	mgp2205	-	Prairie Division (250)	field	arable soil	plant-associated	Urbana, IL	USA	north america	40.0776667	-88.2178667	2010-11-02	-
mgm4502928.3	mgs79378	mgp2205	-	Prairie Division (250)	field	arable soil	plant-associated	Urbana, IL	USA	north america	40.0776833	-88.2157167	2010-11-02	-
mgm4502929.3	mgs79345	mgp2205	-	Prairie Division (250)	field	arable soil	plant-associated	Coulterville, IL	USA	north america	38.1986167	-89.6272	2010-10-29	-
mgm4502930.3	mgs79348	mgp2205	-	Prairie Division (250)	field	arable soil	plant-associated	Wrights IL	USA	north america	39.3767667	-90.3235	2010-10-29	-
mgm4502931.3	mgs79351	mgp2205	-	Prairie Division (250)	field	arable soil	plant-associated	Wrights IL	USA	north america	39.3756667	-90.3237167	2010-10-29	-
mgm4502932.3	mgs79354	mgp2205	-	Prairie Division (250)	field	arable soil	plant-associated	Wrights IL	USA	north america	39.3784833	-90.3239167	2010-10-29	-
mgm4502933.3	mgs79357	mgp2205	-	Prairie Division (250)	field	arable soil	plant-associated	Wrights IL	USA	north america	39.3788	-90.3226167	2010-10-29	-
mgm4502934.3	mgs79360	mgp2205	-	Prairie Division (250)	field	arable soil	plant-associated	Auburn, IL	USA	north america	39.5976167	-89.7643167	2010-11-01	-
mgm4502935.3	mgs79363	mgp2205	-	Prairie Division (250)	field	arable soil	plant-associated	Auburn, IL	USA	north america	39.5997167	-89.7609333	2010-11-01	-
mgm4503376.3	mgs79321	mgp1310	-	marine bathyal zone biome	continental slope	sulphate-reducing sediment	sediment	Peru_Margin	Peru	south america	-10.9762016666667	-77.95765	2002-03-28	APC_Drilled_Whole_round_core_sample
mgm4503377.3	mgs79324	mgp1310	-	marine bathyal zone biome	continental slope	sulphate-reducing sediment	sediment	Peru_Margin	Peru	south america	-10.9762016666667	-77.95765	2002-03-28	APC_Drilled_Whole_round_core_sample
mgm4506440.3	mgs186826	mgp2562	-	terrestrial biome	mammalia-associated habitat	feces	host-associated	Singapore Zoological Gardens	Singapore	-	4038-01-01	103.7941	2011-05-09	-
mgm4506441.3	mgs186826	mgp2562	-	terrestrial biome	mammalia-associated habitat	feces	host-associated	Singapore Zoological Gardens	Singapore	-	4038-01-01	103.7941	2011-05-09	-
mgm4507319.3	mgs87745	mgp2658	-	marine biome	bay	sea water	water	Gulf of Mexico, area of Deepwater Horizon	USA	-	28.7051	-88.40165	2011-09-09	-
mgm4508047.3	mgs88970	mgp2734	-	marine biome	bay	marine sediment	sediment	Gulf of Mexico	USA	-	29.1916916666667	-88.5978433333333	2011-11-16	-
mgm4508937.3	mgs94810	mgp2850	-	Temperate broadleaf and mixed forest biome	farm	agricultural soil	soil	Midwest (Richmond, Indiana)	USA	north america	39.765383	-84.847958	2012-07-11	corer
mgm4508939.3	mgs94816	mgp2850	-	Temperate broadleaf and mixed forest biome	farm	agricultural soil	soil	Midwest (Richmond, Indiana)	USA	north america	39.812644	-84.910717	2012-07-11	corer
mgm4508940.3	mgs94819	mgp2850	-	Temperate broadleaf and mixed forest biome	farm	agricultural soil	soil	Midwest (Richmond, Indiana)	USA	north america	39.801142	-84.92135	2012-07-11	corer
mgm4508941.3	mgs94822	mgp2850	-	Temperate broadleaf and mixed forest biome	canopy	leafy wood soil	soil	Midwest (Richmond, Indiana)	USA	north america	39.750944	-84.918778	2012-07-11	corer
mgm4508942.3	mgs94825	mgp2850	-	Temperate broadleaf and mixed forest biome	canopy	leafy wood soil	soil	Midwest (Richmond, Indiana)	USA	north america	39.795592	-84.922042	2012-07-11	corer
mgm4510162.3	mgs92509	mgp3023	-	marine benthic biome	ocean	marine sediment	sediment	Gulf of Mexico	USA	-	28.742303	-88.362169	2010-10-17	-
mgm4510163.3	mgs92512	mgp3023	-	marine benthic biome	ocean	marine sediment	sediment	Gulf of Mexico	USA	-	28.731703	-88.358731	2010-10-17	-
mgm4510164.3	mgs92515	mgp3023	-	marine benthic biome	ocean	marine sediment	sediment	Gulf of Mexico	USA	-	28.704972	-88.370508	2010-10-17	-
mgm4510165.3	mgs92518	mgp3023	-	marine benthic biome	ocean	marine sediment	sediment	Gulf of Mexico	USA	-	28.740483	88.368058	2010-10-17	-
mgm4510166.3	mgs92521	mgp3023	-	marine benthic biome	ocean	marine sediment	sediment	Gulf of Mexico	USA	-	28.745108	-88.359144	2010-10-17	-
mgm4510167.3	mgs92524	mgp3023	-	marine benthic biome	ocean	marine sediment	sediment	Gulf of Mexico	USA	-	28.742525	-88.3705	2010-10-17	-
mgm4510168.3	mgs92527	mgp3023	-	marine benthic biome	ocean	marine sediment	sediment	Gulf of Mexico	USA	-	28.74491944	-88.374242	2010-10-17	-
mgm4510169.3	mgs92530	mgp3023	-	marine benthic biome	ocean	marine sediment	sediment	Gulf of Mexico	USA	-	28.704972	-88.492633	2010-10-17	-
mgm4510170.3	mgs92533	mgp3023	-	marine benthic biome	ocean	marine sediment	sediment	Gulf of Mexico	USA	-	28.672508	-88.435906	2010-10-17	-
mgm4510171.3	mgs92536	mgp3023	-	marine benthic biome	ocean	marine sediment	sediment	Gulf of Mexico	USA	-	28.639058	-88.471317	2010-10-17	-
mgm4510172.3	mgs92539	mgp3023	-	marine benthic biome	ocean	marine sediment	sediment	Gulf of Mexico	USA	-	28.41556667	-88.704275	2010-10-17	-
mgm4510173.3	mgs92542	mgp3023	-	marine benthic biome	ocean	marine sediment	sediment	Gulf of Mexico	USA	-	28.575208	-88.537842	2010-10-17	-
mgm4510174.3	mgs92545	mgp3023	-	marine benthic biome	ocean	marine sediment	sediment	Gulf of Mexico	USA	-	28.51414444	-88.60056944	2010-10-17	-
mgm4510175.3	mgs92548	mgp3023	-	marine benthic biome	ocean	marine sediment	sediment	Gulf of Mexico	USA	-	28.345175	-88.778517	2010-10-17	-
mgm4510219.3	mgs92686	mgp2608	-	Mangrove Biome	Wetland	Peat soil	soil	Batu Maung, Pulau Pinang	Malaysia	asia	5.289225	100.281947	2011-07-05	-
mgm4511046.3	mgs95344	mgp1992	-	Montane grasslands and shrubland biome	meadow	soil	soil	Loma_Ridge	United States of America	north america	33.739556	-117.703419	2010-04-14	Direct DNA extraction using a protocol derived from Hanson et al. 2008
mgm4511047.3	mgs95347	mgp1992	-	Montane grasslands and shrubland biome	meadow	soil	soil	Loma_Ridge	United States of America	north america	33.739556	-117.703419	2010-04-14	Direct DNA extraction using a protocol derived from Hanson et al. 2008
mgm4511048.3	mgs95350	mgp1992	-	Montane grasslands and shrubland biome	meadow	soil	soil	Loma_Ridge	United States of America	north america	33.739556	-117.703419	2010-04-14	Direct DNA extraction using a protocol derived from Hanson et al. 2008
mgm4511049.3	mgs95353	mgp1992	-	Montane grasslands and shrubland biome	meadow	soil	soil	Loma_Ridge	United States of America	north america	33.739556	-117.703419	2010-04-14	Direct DNA extraction using a protocol derived from Hanson et al. 2008
mgm4511050.3	mgs95356	mgp1992	-	Montane grasslands and shrubland biome	meadow	soil	soil	Loma_Ridge	United States of America	north america	33.739556	-117.703419	2010-04-14	Direct DNA extraction using a protocol derived from Hanson et al. 2008
mgm4511060.3	mgs95374	mgp1992	-	Montane grasslands and shrubland biome	meadow	soil	soil	Loma_Ridge	United States of America	north america	33.739556	-117.703419	2010-08-20	Direct DNA extraction using a protocol derived from Hanson et al. 2008
mgm4511061.3	mgs95359	mgp1992	-	Montane grasslands and shrubland biome	meadow	soil	soil	Loma_Ridge	United States of America	north america	33.739556	-117.703419	2010-08-20	Direct DNA extraction using a protocol derived from Hanson et al. 2008
mgm4511062.3	mgs95362	mgp1992	-	Montane grasslands and shrubland biome	meadow	soil	soil	Loma_Ridge	United States of America	north america	33.739556	-117.703419	2010-08-20	Direct DNA extraction using a protocol derived from Hanson et al. 2008
mgm4511063.3	mgs95365	mgp1992	-	Montane grasslands and shrubland biome	meadow	soil	soil	Loma_Ridge	United States of America	north america	33.739556	-117.703419	2010-08-20	Direct DNA extraction using a protocol derived from Hanson et al. 2008
mgm4511065.3	mgs95371	mgp1992	-	Montane grasslands and shrubland biome	meadow	soil	soil	Loma_Ridge	United States of America	north america	33.739556	-117.703419	2010-08-20	Direct DNA extraction using a protocol derived from Hanson et al. 2008
mgm4511111.3	mgs95392	mgp1992	-	Montane grasslands and shrubland biome	meadow	soil	soil	Loma_Ridge	United States of America	north america	33.739556	-117.703419	2010-12-17	Direct DNA extraction using a protocol derived from Hanson et al. 2008
mgm4511112.3	mgs95377	mgp1992	-	Montane grasslands and shrubland biome	meadow	soil	soil	Loma_Ridge	United States of America	north america	33.739556	-117.703419	2010-12-17	Direct DNA extraction using a protocol derived from Hanson et al. 2008
mgm4511113.3	mgs95380	mgp1992	-	Montane grasslands and shrubland biome	meadow	soil	soil	Loma_Ridge	United States of America	north america	33.739556	-117.703419	2010-12-17	Direct DNA extraction using a protocol derived from Hanson et al. 2008
mgm4511114.3	mgs95383	mgp1992	-	Montane grasslands and shrubland biome	meadow	soil	soil	Loma_Ridge	United States of America	north america	33.739556	-117.703419	2010-12-17	Direct DNA extraction using a protocol derived from Hanson et al. 2008
mgm4511115.3	mgs95386	mgp1992	-	Montane grasslands and shrubland biome	meadow	soil	soil	Loma_Ridge	United States of America	north america	33.739556	-117.703419	2010-12-17	Direct DNA extraction using a protocol derived from Hanson et al. 2008
mgm4511134.3	mgs95410	mgp1992	-	Montane grasslands and shrubland biome	meadow	soil	soil	Loma_Ridge	United States of America	north america	33.739556	-117.703419	2011-02-28	Direct DNA extraction using a protocol derived from Hanson et al. 2008
mgm4511135.3	mgs95413	mgp1992	-	Montane grasslands and shrubland biome	meadow	soil	soil	Loma_Ridge	United States of America	north america	33.739556	-117.703419	2011-02-28	Direct DNA extraction using a protocol derived from Hanson et al. 2008
mgm4511136.3	mgs95416	mgp1992	-	Montane grasslands and shrubland biome	meadow	soil	soil	Loma_Ridge	United States of America	north america	33.739556	-117.703419	2011-02-28	Direct DNA extraction using a protocol derived from Hanson et al. 2008
mgm4511138.3	mgs95398	mgp1992	-	Montane grasslands and shrubland biome	meadow	soil	soil	Loma_Ridge	United States of America	north america	33.739556	-117.703419	2011-02-28	Direct DNA extraction using a protocol derived from Hanson et al. 2008
mgm4511139.3	mgs95401	mgp1992	-	Montane grasslands and shrubland biome	meadow	soil	soil	Loma_Ridge	United States of America	north america	33.739556	-117.703419	2011-02-28	Direct DNA extraction using a protocol derived from Hanson et al. 2008
mgm4511140.3	mgs95404	mgp1992	-	Montane grasslands and shrubland biome	meadow	soil	soil	Loma_Ridge	United States of America	north america	33.739556	-117.703419	2011-02-28	Direct DNA extraction using a protocol derived from Hanson et al. 2008
mgm4511141.3	mgs95407	mgp1992	-	Montane grasslands and shrubland biome	meadow	soil	soil	Loma_Ridge	United States of America	north america	33.739556	-117.703419	2011-02-28	Direct DNA extraction using a protocol derived from Hanson et al. 2008
mgm4511142.3	mgs95419	mgp1992	-	Montane grasslands and shrubland biome	meadow	soil	soil	Loma_Ridge	United States of America	north america	33.739556	-117.703419	2011-06-10	Direct DNA extraction using a protocol derived from Hanson et al. 2008
mgm4511143.3	mgs95422	mgp1992	-	Montane grasslands and shrubland biome	meadow	soil	soil	Loma_Ridge	United States of America	north america	33.739556	-117.703419	2011-06-10	Direct DNA extraction using a protocol derived from Hanson et al. 2008
mgm4511144.3	mgs95425	mgp1992	-	Montane grasslands and shrubland biome	meadow	soil	soil	Loma_Ridge	United States of America	north america	33.739556	-117.703419	2011-06-10	Direct DNA extraction using a protocol derived from Hanson et al. 2008
mgm4511145.3	mgs95428	mgp1992	-	Montane grasslands and shrubland biome	meadow	soil	soil	Loma_Ridge	United States of America	north america	33.739556	-117.703419	2011-06-10	Direct DNA extraction using a protocol derived from Hanson et al. 2008
mgm4511146.3	mgs95431	mgp1992	-	Montane grasslands and shrubland biome	meadow	soil	soil	Loma_Ridge	United States of America	north america	33.739556	-117.703419	2011-06-10	Direct DNA extraction using a protocol derived from Hanson et al. 2008
mgm4511147.3	mgs95434	mgp1992	-	Montane grasslands and shrubland biome	meadow	soil	soil	Loma_Ridge	United States of America	north america	33.739556	-117.703419	2011-06-10	Direct DNA extraction using a protocol derived from Hanson et al. 2008
mgm4511148.3	mgs95443	mgp1992	-	Montane grasslands and shrubland biome	meadow	soil	soil	Loma_Ridge	United States of America	north america	33.739556	-117.703419	2011-09-21	Direct DNA extraction using a protocol derived from Hanson et al. 2008
mgm4511149.3	mgs95446	mgp1992	-	Montane grasslands and shrubland biome	meadow	soil	soil	Loma_Ridge	United States of America	north america	33.739556	-117.703419	2011-09-21	Direct DNA extraction using a protocol derived from Hanson et al. 2008
mgm4511150.3	mgs95449	mgp1992	-	Montane grasslands and shrubland biome	meadow	soil	soil	Loma_Ridge	United States of America	north america	33.739556	-117.703419	2011-09-21	Direct DNA extraction using a protocol derived from Hanson et al. 2008
mgm4511151.3	mgs95452	mgp1992	-	Montane grasslands and shrubland biome	meadow	soil	soil	Loma_Ridge	United States of America	north america	33.739556	-117.703419	2011-09-21	Direct DNA extraction using a protocol derived from Hanson et al. 2008
mgm4511152.3	mgs95437	mgp1992	-	Montane grasslands and shrubland biome	meadow	soil	soil	Loma_Ridge	United States of America	north america	33.739556	-117.703419	2011-09-21	Direct DNA extraction using a protocol derived from Hanson et al. 2008
mgm4511153.3	mgs95440	mgp1992	-	Montane grasslands and shrubland biome	meadow	soil	soil	Loma_Ridge	United States of America	north america	33.739556	-117.703419	2011-09-21	Direct DNA extraction using a protocol derived from Hanson et al. 2008
mgm4511178.3	mgs95479	mgp1992	-	Montane grasslands and shrubland biome	meadow	soil	soil	Loma_Ridge	United States of America	north america	33.739556	-117.703419	2011-12-14	Direct DNA extraction using a protocol derived from Hanson et al. 2008
mgm4511179.3	mgs95482	mgp1992	-	Montane grasslands and shrubland biome	meadow	soil	soil	Loma_Ridge	United States of America	north america	33.739556	-117.703419	2011-12-14	Direct DNA extraction using a protocol derived from Hanson et al. 2008
mgm4511180.3	mgs95485	mgp1992	-	Montane grasslands and shrubland biome	meadow	soil	soil	Loma_Ridge	United States of America	north america	33.739556	-117.703419	2011-12-14	Direct DNA extraction using a protocol derived from Hanson et al. 2008
mgm4511182.3	mgs95467	mgp1992	-	Montane grasslands and shrubland biome	meadow	soil	soil	Loma_Ridge	United States of America	north america	33.739556	-117.703419	2011-12-14	Direct DNA extraction using a protocol derived from Hanson et al. 2008
mgm4511183.3	mgs95470	mgp1992	-	Montane grasslands and shrubland biome	meadow	soil	soil	Loma_Ridge	United States of America	north america	33.739556	-117.703419	2011-12-14	Direct DNA extraction using a protocol derived from Hanson et al. 2008
mgm4511184.3	mgs95473	mgp1992	-	Montane grasslands and shrubland biome	meadow	soil	soil	Loma_Ridge	United States of America	north america	33.739556	-117.703419	2011-12-14	Direct DNA extraction using a protocol derived from Hanson et al. 2008
mgm4511185.3	mgs95476	mgp1992	-	Montane grasslands and shrubland biome	meadow	soil	soil	Loma_Ridge	United States of America	north america	33.739556	-117.703419	2011-12-14	Direct DNA extraction using a protocol derived from Hanson et al. 2008
mgm4511186.3	mgs95488	mgp1992	-	Montane grasslands and shrubland biome	meadow	soil	soil	Loma_Ridge	United States of America	north america	33.739556	-117.703419	2012-03-12	Direct DNA extraction using a protocol derived from Hanson et al. 2008
mgm4511187.3	mgs95491	mgp1992	-	Montane grasslands and shrubland biome	meadow	soil	soil	Loma_Ridge	United States of America	north america	33.739556	-117.703419	2012-03-12	Direct DNA extraction using a protocol derived from Hanson et al. 2008
mgm4511188.3	mgs95497	mgp1992	-	Montane grasslands and shrubland biome	meadow	soil	soil	Loma_Ridge	United States of America	north america	33.739556	-117.703419	2012-03-12	Direct DNA extraction using a protocol derived from Hanson et al. 2008
mgm4511189.3	mgs95500	mgp1992	-	Montane grasslands and shrubland biome	meadow	soil	soil	Loma_Ridge	United States of America	north america	33.739556	-117.703419	2012-03-12	Direct DNA extraction using a protocol derived from Hanson et al. 2008
mgm4511190.3	mgs95503	mgp1992	-	Montane grasslands and shrubland biome	meadow	soil	soil	Loma_Ridge	United States of America	north america	33.739556	-117.703419	2012-03-12	Direct DNA extraction using a protocol derived from Hanson et al. 2008
mgm4511191.3	mgs95506	mgp1992	-	Montane grasslands and shrubland biome	meadow	soil	soil	Loma_Ridge	United States of America	north america	33.739556	-117.703419	2012-03-12	Direct DNA extraction using a protocol derived from Hanson et al. 2008
mgm4511192.3	mgs95509	mgp1992	-	Montane grasslands and shrubland biome	meadow	soil	soil	Loma_Ridge	United States of America	north america	33.739556	-117.703419	2012-03-12	Direct DNA extraction using a protocol derived from Hanson et al. 2008
mgm4511193.3	mgs95494	mgp1992	-	Montane grasslands and shrubland biome	meadow	soil	soil	Loma_Ridge	United States of America	north america	33.739556	-117.703419	2012-03-12	Direct DNA extraction using a protocol derived from Hanson et al. 2008
mgm4511199.3	mgs95521	mgp3218	-	aquatic biome	wastewater treatment plant	waste water	wastewater|sludge	Shanghai chemical industry	China	asia	2018-01-31	121.41	2012-08-01	-
mgm4511200.3	mgs95524	mgp3218	-	aquatic biome	wastewater treatment plant	waste water	wastewater|sludge	Shanghai chemical industry	China	asia	2018-01-31	121.41	2012-08-01	-
mgm4511201.3	mgs95527	mgp3218	-	aquatic biome	wastewater treatment plant	waste water	wastewater|sludge	Shanghai chemical industry	China	asia	2018-01-31	121.41	2012-08-01	-
mgm4511202.3	mgs95530	mgp3218	-	aquatic biome	wastewater treatment plant	waste water	wastewater|sludge	Shanghai chemical industry	China	asia	2018-01-31	121.41	2012-08-01	-
mgm4513715.3	mgs97845	mgp3438	-	marine benthic biome	microbial mat	microbial mat material	microbial mat|biofilm	Highborne Cay	Bahamas	north america	24.43	-76.49	2010-03-21	-
mgm4513716.3	mgs97845	mgp3438	-	marine benthic biome	microbial mat	microbial mat material	microbial mat|biofilm	Highborne Cay	Bahamas	north america	24.43	-76.49	2010-03-21	-
mgm4513717.3	mgs97845	mgp3438	-	marine benthic biome	microbial mat	microbial mat material	microbial mat|biofilm	Highborne Cay	Bahamas	north america	24.43	-76.49	2010-03-21	-
mgm4514928.3	mgs186830	mgp2562	-	terrestrial biome	mammalia-associated habitat	feces	host-associated	Singapore Zoological Gardens	Singapore	-	4038-01-01	103.7941	2011-05-09	-
mgm4514929.3	mgs186830	mgp2562	-	terrestrial biome	mammalia-associated habitat	feces	host-associated	Singapore Zoological Gardens	Singapore	-	4038-01-01	103.7941	2011-05-09	-
mgm4516366.3	mgs157413	mgp3756	-	air	air	air	air	Beijing	China	-	40.0047	116.3261	2013-01-14	-
mgm4516402.3	mgs157404	mgp3756	-	air	air	air	air	Beijing	China	-	40.0047	116.3261	2013-01-13	-
mgm4516403.3	mgs157410	mgp3756	-	air	air	air	air	Beijing	China	-	40.0047	116.3261	2013-01-14	-
mgm4516455.3	mgs157380	mgp3756	-	air	air	air	air	Beijing	China	-	40.0047	116.3261	2013-01-09	-
mgm4516459.3	mgs157389	mgp3756	-	air	air	air	air	Beijing	China	-	40.0047	116.3261	2013-01-10	-
mgm4516594.3	mgs157386	mgp3756	-	air	air	air	air	Beijing	China	-	40.0047	116.3261	2013-01-10	-
mgm4516637.3	mgs157374	mgp3756	-	air	air	air	air	Beijing	China	-	40.0047	116.3261	2013-01-08	-
mgm4516651.3	mgs157395	mgp3756	-	air	air	air	air	Beijing	China	-	40.0047	116.3261	2013-01-11	-
mgm4516802.3	mgs157401	mgp3756	-	air	air	air	air	Beijing	China	-	40.0047	116.3261	2013-01-12	-
mgm4516803.3	mgs157392	mgp3756	-	air	air	air	air	Beijing	China	-	40.0047	116.3261	2013-01-11	-
mgm4516910.3	mgs157383	mgp3756	-	air	air	air	air	Beijing	China	-	40.0047	116.3261	2013-01-09	-
mgm4516911.3	mgs157377	mgp3756	-	air	air	air	air	Beijing	China	-	40.0047	116.3261	2013-01-08	-
mgm4516952.3	mgs157398	mgp3756	-	air	air	air	air	Beijing	China	-	40.0047	116.3261	2013-01-12	-
mgm4517064.3	mgs157407	mgp3756	-	air	air	air	air	Beijing	China	-	40.0047	116.3261	2013-01-13	-
mgm4517710.3	mgs104242	mgp3907	-	terrestrial biome	mammalia-associated habitat	feces	host-associated	Halifax,NS	Canada	-	44.6488625	-63.5753196	2012-08-14	-
mgm4517711.3	mgs104242	mgp3907	-	terrestrial biome	mammalia-associated habitat	feces	host-associated	Halifax,NS	Canada	-	44.6488625	-63.5753196	2012-08-14	-
mgm4517712.3	mgs104246	mgp3907	-	terrestrial biome	mammalia-associated habitat	feces	host-associated	Halifax,NS	Canada	-	44.6488625	-63.5753196	2012-08-15	-
mgm4517713.3	mgs104246	mgp3907	-	terrestrial biome	mammalia-associated habitat	feces	host-associated	Halifax,NS	Canada	-	44.6488625	-63.5753196	2012-08-15	-
mgm4517714.3	mgs104282	mgp3907	-	terrestrial biome	mammalia-associated habitat	feces	host-associated	Halifax,NS	Canada	-	44.6488625	-63.5753196	2012-07-13	-
mgm4517715.3	mgs104282	mgp3907	-	terrestrial biome	mammalia-associated habitat	feces	host-associated	Halifax,NS	Canada	-	44.6488625	-63.5753196	2012-07-13	-
mgm4517716.3	mgs104274	mgp3907	-	terrestrial biome	mammalia-associated habitat	feces	host-associated	Halifax,NS	Canada	-	44.6488625	-63.5753196	2012-08-14	-
mgm4517717.3	mgs104274	mgp3907	-	terrestrial biome	mammalia-associated habitat	feces	host-associated	Halifax,NS	Canada	-	44.6488625	-63.5753196	2012-08-14	-
mgm4517726.3	mgs104254	mgp3907	-	terrestrial biome	mammalia-associated habitat	feces	host-associated	Halifax,NS	Canada	-	44.6488625	-63.5753196	2012-06-01	-
mgm4517727.3	mgs104254	mgp3907	-	terrestrial biome	mammalia-associated habitat	feces	host-associated	Halifax,NS	Canada	-	44.6488625	-63.5753196	2012-06-01	-
mgm4517736.3	mgs104310	mgp3907	-	terrestrial biome	mammalia-associated habitat	feces	host-associated	Halifax,NS	Canada	-	44.6488625	-63.5753196	2012-05-24	-
mgm4517737.3	mgs104310	mgp3907	-	terrestrial biome	mammalia-associated habitat	feces	host-associated	Halifax,NS	Canada	-	44.6488625	-63.5753196	2012-05-24	-
mgm4517738.3	mgs104302	mgp3907	-	terrestrial biome	mammalia-associated habitat	feces	host-associated	Halifax,NS	Canada	-	44.6488625	-63.5753196	2012-08-14	-
mgm4517739.3	mgs104302	mgp3907	-	terrestrial biome	mammalia-associated habitat	feces	host-associated	Halifax,NS	Canada	-	44.6488625	-63.5753196	2012-08-14	-
mgm4517740.3	mgs104306	mgp3907	-	terrestrial biome	mammalia-associated habitat	feces	host-associated	Halifax,NS	Canada	-	44.6488625	-63.5753196	2012-08-15	-
mgm4517741.3	mgs104306	mgp3907	-	terrestrial biome	mammalia-associated habitat	feces	host-associated	Halifax,NS	Canada	-	44.6488625	-63.5753196	2012-08-15	-
mgm4519753.3	mgs107128	mgp4113	-	terrestrial biome	oil spill	soil	soil	Houston, TX	USA	-	29.71595	-95.4039	2011-09-05	-
mgm4519754.3	mgs107128	mgp4113	-	terrestrial biome	oil spill	soil	soil	Houston, TX	USA	-	29.71595	-95.4039	2011-09-05	-
mgm4519755.3	mgs107156	mgp4113	-	terrestrial biome	oil spill	soil	soil	Houston, TX	USA	-	29.71595	-95.4039	2012-05-04	-
mgm4519756.3	mgs107156	mgp4113	-	terrestrial biome	oil spill	soil	soil	Houston, TX	USA	-	29.71595	-95.4039	2012-05-04	-
mgm4519757.3	mgs107140	mgp4113	-	terrestrial biome	oil spill	soil	soil	Houston, TX	USA	-	29.71595	-95.4039	2011-09-05	-
mgm4519758.3	mgs107140	mgp4113	-	terrestrial biome	oil spill	soil	soil	Houston, TX	USA	-	29.71595	-95.4039	2011-09-05	-
mgm4519759.3	mgs107168	mgp4113	-	terrestrial biome	oil spill	soil	soil	Houston, TX	USA	-	29.71595	-95.4039	2012-09-01	-
mgm4519760.3	mgs107168	mgp4113	-	terrestrial biome	oil spill	soil	soil	Houston, TX	USA	-	29.71595	-95.4039	2012-09-01	-
mgm4519761.3	mgs107152	mgp4113	-	terrestrial biome	oil spill	soil	soil	Houston, TX	USA	-	29.71595	-95.4039	2012-05-04	-
mgm4519762.3	mgs107152	mgp4113	-	terrestrial biome	oil spill	soil	soil	Houston, TX	USA	-	29.71595	-95.4039	2012-05-04	-
mgm4519763.3	mgs107136	mgp4113	-	terrestrial biome	oil spill	soil	soil	Houston, TX	USA	-	29.71595	-95.4039	2011-09-05	-
mgm4519764.3	mgs107136	mgp4113	-	terrestrial biome	oil spill	soil	soil	Houston, TX	USA	-	29.71595	-95.4039	2011-09-05	-
mgm4519767.3	mgs107148	mgp4113	-	terrestrial biome	oil spill	soil	soil	Houston, TX	USA	-	29.71595	-95.4039	2011-09-05	-
mgm4519768.3	mgs107148	mgp4113	-	terrestrial biome	oil spill	soil	soil	Houston, TX	USA	-	29.71595	-95.4039	2011-09-05	-
mgm4519769.3	mgs107132	mgp4113	-	terrestrial biome	oil spill	soil	soil	Houston, TX	USA	-	29.71595	-95.4039	2011-09-05	-
mgm4519770.3	mgs107132	mgp4113	-	terrestrial biome	oil spill	soil	soil	Houston, TX	USA	-	29.71595	-95.4039	2011-09-05	-
mgm4519771.3	mgs107160	mgp4113	-	terrestrial biome	oil spill	soil	soil	Houston, TX	USA	-	29.71595	-95.4039	2012-05-04	-
mgm4519772.3	mgs107160	mgp4113	-	terrestrial biome	oil spill	soil	soil	Houston, TX	USA	-	29.71595	-95.4039	2012-05-04	-
mgm4519775.3	mgs107172	mgp4113	-	terrestrial biome	oil spill	soil	soil	Houston, TX	USA	-	29.71595	-95.4039	2012-09-01	-
mgm4519776.3	mgs107172	mgp4113	-	terrestrial biome	oil spill	soil	soil	Houston, TX	USA	-	29.71595	-95.4039	2012-09-01	-
mgm4521534.3	mgs111983	mgp4364	-	aquatic biome	microbial feature	sludge	wastewater|sludge	shenzhen xili	China	-	22	114	2013-01-22	-
mgm4522552.3	mgs111944	mgp4364	-	aquatic biome	microbial feature	sludge	wastewater|sludge	shenzhen xili	China	-	22	114	2013-01-22	-
mgm4523238.3	mgs112951	mgp4339	-	subtropical shrubland biome	agricultural terrace	paddy field soil	soil	changshu	China	-	31.653584	120.752507	2012-04-11	-
mgm4523239.3	mgs112951	mgp4339	-	subtropical shrubland biome	agricultural terrace	paddy field soil	soil	changshu	China	-	31.653584	120.752507	2012-04-11	-
mgm4523240.3	mgs112951	mgp4339	-	subtropical shrubland biome	agricultural terrace	paddy field soil	soil	changshu	China	-	31.653584	120.752507	2012-04-11	-
mgm4525799.3	mgs116726	mgp4126	-	terrestrial biome	livestock-associated habitat	bodily fluid	host-associated	Ellinbank, Victoria	Australia	australia	-38.23333	145.93333	2011-04-08	-
mgm4525829.3	mgs116788	mgp4126	-	terrestrial biome	livestock-associated habitat	bodily fluid	host-associated	Ellinbank, Victoria	Australia	australia	-38.23333	145.93333	2011-04-08	-
mgm4525830.3	mgs116788	mgp4126	-	terrestrial biome	livestock-associated habitat	bodily fluid	host-associated	Ellinbank, Victoria	Australia	australia	-38.23333	145.93333	2011-04-08	-
mgm4525957.3	mgs116890	mgp4126	-	terrestrial biome	organ	bodily fluid	host-associated	Ellinbank, Victoria	Australia	australia	-38.23333	145.93333	2011-04-08	-
mgm4526250.3	mgs117437	mgp4568	-	terrestrial biome	organic feature	organic material	host-associated	Oregon	USA	-	44.265	-124.1	2011-02-07	-
mgm4526251.3	mgs117437	mgp4568	-	terrestrial biome	organic feature	organic material	host-associated	Oregon	USA	-	44.265	-124.1	2011-02-07	-
mgm4526252.3	mgs117437	mgp4568	-	terrestrial biome	organic feature	organic material	host-associated	Oregon	USA	-	44.265	-124.1	2011-02-07	-
mgm4526253.3	mgs117437	mgp4568	-	terrestrial biome	organic feature	organic material	host-associated	Oregon	USA	-	44.265	-124.1	2011-02-07	-
mgm4529964.3	mgs131842	mgp5304	-	underground water	gold mine	bore hole water	water	Carletonville	South Africa	africa	-26.417	27.427	2011-08-24	-
mgm4529965.3	mgs131836	mgp5304	-	underground water	gold mine	bore hole water	water	Welkom	South Africa	africa	-27.976	26.875	2012-07-20	-
mgm4530091.3	mgs190584	mgp5325	-	Temperate broadleaf and mixed forest biome	forest	organic material	host-associated	Johnsbach	Austria	-	47.63528	14.74583	2012-10-12	-
mgm4531574.3	mgs126236	mgp5464	-	marine biome	aquatic habitat	Water	water	Pacific Ocean	Pacific Ocean	-	25.2660833333333	-134.887738333333	2012-03-01	-
mgm4532866.3	mgs127524	mgp5614	-	marine biome	saline lake	saline water	water	Qinghai province	China	asia	36.65915	100.59634	2011-08-27	-
mgm4533635.3	mgs129418	mgp2336	-	Small lake biome	Freshwater Lake	lake sediment	sediment	Esthwaite Water, Lake District National Park	United Kingdom	europe	54.35	-2.983333	2011-01-01	Prepared cotton baits for microbial biofilm growth
mgm4534212.3	mgs130036	mgp4419	-	terrestrial biome	livestock-associated habitat	bodily fluid	host-associated	Ellinbank, Victoria	Australia	australia	-38.23333	145.93333	2010-11-19	-
mgm4534213.3	mgs130036	mgp4419	-	terrestrial biome	livestock-associated habitat	bodily fluid	host-associated	Ellinbank, Victoria	Australia	australia	-38.23333	145.93333	2010-11-19	-
mgm4534328.3	mgs232109	mgp3190	-	Large river biome	freshwater habitat	surface water	water	minnesota	USA	-	43	-91	2012-05-30	-
mgm4534329.3	mgs232112	mgp3190	-	Large river biome	freshwater habitat	surface water	water	minnesota	USA	-	43	-91	2012-05-30	-
mgm4534330.3	mgs232115	mgp3190	-	Large river biome	freshwater habitat	surface water	water	minnesota	USA	-	44	-91	2012-05-30	-
mgm4534331.3	mgs232118	mgp3190	-	Large river biome	freshwater habitat	surface water	water	minnesota	USA	-	44	-91	2012-05-30	-
mgm4534336.3	mgs232067	mgp3190	-	Large river biome	freshwater habitat	surface water	water	minnesota	USA	-	45	-94	2012-06-28	-
mgm4534337.3	mgs232070	mgp3190	-	Large river biome	freshwater habitat	surface water	water	minnesota	USA	-	45	-94	2012-06-28	-
mgm4534338.3	mgs232073	mgp3190	-	Large river biome	freshwater habitat	surface water	water	minnesota	USA	-	44	-93	2012-06-20	-
mgm4534339.3	mgs232076	mgp3190	-	Large river biome	freshwater habitat	surface water	water	minnesota	USA	-	44	-93	2012-06-20	-
mgm4534340.3	mgs232079	mgp3190	-	Large river biome	freshwater habitat	surface water	water	minnesota	USA	-	44	-93	2012-06-26	-
mgm4534341.3	mgs232082	mgp3190	-	Large river biome	freshwater habitat	surface water	water	minnesota	USA	-	44	-93	2012-06-26	-
mgm4534342.3	mgs232121	mgp3190	-	Large river biome	freshwater habitat	surface water	water	minnesota	USA	-	43	-93	2012-06-18	-
mgm4534343.3	mgs232124	mgp3190	-	Large river biome	freshwater habitat	surface water	water	minnesota	USA	-	43	-93	2012-06-18	-
mgm4534344.3	mgs232085	mgp3190	-	Large river biome	freshwater habitat	surface water	water	minnesota	USA	-	44	-93	2012-06-26	-
mgm4534345.3	mgs232088	mgp3190	-	Large river biome	freshwater habitat	surface water	water	minnesota	USA	-	44	-93	2012-06-26	-
mgm4534346.3	mgs232091	mgp3190	-	Large river biome	freshwater habitat	surface water	water	minnesota	USA	-	44	-92	2012-06-14	-
mgm4534347.3	mgs232094	mgp3190	-	Large river biome	freshwater habitat	surface water	water	minnesota	USA	-	44	-92	2012-06-14	-
mgm4534348.3	mgs232097	mgp3190	-	Large river biome	freshwater habitat	surface water	water	minnesota	USA	-	44	-92	2012-06-14	-
mgm4534349.3	mgs232100	mgp3190	-	Large river biome	freshwater habitat	surface water	water	minnesota	USA	-	44	-92	2012-06-14	-
mgm4534350.3	mgs232103	mgp3190	-	Large river biome	freshwater habitat	surface water	water	minnesota	USA	-	44	-92	2012-06-07	-
mgm4534351.3	mgs232106	mgp3190	-	Large river biome	freshwater habitat	surface water	water	minnesota	USA	-	44	-92	2012-06-07	-
mgm4535626.3	mgs132179	mgp5902	-	animal-associated habitat	animal-associated habitat	feces	host-associated	Rodent Center HCI	Switzerland	europe	47.24	2018-03-08	2013-02-11	-
mgm4535627.3	mgs132182	mgp5902	-	animal-associated habitat	animal-associated habitat	feces	host-associated	Rodent Center HCI	Switzerland	europe	47.24	2018-03-08	2013-02-11	-
mgm4536074.3	mgs132596	mgp5945	-	underground water	gold mine	bore hole water	water	Kimberly	South Africa	africa	-28.378	23.446	2012-10-03	-
mgm4536100.3	mgs132599	mgp5947	-	underground water	gold mine	bore hole water	water	Welkom	South Africa	africa	-28.24	26.796	2011-01-11	-
mgm4536374.3	mgs132848	mgp5969	-	small lake biome	doline karst	brackish water	water	Cenote Calica, Quintana Roo	Mexico	north america	-87.174442	20.585669	2008-12-15	Water samples were collected from the cenote by Niskin bottle from a specific depth
mgm4536376.3	mgs132860	mgp5969	-	small lake biome	doline karst	anoxic water	water	Cenote Calica, Quintana Roo	Mexico	north america	-87.174442	20.585669	2009-07-22	Water samples were collected from the cenote by Niskin bottle from a specific depth
mgm4536381.3	mgs132872	mgp5969	-	small lake biome	water well	ground water	water	Tulum, Quintana Roo	Mexico	north america	-87.333573	20.370214	2009-07-17	Water samples were collected from the well by peristaltic pumping the water from the given depth
mgm4536382.3	mgs132869	mgp5969	-	small lake biome	water well	ground water	water	Tulum, Quintana Roo	Mexico	north america	-87.333573	20.370214	2009-07-17	Water samples were collected from the well by peristaltic pumping the water from the given depth
mgm4536383.3	mgs132863	mgp5969	-	small lake biome	water well	ground water	water	Tulum, Quintana Roo	Mexico	north america	-87.333573	20.370214	2009-03-12	Water samples were collected from the well by peristaltic pumping the water from the given depth
mgm4536384.3	mgs132836	mgp5969	-	small lake biome	doline karst	mesotrophic water	water	Cenote Xcolac, Yucatan	Mexico	north america	-88.866947	20.909567	2009-07-19	Water samples were collected from the cenote by peristaltic pumping the water from given depth
mgm4536385.3	mgs132827	mgp5969	-	small lake biome	doline karst	mesotrophic water	water	Cenote Xcolac, Yucatan	Mexico	north america	-88.866947	20.909567	2009-03-12	Water samples were collected from the cenote by peristaltic pumping the water from given depth
mgm4536386.3	mgs132839	mgp5969	-	small lake biome	doline karst	brackish water	water	Cenote Xcolac, Yucatan	Mexico	north america	-88.866947	20.909567	2009-07-19	Water samples were collected from the cenote by peristaltic pumping the water from given depth
mgm4536387.3	mgs132830	mgp5969	-	small lake biome	doline karst	brackish water	water	Cenote Xcolac, Yucatan	Mexico	north america	-88.866947	20.909567	2008-12-09	Water samples were collected from the cenote by peristaltic pumping the water from given depth
mgm4536388.3	mgs132842	mgp5969	-	small lake biome	doline karst	anoxic water	water	Cenote Xcolac, Yucatan	Mexico	north america	-88.866947	20.909567	2009-07-19	Water samples were collected from the cenote by peristaltic pumping the water from given depth
mgm4536472.3	mgs133014	mgp5998	-	underground water	gold mine	bore hole water	water	Welkom	South Africa	africa	-28.24	26.796	2012-07-27	-
mgm4536473.3	mgs133017	mgp5999	-	underground water	gold mine	bore hole water	water	Carletonville	South Africa	africa	-26.42	27.796	2011-07-28	-
mgm4536476.3	mgs133026	mgp6001	-	underground water	gold mine	bore hole water	water	Carletonville	South Africa	africa	-26.417	27.427	2012-03-06	-
mgm4537093.3	mgs134261	mgp6095	mgs134261	marine benthic biome	biofilm	marine sediment	water	Santa Barbara, CA	USA	-	34.15	-119.84578	2013-02-01	-
mgm4537104.3	mgs134278	mgp6099	-	marginal sea biome	ice mass	coastal water	water	Barrow, Alaska	USA	-	71.36816	-156.69784	2010-04-21	-
mgm4537105.3	mgs134278	mgp6099	-	marginal sea biome	ice mass	coastal water	water	Barrow, Alaska	USA	-	71.36816	-156.69784	2010-04-21	-
mgm4539063.3	mgs137954	mgp5588	-	grassland biome	grassland	bulk soil	soil	2660 Fawn Lake Dr NE Bethel, MN 55005	USA	-	45.4026492	-93.2020664	2013-06-05	-
mgm4539064.3	mgs137957	mgp5588	-	grassland biome	grassland	bulk soil	soil	2660 Fawn Lake Dr NE Bethel, MN 55005	USA	-	45.4026492	-93.2020664	2013-06-05	-
mgm4539514.3	mgs158489	mgp6368	mgs158489	terrestrial biome	terrestrial habitat	soil	soil	Iowa	USA	-	41.771111	-92.961667	2009-06-28	-
mgm4539515.3	mgs158492	mgp6368	mgs158492	terrestrial biome	terrestrial habitat	soil	soil	Iowa	USA	-	41.771111	-92.961667	2009-06-28	-
mgm4539516.3	mgs158495	mgp6368	mgs158495	terrestrial biome	terrestrial habitat	soil	soil	Iowa	USA	-	41.771111	-92.961667	2009-06-28	-
mgm4539517.3	mgs158498	mgp6368	mgs158498	terrestrial biome	terrestrial habitat	soil	soil	Iowa	USA	-	41.771111	-92.961667	2009-06-28	-
mgm4539518.3	mgs158501	mgp6368	mgs158501	terrestrial biome	terrestrial habitat	soil	soil	Iowa	USA	-	41.771111	-92.961667	2009-06-28	-
mgm4539519.3	mgs158504	mgp6368	mgs158504	terrestrial biome	terrestrial habitat	soil	soil	Iowa	USA	-	41.771111	-92.961667	2009-06-28	-
mgm4539520.3	mgs158507	mgp6368	mgs158507	terrestrial biome	terrestrial habitat	soil	soil	Iowa	USA	-	41.771111	-92.961667	2009-06-28	-
mgm4539521.3	mgs158510	mgp6368	mgs158510	terrestrial biome	terrestrial habitat	soil	soil	Iowa	USA	-	41.771111	-92.961667	2009-06-28	-
mgm4539522.3	mgs158513	mgp6368	mgs158513	terrestrial biome	terrestrial habitat	soil	soil	Iowa	USA	-	41.771111	-92.961667	2009-06-28	-
mgm4539523.3	mgs158516	mgp6368	mgs158516	terrestrial biome	terrestrial habitat	soil	soil	Iowa	USA	-	41.771111	-92.961667	2009-06-28	-
mgm4539524.3	mgs158519	mgp6368	mgs158519	terrestrial biome	terrestrial habitat	soil	soil	Iowa	USA	-	41.771111	-92.961667	2009-06-28	-
mgm4539525.3	mgs158522	mgp6368	mgs158522	terrestrial biome	terrestrial habitat	soil	soil	Iowa	USA	-	41.771111	-92.961667	2009-06-28	-
mgm4539526.3	mgs158525	mgp6368	mgs158525	terrestrial biome	terrestrial habitat	soil	soil	Iowa	USA	-	41.771111	-92.961667	2009-06-28	-
mgm4539527.3	mgs158528	mgp6368	mgs158528	terrestrial biome	terrestrial habitat	soil	soil	Iowa	USA	-	41.771111	-92.961667	2009-06-28	-
mgm4539529.3	mgs138754	mgp6153	mgs138754	terrestrial biome	organic feature	organic material	host-associated	Bruxelles	Belgium	-	50.5	2021-04-01	2012-06-10	-
mgm4539531.3	mgs138757	mgp6153	mgs138757	terrestrial biome	organic feature	organic material	host-associated	Bruxelles	Belgium	-	50.5	2021-04-01	2012-06-10	-
mgm4539571.3	mgs158534	mgp6377	mgs158534	terrestrial biome	terrestrial habitat	soil	soil	Iowa	USA	-	41.827222	-93.008611	2009-06-28	-
mgm4539572.3	mgs158537	mgp6377	mgs158537	terrestrial biome	terrestrial habitat	soil	soil	Iowa	USA	-	41.827222	-93.008611	2009-06-28	-
mgm4539573.3	mgs158540	mgp6377	mgs158540	terrestrial biome	terrestrial habitat	soil	soil	Iowa	USA	-	41.827222	-93.008611	2009-06-28	-
mgm4539574.3	mgs158543	mgp6377	mgs158543	terrestrial biome	terrestrial habitat	soil	soil	Iowa	USA	-	41.827222	-93.008611	2009-06-28	-
mgm4539575.3	mgs158546	mgp6377	mgs158546	terrestrial biome	terrestrial habitat	soil	soil	Iowa	USA	-	41.827222	-93.008611	2009-06-28	-
mgm4539576.3	mgs158549	mgp6377	mgs158549	terrestrial biome	terrestrial habitat	soil	soil	Iowa	USA	-	41.827222	-93.008611	2009-06-28	-
mgm4539577.3	mgs158552	mgp6377	mgs158552	terrestrial biome	terrestrial habitat	soil	soil	Iowa	USA	-	41.827222	-93.008611	2009-06-28	-
mgm4539578.3	mgs158555	mgp6377	mgs158555	terrestrial biome	terrestrial habitat	soil	soil	Iowa	USA	-	41.827222	-93.008611	2009-06-28	-
mgm4539579.3	mgs158558	mgp6377	mgs158558	terrestrial biome	terrestrial habitat	soil	soil	Iowa	USA	-	41.827222	-93.008611	2009-06-28	-
mgm4539580.3	mgs158561	mgp6377	mgs158561	terrestrial biome	terrestrial habitat	soil	soil	Iowa	USA	-	41.827222	-93.008611	2009-06-28	-
mgm4539581.3	mgs158564	mgp6377	mgs158564	terrestrial biome	terrestrial habitat	soil	soil	Iowa	USA	-	41.827222	-93.008611	2009-06-28	-
mgm4539582.3	mgs158567	mgp6377	mgs158567	terrestrial biome	terrestrial habitat	soil	soil	Iowa	USA	-	41.827222	-93.008611	2009-06-28	-
mgm4539583.3	mgs158570	mgp6377	mgs158570	terrestrial biome	terrestrial habitat	soil	soil	Iowa	USA	-	41.827222	-93.008611	2009-06-28	-
mgm4539584.3	mgs158573	mgp6377	mgs158573	terrestrial biome	terrestrial habitat	soil	soil	Iowa	USA	-	41.827222	-93.008611	2009-06-28	-
mgm4539585.3	mgs158576	mgp6377	mgs158576	terrestrial biome	terrestrial habitat	soil	soil	Iowa	USA	-	41.827222	-93.008611	2009-06-28	-
mgm4539586.3	mgs158579	mgp6377	mgs158579	terrestrial biome	terrestrial habitat	soil	soil	Iowa	USA	-	41.827222	-93.008611	2009-06-28	-
mgm4539587.3	mgs158582	mgp6377	mgs158582	terrestrial biome	terrestrial habitat	soil	soil	Iowa	USA	-	41.827222	-93.008611	2009-06-28	-
mgm4539588.3	mgs158585	mgp6377	mgs158585	terrestrial biome	terrestrial habitat	soil	soil	Iowa	USA	-	41.827222	-93.008611	2009-06-28	-
mgm4539589.3	mgs158588	mgp6377	mgs158588	terrestrial biome	terrestrial habitat	soil	soil	Iowa	USA	-	41.827222	-93.008611	2009-06-28	-
mgm4539590.3	mgs158591	mgp6377	mgs158591	terrestrial biome	terrestrial habitat	soil	soil	Iowa	USA	-	41.827222	-93.008611	2009-06-28	-
mgm4539591.3	mgs158594	mgp6377	mgs158594	terrestrial biome	terrestrial habitat	soil	soil	Iowa	USA	-	41.827222	-93.008611	2009-06-28	-
mgm4539592.3	mgs158597	mgp6377	mgs158597	terrestrial biome	terrestrial habitat	soil	soil	Iowa	USA	-	41.827222	-93.008611	2009-06-28	-
mgm4539593.3	mgs158600	mgp6377	mgs158600	terrestrial biome	terrestrial habitat	soil	soil	Iowa	USA	-	41.827222	-93.008611	2009-06-28	-
mgm4539594.3	mgs158603	mgp6377	mgs158603	terrestrial biome	terrestrial habitat	soil	soil	Iowa	USA	-	41.827222	-93.008611	2009-06-28	-
mgm4539686.3	mgs139057	mgp6153	mgs139057	terrestrial biome	organic feature	organic material	host-associated	Bruxelles	Belgium	-	50.5	2021-04-01	2012-06-10	-
mgm4539799.3	mgs139231	mgp6153	mgs139231	terrestrial biome	organic feature	organic material	host-associated	Bruxelles	Belgium	-	50.5	2021-04-01	2012-06-10	-
mgm4539802.3	mgs139237	mgp6153	mgs139237	terrestrial biome	organic feature	organic material	host-associated	Bruxelles	Belgium	-	50.5	2021-04-01	2012-06-10	-
mgm4539918.3	mgs139349	mgp6153	mgs139349	terrestrial biome	organic feature	organic material	host-associated	Bruxelles	Belgium	-	50.5	2021-04-01	2012-06-10	-
mgm4539994.3	mgs139589	mgp6153	mgs139589	terrestrial biome	organic feature	organic material	host-associated	Bruxelles	Belgium	-	50.5	2021-04-01	2012-06-10	-
mgm4539998.3	mgs139601	mgp6153	mgs139601	terrestrial biome	organic feature	organic material	host-associated	Bruxelles	Belgium	-	50.5	2021-04-01	2012-06-10	-
mgm4540053.3	mgs139751	mgp6153	mgs139751	terrestrial biome	organic feature	organic material	host-associated	Bruxelles	Belgium	-	50.5	2021-04-01	2012-06-10	-
mgm4541194.3	mgs140503	mgp6153	mgs140503	terrestrial biome	organic feature	organic material	host-associated	Bruxelles	Belgium	-	50.5	2021-04-01	2012-06-10	-
mgm4541641.3	mgs141378	mgp5588	-	grassland biome	grassland	bulk soil	soil	2660 Fawn Lake Dr NE Bethel, MN 55005	USA	-	45.4026492	-93.2020664	2013-06-05	-
mgm4541642.3	mgs141381	mgp5588	-	grassland biome	grassland	bulk soil	soil	2660 Fawn Lake Dr NE Bethel, MN 55005	USA	-	45.4026492	-93.2020664	2013-06-05	-
mgm4541644.3	mgs141384	mgp5588	-	grassland biome	grassland	bulk soil	soil	2660 Fawn Lake Dr NE Bethel, MN 55005	USA	-	45.4026492	-93.2020664	2013-06-05	-
mgm4541645.3	mgs141387	mgp5588	-	grassland biome	grassland	bulk soil	soil	2660 Fawn Lake Dr NE Bethel, MN 55005	USA	-	45.4026492	-93.2020664	2013-06-05	-
mgm4541646.3	mgs141390	mgp5588	-	grassland biome	grassland	bulk soil	soil	2660 Fawn Lake Dr NE Bethel, MN 55005	USA	-	45.4026492	-93.2020664	2013-06-05	-
mgm4541647.3	mgs141393	mgp5588	-	grassland biome	grassland	bulk soil	soil	2660 Fawn Lake Dr NE Bethel, MN 55005	USA	-	45.4026492	-93.2020664	2013-06-05	-
mgm4541648.3	mgs141396	mgp5588	-	grassland biome	grassland	bulk soil	soil	2660 Fawn Lake Dr NE Bethel, MN 55005	USA	-	45.4026492	-93.2020664	2013-06-05	-
mgm4541649.3	mgs141399	mgp5588	-	grassland biome	grassland	bulk soil	soil	2660 Fawn Lake Dr NE Bethel, MN 55005	USA	-	45.4026492	-93.2020664	2013-06-05	-
mgm4541650.3	mgs141402	mgp5588	-	grassland biome	grassland	bulk soil	soil	2660 Fawn Lake Dr NE Bethel, MN 55005	USA	-	45.4026492	-93.2020664	2013-06-05	-
mgm4541651.3	mgs141405	mgp5588	-	grassland biome	grassland	bulk soil	soil	2660 Fawn Lake Dr NE Bethel, MN 55005	USA	-	45.4026492	-93.2020664	2013-06-05	-
mgm4543593.3	mgs145338	mgp5712	-	urban biome	microbial feature	biological product	human-gut	University of Malaya	Malaysia	-	3.124747	101.653404	2012-06-29	Gastroscopy
mgm4543595.3	mgs145332	mgp5712	-	urban biome	microbial feature	biological product	human-gut	University of Malaya	Malaysia	-	3.124747	101.653404	2012-06-29	Gastroscopy
mgm4543596.3	mgs145335	mgp5712	-	urban biome	microbial feature	biological product	human-gut	University of Malaya	Malaysia	-	3.124747	101.653404	2012-06-29	Gastroscopy
mgm4544263.3	mgs146374	mgp6698	-	terrestrial biome	microbial feature	organic material	host-associated	665 Huntington Ave, Boston, MA 02115	USA	-	42.3353279	-71.10197	2010-07-01	-
mgm4544264.3	mgs146371	mgp6698	-	terrestrial biome	microbial feature	organic material	host-associated	665 Huntington Ave, Boston, MA 02115	USA	-	42.3353279	-71.10197	2010-07-01	-
mgm4544265.3	mgs146365	mgp6698	-	terrestrial biome	microbial feature	organic material	host-associated	665 Huntington Ave, Boston, MA 02115	USA	-	42.3353279	-71.10197	2010-07-01	-
mgm4544266.3	mgs146368	mgp6698	-	terrestrial biome	microbial feature	organic material	host-associated	665 Huntington Ave, Boston, MA 02115	USA	-	42.3353279	-71.10197	2010-07-01	-
mgm4544267.3	mgs146377	mgp6698	-	terrestrial biome	microbial feature	organic material	host-associated	665 Huntington Ave, Boston, MA 02115	USA	-	42.3353279	-71.10197	2010-07-01	-
mgm4544310.3	mgs146458	mgp6698	-	terrestrial biome	microbial feature	organic material	host-associated	665 Huntington Ave, Boston, MA 02115	USA	-	42.3353279	-71.10197	2010-07-01	-
mgm4544589.3	mgs146947	mgp6957	-	terrestrial biome	organic feature	feces	host-associated	Chapel Hill, NC	USA	-	35.9086	79.0424	2011-01-11	-
mgm4548349.3	mgs153269	mgp7332	-	marine biome	tidal pool	sediment	microbial mat|biofilm	Schiermonnikoog	Netherlands	-	53.4785962	6.1560311	2013-08-15	-
mgm4548350.3	mgs153272	mgp7332	-	marine biome	tidal pool	sediment	microbial mat|biofilm	Schiermonnikoog	Netherlands	-	53.4785962	6.1560311	2013-08-15	-
mgm4548364.3	mgs153275	mgp6153	mgs153275	terrestrial biome	organic feature	organic material	host-associated	Bruxelles	Belgium	-	50.5	2021-04-01	2012-06-10	-
mgm4548721.3	mgs154190	mgp7380	-	marine algal bloom	marine pelagic feature	surface water	water	German Bight	North Sea	europe	53.8955	8.0496	2010-05-26	-
mgm4548722.3	mgs154202	mgp7380	-	marine algal bloom	marine algal bloom	surface water	water	German Bight	North Sea	europe	54.4733	1972-08-01	2010-05-28	-
mgm4548723.3	mgs154196	mgp7380	-	marine algal bloom	marine algal bloom	surface water	water	German Bight	North Sea	europe	54.4365	2328-08-01	2010-05-29	-
mgm4550335.3	mgs156775	mgp7564	-	ocean biome	borehole	Water	water	Gippsland Basin	Australia	australia	-38.1666666666667	148.416666666667	2012-04-01	-
mgm4550336.3	mgs156775	mgp7564	-	ocean biome	borehole	Water	water	Gippsland Basin	Australia	australia	-38.1666666666667	148.416666666667	2012-04-01	-
mgm4552886.3	mgs206903	mgp7948	-	terrestrial biome	animal habitation	water	host-associated	Corvallis, OR	USA	north america	44.5647222222222	-123.260555555556	2011-06-01	-
mgm4552887.3	mgs206906	mgp7949	-	terrestrial biome	animal habitation	water	host-associated	Corvallis, OR	USA	north america	44.5647222222222	-123.260555555556	2011-06-01	-
mgm4552888.3	mgs206909	mgp7950	-	terrestrial biome	animal habitation	water	host-associated	Corvallis, OR	USA	north america	44.5647222222222	-123.260555555556	2011-06-01	-
mgm4552952.3	mgs206912	mgp7957	-	terrestrial biome	animal habitation	water	host-associated	Corvallis, OR	USA	north america	44.5647222222222	-123.260555555556	2011-06-01	-
mgm4552953.3	mgs206915	mgp7958	-	terrestrial biome	animal habitation	water	host-associated	Corvallis, OR	USA	north america	44.5647222222222	-123.260555555556	2011-06-01	-
mgm4552954.3	mgs206918	mgp7959	-	terrestrial biome	animal habitation	water	host-associated	Corvallis, OR	USA	north america	44.5647222222222	-123.260555555556	2011-06-01	-
mgm4552955.3	mgs206921	mgp7960	-	terrestrial biome	animal habitation	water	host-associated	Corvallis, OR	USA	north america	44.5647222222222	-123.260555555556	2011-06-01	-
mgm4552956.3	mgs206990	mgp7961	-	terrestrial biome	animal habitation	water	host-associated	Corvallis, OR	USA	north america	44.5647222222222	-123.260555555556	2011-06-01	-
mgm4552957.3	mgs206993	mgp7962	-	terrestrial biome	animal habitation	water	host-associated	Corvallis, OR	USA	north america	44.5647222222222	-123.260555555556	2011-06-01	-
mgm4552958.3	mgs206996	mgp7963	-	terrestrial biome	animal habitation	water	host-associated	Corvallis, OR	USA	north america	44.5647222222222	-123.260555555556	2011-06-01	-
mgm4552959.3	mgs206999	mgp7964	-	terrestrial biome	animal habitation	water	host-associated	Corvallis, OR	USA	north america	44.5647222222222	-123.260555555556	2011-06-01	-
mgm4552960.3	mgs207002	mgp7965	-	terrestrial biome	animal habitation	water	host-associated	Corvallis, OR	USA	north america	44.5647222222222	-123.260555555556	2011-06-01	-
mgm4552961.3	mgs207005	mgp7966	-	terrestrial biome	animal habitation	water	host-associated	Corvallis, OR	USA	north america	44.5647222222222	-123.260555555556	2011-06-01	-
mgm4552962.3	mgs207008	mgp7967	-	terrestrial biome	animal habitation	water	host-associated	Corvallis, OR	USA	north america	44.5647222222222	-123.260555555556	2011-06-01	-
mgm4552963.3	mgs207011	mgp7968	-	terrestrial biome	animal habitation	water	host-associated	Corvallis, OR	USA	north america	44.5647222222222	-123.260555555556	2011-06-01	-
mgm4552964.3	mgs207014	mgp7969	-	terrestrial biome	animal habitation	water	host-associated	Corvallis, OR	USA	north america	44.5647222222222	-123.260555555556	2011-06-01	-
mgm4552965.3	mgs207017	mgp7970	-	terrestrial biome	animal habitation	water	host-associated	Corvallis, OR	USA	north america	44.5647222222222	-123.260555555556	2011-06-01	-
mgm4552985.3	mgs206924	mgp7974	-	terrestrial biome	animal habitation	water	host-associated	Corvallis, OR	USA	north america	44.5647222222222	-123.260555555556	2011-06-01	-
mgm4552986.3	mgs206927	mgp7975	-	terrestrial biome	animal habitation	water	host-associated	Corvallis, OR	USA	north america	44.5647222222222	-123.260555555556	2011-06-01	-
mgm4553942.3	mgs206930	mgp8090	-	terrestrial biome	animal habitation	water	host-associated	Corvallis, OR	USA	north america	44.5647222222222	-123.260555555556	2011-06-01	-
mgm4553943.3	mgs206933	mgp8091	-	terrestrial biome	animal habitation	water	host-associated	Corvallis, OR	USA	north america	44.5647222222222	-123.260555555556	2011-06-01	-
mgm4553944.3	mgs206936	mgp8092	-	terrestrial biome	animal habitation	water	host-associated	Corvallis, OR	USA	north america	44.5647222222222	-123.260555555556	2011-06-01	-
mgm4553945.3	mgs206939	mgp8093	-	terrestrial biome	animal habitation	water	host-associated	Corvallis, OR	USA	north america	44.5647222222222	-123.260555555556	2011-06-01	-
mgm4553946.3	mgs206942	mgp8094	-	terrestrial biome	animal habitation	water	host-associated	Corvallis, OR	USA	north america	44.5647222222222	-123.260555555556	2011-06-01	-
mgm4553947.3	mgs206945	mgp8095	-	terrestrial biome	animal habitation	water	host-associated	Corvallis, OR	USA	north america	44.5647222222222	-123.260555555556	2011-06-01	-
mgm4553948.3	mgs206948	mgp8096	-	terrestrial biome	animal habitation	water	host-associated	Corvallis, OR	USA	north america	44.5647222222222	-123.260555555556	2011-06-01	-
mgm4553949.3	mgs206951	mgp8097	-	terrestrial biome	animal habitation	water	host-associated	Corvallis, OR	USA	north america	44.5647222222222	-123.260555555556	2011-06-01	-
mgm4553950.3	mgs206954	mgp8098	-	terrestrial biome	animal habitation	water	host-associated	Corvallis, OR	USA	north america	44.5647222222222	-123.260555555556	2011-06-01	-
mgm4553951.3	mgs206957	mgp8099	-	terrestrial biome	animal habitation	water	host-associated	Corvallis, OR	USA	north america	44.5647222222222	-123.260555555556	2011-06-01	-
mgm4554052.3	mgs206960	mgp8108	-	terrestrial biome	animal habitation	water	host-associated	Corvallis, OR	USA	north america	44.5647222222222	-123.260555555556	2011-06-01	-
mgm4554053.3	mgs206963	mgp8109	-	terrestrial biome	animal habitation	water	host-associated	Corvallis, OR	USA	north america	44.5647222222222	-123.260555555556	2011-06-01	-
mgm4554054.3	mgs206966	mgp8110	-	terrestrial biome	animal habitation	water	host-associated	Corvallis, OR	USA	north america	44.5647222222222	-123.260555555556	2011-06-01	-
mgm4554055.3	mgs206969	mgp8111	-	terrestrial biome	animal habitation	water	host-associated	Corvallis, OR	USA	north america	44.5647222222222	-123.260555555556	2011-06-01	-
mgm4554056.3	mgs206972	mgp8112	-	terrestrial biome	animal habitation	water	host-associated	Corvallis, OR	USA	north america	44.5647222222222	-123.260555555556	2011-06-01	-
mgm4554057.3	mgs206975	mgp8113	-	terrestrial biome	animal habitation	water	host-associated	Corvallis, OR	USA	north america	44.5647222222222	-123.260555555556	2011-06-01	-
mgm4554058.3	mgs206978	mgp8114	-	terrestrial biome	animal habitation	water	host-associated	Corvallis, OR	USA	north america	44.5647222222222	-123.260555555556	2011-06-01	-
mgm4554059.3	mgs206981	mgp8115	-	terrestrial biome	animal habitation	water	host-associated	Corvallis, OR	USA	north america	44.5647222222222	-123.260555555556	2011-06-01	-
mgm4554060.3	mgs206984	mgp8116	-	terrestrial biome	animal habitation	water	host-associated	Corvallis, OR	USA	north america	44.5647222222222	-123.260555555556	2011-06-01	-
mgm4554061.3	mgs206987	mgp8117	-	terrestrial biome	animal habitation	water	host-associated	Corvallis, OR	USA	north america	44.5647222222222	-123.260555555556	2011-06-01	-
mgm4563763.3	mgs179789	mgp9147	-	terrestrial biome	cow shed	animal manure	miscellaneous	Virginia Tech Dairy Farm, Blacksburg, VA	USA	-	37.21525	-80.4227	2012-12-09	-
mgm4563764.3	mgs179792	mgp9147	-	terrestrial biome	cow shed	animal manure	miscellaneous	Virginia Tech Dairy Farm, Blacksburg, VA	USA	-	37.21525	-80.4227	2012-12-09	-
mgm4563765.3	mgs179741	mgp9147	-	terrestrial biome	cow shed	animal manure	miscellaneous	Virginia Tech Dairy Farm, Blacksburg, VA	USA	-	37.21525	-80.4227	2012-12-12	-
mgm4563766.3	mgs179744	mgp9147	-	terrestrial biome	cow shed	animal manure	miscellaneous	Virginia Tech Dairy Farm, Blacksburg, VA	USA	-	37.21525	-80.4227	2012-12-12	-
mgm4563767.3	mgs179801	mgp9147	-	terrestrial biome	cow shed	animal manure	miscellaneous	Virginia Tech Dairy Farm, Blacksburg, VA	USA	-	37.21525	-80.4227	2012-12-16	-
mgm4563768.3	mgs179804	mgp9147	-	terrestrial biome	cow shed	animal manure	miscellaneous	Virginia Tech Dairy Farm, Blacksburg, VA	USA	-	37.21525	-80.4227	2012-12-16	-
mgm4563769.3	mgs179753	mgp9147	-	terrestrial biome	cow shed	animal manure	miscellaneous	Virginia Tech Dairy Farm, Blacksburg, VA	USA	-	37.21525	-80.4227	2012-12-19	-
mgm4563770.3	mgs179756	mgp9147	-	terrestrial biome	cow shed	animal manure	miscellaneous	Virginia Tech Dairy Farm, Blacksburg, VA	USA	-	37.21525	-80.4227	2012-12-19	-
mgm4563771.3	mgs179777	mgp9147	-	terrestrial biome	cow shed	animal manure	miscellaneous	Virginia Tech Dairy Farm, Blacksburg, VA	USA	-	37.21525	-80.4227	2012-12-16	-
mgm4563772.3	mgs179780	mgp9147	-	terrestrial biome	cow shed	animal manure	miscellaneous	Virginia Tech Dairy Farm, Blacksburg, VA	USA	-	37.21525	-80.4227	2012-12-16	-
mgm4563773.3	mgs179765	mgp9147	-	terrestrial biome	cow shed	animal manure	miscellaneous	Virginia Tech Dairy Farm, Blacksburg, VA	USA	-	37.21525	-80.4227	2012-12-19	-
mgm4563774.3	mgs179768	mgp9147	-	terrestrial biome	cow shed	animal manure	miscellaneous	Virginia Tech Dairy Farm, Blacksburg, VA	USA	-	37.21525	-80.4227	2012-12-19	-
mgm4563775.3	mgs179795	mgp9147	-	terrestrial biome	cow shed	animal manure	miscellaneous	Virginia Tech Dairy Farm, Blacksburg, VA	USA	-	37.21525	-80.4227	2012-12-09	-
mgm4563776.3	mgs179798	mgp9147	-	terrestrial biome	cow shed	animal manure	miscellaneous	Virginia Tech Dairy Farm, Blacksburg, VA	USA	-	37.21525	-80.4227	2012-12-09	-
mgm4563777.3	mgs179747	mgp9147	-	terrestrial biome	cow shed	animal manure	miscellaneous	Virginia Tech Dairy Farm, Blacksburg, VA	USA	-	37.21525	-80.4227	2012-12-12	-
mgm4563778.3	mgs179750	mgp9147	-	terrestrial biome	cow shed	animal manure	miscellaneous	Virginia Tech Dairy Farm, Blacksburg, VA	USA	-	37.21525	-80.4227	2012-12-12	-
mgm4563779.3	mgs179807	mgp9147	-	terrestrial biome	cow shed	animal manure	miscellaneous	Virginia Tech Dairy Farm, Blacksburg, VA	USA	-	37.21525	-80.4227	2012-12-16	-
mgm4563780.3	mgs179810	mgp9147	-	terrestrial biome	cow shed	animal manure	miscellaneous	Virginia Tech Dairy Farm, Blacksburg, VA	USA	-	37.21525	-80.4227	2012-12-16	-
mgm4563781.3	mgs179759	mgp9147	-	terrestrial biome	cow shed	animal manure	miscellaneous	Virginia Tech Dairy Farm, Blacksburg, VA	USA	-	37.21525	-80.4227	2012-12-19	-
mgm4563782.3	mgs179762	mgp9147	-	terrestrial biome	cow shed	animal manure	miscellaneous	Virginia Tech Dairy Farm, Blacksburg, VA	USA	-	37.21525	-80.4227	2012-12-19	-
mgm4563783.3	mgs179783	mgp9147	-	terrestrial biome	cow shed	animal manure	miscellaneous	Virginia Tech Dairy Farm, Blacksburg, VA	USA	-	37.21525	-80.4227	2012-12-16	-
mgm4563784.3	mgs179786	mgp9147	-	terrestrial biome	cow shed	animal manure	miscellaneous	Virginia Tech Dairy Farm, Blacksburg, VA	USA	-	37.21525	-80.4227	2012-12-16	-
mgm4563785.3	mgs179771	mgp9147	-	terrestrial biome	cow shed	animal manure	miscellaneous	Virginia Tech Dairy Farm, Blacksburg, VA	USA	-	37.21525	-80.4227	2012-12-19	-
mgm4563786.3	mgs179774	mgp9147	-	terrestrial biome	cow shed	animal manure	miscellaneous	Virginia Tech Dairy Farm, Blacksburg, VA	USA	-	37.21525	-80.4227	2012-12-19	-
mgm4563797.3	mgs179821	mgp9153	-	aquatic biome	biofilm	water	microbial mat|biofilm	North Carolina	USA	-	34	81	2012-12-13	-
mgm4566023.3	mgs216479	mgp8929	-	aquatic biome	wastewater treatment plant	activated sludge	built environment	Schifflange wastewater reatment plant	Luxembourg	-	43.6387194444444	-116.241351348523	2011-01-25	-
mgm4566733.3	mgs184832	mgp9520	-	aquatic biome	biofilm	water	wastewater|sludge	Harbin	China	-	45.7	126.6	2013-10-07	-
mgm4568625.3	mgs187875	mgp9679	-	aquatic biome	organic feature	anthropogenic environmental material	wastewater|sludge	Geneva	Switzerland	-	46.1983922	6.1422961	2014-03-06	-
mgm4568626.3	mgs187878	mgp9679	-	aquatic biome	organic feature	anthropogenic environmental material	wastewater|sludge	Geneva	Switzerland	-	46.1983922	6.1422961	2014-03-07	-
mgm4569430.3	mgs190122	mgp9770	-	freshwater biome	hydrographic feature	microbial mat material	microbial mat|biofilm	Little Hot Creek	USA	north america	37.694518	-118.816545	2014-06-15	-
mgm4569569.3	mgs190365	mgp9798	-	aquatic biome	organic feature	anthropogenic environmental material	wastewater|sludge	Geneva	Switzerland	-	46.1983922	6.1422961	2014-03-06	-
mgm4569570.3	mgs190368	mgp9798	-	aquatic biome	organic feature	anthropogenic environmental material	wastewater|sludge	Geneva	Switzerland	-	46.1983922	6.1422961	2014-03-07	-
mgm4569598.3	mgs190443	mgp9801	-	aquatic biome	organic feature	anthropogenic environmental material	wastewater|sludge	Geneva	Switzerland	-	46.1983922	6.1422961	2014-03-06	-
mgm4569599.3	mgs190446	mgp9801	-	aquatic biome	organic feature	anthropogenic environmental material	wastewater|sludge	Geneva	Switzerland	-	46.1983922	6.1422961	2014-03-07	-
mgm4572122.3	mgs195434	mgp10047	-	marine biome	tidal pool	sediment	microbial mat|biofilm	Schiermonnikoog	Netherlands	-	53.490833	6.142483	2013-08-15	-
mgm4572123.3	mgs195431	mgp10047	-	marine biome	tidal pool	sediment	microbial mat|biofilm	Schiermonnikoog	Netherlands	-	53.492183	6.139967	2013-08-15	-
mgm4572171.3	mgs195512	mgp10067	-	aquatic biome	organic feature	anthropogenic environmental material	wastewater|sludge	Geneva	Switzerland	-	46.1983922	6.1422961	2014-03-06	-
mgm4572172.3	mgs195515	mgp10067	-	aquatic biome	organic feature	anthropogenic environmental material	wastewater|sludge	Geneva	Switzerland	-	46.1983922	6.1422961	2014-03-06	-
mgm4572197.3	mgs195587	mgp10047	-	marine biome	tidal pool	sediment	microbial mat|biofilm	Schiermonnikoog	Netherlands	-	53.490833	6.142483	2013-08-15	-
mgm4572198.3	mgs195584	mgp10047	-	marine biome	tidal pool	sediment	microbial mat|biofilm	Schiermonnikoog	Netherlands	-	53.492183	6.139967	2013-08-15	-
mgm4572199.3	mgs195581	mgp10047	-	marine biome	tidal pool	sediment	microbial mat|biofilm	Schiermonnikoog	Netherlands	-	53.490267	6.144433	2013-08-15	-
mgm4580694.3	mgs211515	mgp10725	-	marine coral reef biome	animal-associated habitat	organic material	host-associated	Xisha island	China	-	16.834167	112.3375	2013-07-13	-
mgm4580695.3	mgs211515	mgp10725	-	marine coral reef biome	animal-associated habitat	organic material	host-associated	Xisha island	China	-	16.834167	112.3375	2013-07-13	-
mgm4580696.3	mgs211515	mgp10725	-	marine coral reef biome	animal-associated habitat	organic material	host-associated	Xisha island	China	-	16.834167	112.3375	2013-07-13	-
mgm4580697.3	mgs211515	mgp10725	-	marine coral reef biome	animal-associated habitat	organic material	host-associated	Xisha island	China	-	16.834167	112.3375	2013-07-13	-
mgm4580698.3	mgs211515	mgp10725	-	marine coral reef biome	animal-associated habitat	organic material	host-associated	Xisha island	China	-	16.834167	112.3375	2013-07-13	-
mgm4580699.3	mgs211515	mgp10725	-	marine coral reef biome	animal-associated habitat	organic material	host-associated	Xisha island	China	-	16.834167	112.3375	2013-07-13	-
mgm4580700.3	mgs211515	mgp10725	-	marine coral reef biome	animal-associated habitat	organic material	host-associated	Xisha island	China	-	16.834167	112.3375	2013-07-13	-
mgm4580701.3	mgs211515	mgp10725	-	marine coral reef biome	animal-associated habitat	organic material	host-associated	Xisha island	China	-	16.834167	112.3375	2013-07-13	-
mgm4580702.3	mgs211515	mgp10725	-	marine coral reef biome	animal-associated habitat	organic material	host-associated	Xisha island	China	-	16.834167	112.3375	2013-07-13	-
mgm4580703.3	mgs211515	mgp10725	-	marine coral reef biome	animal-associated habitat	organic material	host-associated	Xisha island	China	-	16.834167	112.3375	2013-07-13	-
mgm4587431.3	mgs223666	mgp11191	-	terrestrial biome	human-associated habitat	feces	human-gut	baltimore, maryland	USA	-	39.2903848	-76.6121893	2008-05-06	-
mgm4587432.3	mgs223669	mgp11191	-	terrestrial biome	human-associated habitat	feces	human-gut	baltimore, maryland	USA	-	39.2903848	-76.6121893	2008-05-06	-
mgm4587433.3	mgs223672	mgp11191	-	terrestrial biome	human-associated habitat	feces	human-gut	baltimore, maryland	USA	-	39.2903848	-76.6121893	2008-05-06	-

## Sheet: Pig gut
ENA/SRA accession
ERR1135178
ERR1135179
ERR1135180
ERR1135181
ERR1135182
ERR1135183
ERR1135184
ERR1135185
ERR1135186
ERR1135187
ERR1135188
ERR1135189
ERR1135190
ERR1135191
ERR1135192
ERR1135193
ERR1135194
ERR1135195
ERR1135196
ERR1135197
ERR1135198
ERR1135199
ERR1135200
ERR1135201
ERR1135202
ERR1135203
ERR1135204
ERR1135205
ERR1135206
ERR1135207
ERR1135208
ERR1135209
ERR1135210
ERR1135211
ERR1135212
ERR1135213
ERR1135214
ERR1135215
ERR1135216
ERR1135217
ERR1135218
ERR1135219
ERR1135220
ERR1135221
ERR1135222
ERR1135223
ERR1135224
ERR1135225
ERR1135226
ERR1135227
ERR1135228
ERR1135229
ERR1135230
ERR1135231
ERR1135232
ERR1135233
ERR1135234
ERR1135235
ERR1135236
ERR1135237
ERR1135238
ERR1135239
ERR1135240
ERR1135241
ERR1135242
ERR1135243
ERR1135244
ERR1135245
ERR1135246
ERR1135247
ERR1135248
ERR1135249
ERR1135250
ERR1135251
ERR1135252
ERR1135253
ERR1135254
ERR1135255
ERR1135256
ERR1135257
ERR1135258
ERR1135259
ERR1135260
ERR1135261
ERR1135262
ERR1135263
ERR1135264
ERR1135265
ERR1135266
ERR1135267
ERR1135268
ERR1135269
ERR1135270
ERR1135271
ERR1135272
ERR1135273
ERR1135274
ERR1135275
ERR1135276
ERR1135277
ERR1135278
ERR1135279
ERR1135280
ERR1135281
ERR1135282
ERR1135283
ERR1135284
ERR1135285
ERR1135286
ERR1135287
ERR1135288
ERR1135289
ERR1135290
ERR1135291
ERR1135292
ERR1135293
ERR1135294
ERR1135295
ERR1135296
ERR1135297
ERR1135298
ERR1135299
ERR1135300
ERR1135301
ERR1135302
ERR1135303
ERR1135304
ERR1135305
ERR1135306
ERR1135307
ERR1135308
ERR1135309
ERR1135310
ERR1135311
ERR1135312
ERR1135313
ERR1135314
ERR1135315
ERR1135316
ERR1135317
ERR1135318
ERR1135319
ERR1135320
ERR1135321
ERR1135322
ERR1135323
ERR1135324
ERR1135325
ERR1135326
ERR1135327
ERR1135328
ERR1135329
ERR1135330
ERR1135331
ERR1135332
ERR1135333
ERR1135334
ERR1135335
ERR1135336
ERR1135337
ERR1135338
ERR1135339
ERR1135340
ERR1135341
ERR1135342
ERR1135343
ERR1135344
ERR1135345
ERR1135346
ERR1135347
ERR1135348
ERR1135349
ERR1135350
ERR1135351
ERR1135352
ERR1135353
ERR1135354
ERR1135355
ERR1135356
ERR1135357
ERR1135358
ERR1135359
ERR1135360
ERR1135361
ERR1135362
ERR1135363
ERR1135364
ERR1135365
ERR1135366
ERR1135367
ERR1135368
ERR1135369
ERR1135370
ERR1135371
ERR1135372
ERR1135373
ERR1135374
ERR1135375
ERR1135376
ERR1135377
ERR1135378
ERR1135379
ERR1135380
ERR1135381
ERR1135382
ERR1135383
ERR1135384
ERR1135385
ERR1135386
ERR1135387
ERR1135388
ERR1135389
ERR1135390
ERR1135391
ERR1135392
ERR1135393
ERR1135394
ERR1135395
ERR1135396
ERR1135397
ERR1135398
ERR1135399
ERR1135400
ERR1135401
ERR1135402
ERR1135403
ERR1135404
ERR1135405
ERR1135406
ERR1135407
ERR1135408
ERR1135409
ERR1135410
ERR1135411
ERR1135412
ERR1135413
ERR1135414
ERR1135415
ERR1135416
ERR1135417
ERR1135418
ERR1135419
ERR1135420
ERR1135421
ERR1135422
ERR1135423
ERR1135424
ERR1135425
ERR1135426
ERR1135427
ERR1135428
ERR1135429
ERR1135430
ERR1135431
ERR1135432
ERR1135433
ERR1135434
ERR1135435
ERR1135436
ERR1135437
ERR1135438
ERR1135439
ERR1135440
ERR1135441
ERR1135442
ERR1135443
ERR1135444
ERR1135445
ERR1135446
ERR1135447
ERR1135448
ERR1135449
ERR1135450
ERR1135451
ERR1135452
ERR1135453
ERR1135454
ERR1135455
ERR1135456
ERR1135457
ERR1135458
ERR1135459
ERR1135460
ERR1135461
ERR1135462
ERR1135463
ERR1135464
ERR1135465
ERR1135466
ERR1135467
ERR1135468
ERR1135469
ERR1135470
ERR1135471
ERR1135472
ERR1135473
ERR1135474
ERR1135475
ERR1135476
ERR1135477
ERR1135478
ERR1135479
ERR1135480
ERR1135481
ERR1135482
ERR1135483
ERR1135484
ERR1135485
ERR1135486
ERR1135487
ERR1135488
ERR1135489
ERR1135490
ERR1135491
ERR1135492
ERR1135493
ERR1135494
ERR1135495
ERR1135496
ERR1135497
ERR1135498
ERR1135499
ERR1135500
ERR1135501
ERR1135502
ERR1135503
ERR1135504
ERR1135505
ERR1135506
ERR1135507
ERR1135508
ERR1135509
ERR1135510
ERR1135511
ERR1135512
ERR1135513
ERR1135514
ERR1135515
ERR1135516
ERR1135517
ERR1135518
ERR1135519
ERR1135520
ERR1135521
ERR1135522
ERR1135523
ERR1135524
ERR1135525
ERR1135526
ERR1135527
ERR1135528
ERR1135529
ERR1135530
ERR1135531
ERR1135532
ERR1135533
ERR1135534
ERR1135535
ERR1135536
ERR1135537
ERR1135538
ERR1135539
ERR1135540
ERR1135541
ERR1135542
ERR1135543
ERR1135544
ERR1135545
ERR1135546
ERR1135547
ERR1135548
ERR1135549
ERR1135550
ERR1135551
ERR1135552
ERR1135553
ERR1135554
ERR1135555
ERR1135556
ERR1135557
ERR1135558
ERR1135559
ERR1135560
ERR1135561
ERR1135562
ERR1135563
ERR1135564
ERR1135565
ERR1135566
ERR1135567
ERR1135568
ERR1135569
ERR1135570
ERR1135571
ERR1135572
ERR1135573
ERR1135574
ERR1135575
ERR1135576
ERR1135577
ERR1135578
ERR1135579
ERR1135580
ERR1135581
ERR1135582
ERR1135583
ERR1135584
ERR1135585
ERR1135586
ERR1135587
ERR1135588
ERR1135589
ERR1135590
ERR1135591
ERR1135592
ERR1135593
ERR1135594
ERR1135595
ERR1135596
ERR1135597
ERR1135598
ERR1135599
ERR1135600
ERR1135601
ERR1135602
ERR1135603
ERR1135604
ERR1135605
ERR1135606
ERR1135607
ERR1135608
ERR1135609
ERR1135610
ERR1135611
ERR1135612
ERR1135613
ERR1135614
ERR1135615
ERR1135616
ERR1135617
ERR1135618
ERR1135619
ERR1135620
ERR1135621
ERR1135622
ERR1135623
ERR1135624
ERR1135625
ERR1135626
ERR1135627
ERR1135628
ERR1135629
ERR1135630
ERR1135631
ERR1135632
ERR1135633
ERR1135634
ERR1135635
ERR1135636
ERR1135637
ERR1135638
ERR1135639
ERR1135640
ERR1135641
ERR1135642
ERR1135643
ERR1135644
ERR1135645
ERR1135646
ERR1135647
ERR1135648
ERR1135649
ERR1135650
ERR1135651
ERR1135652
ERR1135653
ERR1135654
ERR1135655
ERR1135656
ERR1135657
ERR1135658
ERR1135659
ERR1135660
ERR1135661
ERR1135662
ERR1135663
ERR1135664
ERR1135665
ERR1135666
ERR1135667
ERR1135668
ERR1135669
ERR1135670
ERR1135671
ERR1135672
ERR1135673
ERR1135674
ERR1135675
ERR1135676
ERR1135677
ERR1135678
ERR1135679
ERR1135680
ERR1135681
ERR1135682
ERR1135683
ERR1135684
ERR1135685
ERR1135686
ERR1135687
ERR1135688
ERR1135689
ERR1135690
ERR1135691
ERR1135692
ERR1135693
ERR1135694
ERR1135695
ERR1135696
ERR1135697
ERR1135698
ERR1135699
ERR1135700
ERR1135701
ERR1135702
ERR1135703
ERR1135704
ERR1135705
ERR1135706
ERR1135707
ERR1135708
ERR1135709
ERR1135710
ERR1135711
ERR1135712
ERR1135713
ERR1135714
ERR1135715
ERR1135716
ERR1135717
ERR1135718
ERR1135719
ERR1135720
ERR1135721
ERR1135722
ERR1135723
ERR1135724
ERR1135725
ERR1135726
ERR1135727
ERR1135728
ERR1135729
ERR1135730
ERR1135731
ERR1135732
ERR1135733
ERR1135734
ERR1135735
ERR1135736
ERR1135737
ERR1135738
ERR1135739
ERR1135740
ERR1135741
ERR1135742
ERR1135743
ERR1135744
ERR1135745
ERR1135746
ERR1135747
ERR1135748
ERR1135749
ERR1135750
ERR1135751
ERR1135752
ERR1135753
ERR1135754
ERR1135755
ERR1135756
ERR1135757
ERR1135758
ERR1135759
ERR1135760
ERR1135761
ERR1135762
ERR1135763
ERR1135764
ERR1135765
ERR1135766
ERR1135767

## Sheet: Cow rumen
ENA/SRA accession
ERR2027889
ERR2027890
ERR2027891
ERR2027892
ERR2027893
ERR2027894
ERR2027895
ERR2027896
ERR2027897
ERR2027898
ERR2027899
ERR2027900
ERR2027901
ERR2027902
ERR2027903
ERR2027904
ERR2027905
ERR2027906
ERR2027907
ERR2027908
ERR2027909
ERR2027910
ERR2027911
ERR2027912
ERR2027913
ERR2027914
ERR2027915
ERR2027916
ERR2027917
ERR2027918
ERR2027919
ERR2027920
ERR2027921
ERR2027922
ERR2027923
ERR2027924
ERR2027925
ERR2027926
ERR2027927
ERR2027928
ERR2027929
ERR2027930

## Sheet: Chicken gut
ENA/SRA accession
SRR4426297
SRR4426298
SRR4426299
SRR4426300
SRR4426301
SRR4426302
SRR4426303
SRR4426304
SRR4426305
SRR4426306
SRR4426307
SRR4426308
