# Supplementary material for: Fecal pollution can explain antibiotic resistance gene abundances in anthropogenically impacted environments
Source: Nat Commun. 2019 Jan 8;10:80. doi: 10.1038/s41467-018-07992-3 (PMC6325112; doi:10.1038/s41467-018-07992-3)
Supplement: Supplementary file 5 — Supplementary Data 2 [file 41467_2018_7992_MOESM5_ESM.xlsx]

## Sheet: Selected studies
Accession	crAssphage abundance	ARG abundance	ARG richness	MGE abundance	intI1 abundance	total nucleotides (bp)	Country
SRR5298537	0.0415907	220	84	3035	38	5298337790	Spain
SRR5306398	0.024973	174	69	1861	28	3976778646	Spain
SRR5306399	0.0104054	110	52	1608	26	3496353966	Spain
SRR5306400	0.0208108	191	70	2022	16	4322279446	Spain
SRR5306401	0.0332973	200	66	2192	26	4514348116	Spain
SRR5306402	0.0103951	151	60	1781	34	3958921846	Spain
SRR5306403	0.114459	2933	308	43329	606	7329249628	Spain
SRR5306404	0.151909	3243	306	47232	699	7962867876	Spain
SRR5306406	0.124865	2764	312	38179	546	7346149150	Spain
SRR5306407	0.160171	2742	301	37647	557	7683230792	Spain
SRR5306409	0.199712	3196	336	45238	701	9832389996	Spain
SRR5306410	0.187277	2735	302	36092	584	7649744040	Spain
ERR1191817	59.0749	83901	868	183249	7530	6465923000	UK
ERR1191818	16.2415	111328	921	236953	7906	5235541600	UK
ERR1191819	17.085	149072	875	361190	15931	10979565200	UK
ERR1191820	3.54502	102537	854	219591	5921	6157338000	UK
ERR1191821	0.0844795	43766	557	143531	9834	5673829000	UK
ERR1191822	3.60452	48752	766	169078	9314	6079284800	UK
ERR1193290	1.76277	882	189	17198	159	6596060200	UK
ERR1193291	0.174965	3993	286	20130	228	7327351600	UK
ERR1193292	0.0947406	772	154	20488	10	5479928200	UK
ERR1193293	1.18427	8790	493	18341	218	15078719800	UK
ERR1193294	0.0947818	4957	304	21241	116	12812553400	UK
ERR1193333	0.133921	5218	218	20063	29	5739247800	UK
SRR5535873	0.628775	481	155	9224	58	2429184568	US
SRR5535874	0.336012	244	93	2454	15	2286906739	US
SRR5535875	0.118601	156	79	1542	6	1039652891	US
SRR5535876	0.56115	553	153	7284	41	2841355294	US
SRR5535877	8.80139	2270	235	41108	90	7046611400	US
SRR5535878	5.58186	332	94	3273	25	2999831400	US
SRR5535879	1.98365	258	78	2839	25	1955742000	US
SRR5535880	2.39103	301	91	3323	27	2242575800	US
SRR5535885	0.00206047	66	7	836	2	3607086600	US
SRR5535886	0.00206047	61	16	962	4	3319113800	US
SRR5535887	0.00206047	58	14	1017	2	4451021000	US
mgs528275	0.001	414	65	1060	17	14025012419	India
mgs528278	0.001	959	44	4080	20	15564468247	India
mgs527777	0.215124	33546	474	133333	2286	30654871366	India
mgs528287	2.74062	79908	504	216851	2554	35906679936	India
mgs527792	0.481698	17835	410	72629	1818	43688940727	India
mgs527765	0.001	1139	109	4481	25	26645483381	India
mgs527771	0.001	1243	42	3748	68	16666397567	India
mgs527780	0.0884974	9152	349	31622	1033	46034342416	India
mgs527786	2.64971	71911	638	243524	4534	53836374142	India
mgs527798	0.245681	12501	415	50305	1300	34424413027	India
SRR5997540	0.36694	8620	364	23282	879	1713162348	Singapore
SRR5997541	13.735	7500	293	19681	1045	1415802146	Singapore
SRR5997542	0.0155154	126	62	905	29	1148472588	Singapore
SRR5997543	0.001	1	1	59	0	1261023498	Singapore
SRR5997544	0.00517179	42	20	3169	28	1288731388	Singapore
SRR5997545	0.0310308	111	44	729	28	1003997992	Singapore
SRR5997546	3.51432	1639	189	5656	82	1384769008	Singapore
SRR5997547	0.001	10	5	638	5	1342253624	Singapore
SRR5997548	1.2242	22495	377	84722	4267	1676858712	Singapore
SRR5997549	0.0103436	81	31	2931	38	1132662098	Singapore
SRR5997550	0.341318	303	102	6452	55	1227608872	Singapore
SRR5997551	6.7889	6287	275	23282	903	1550767356	Singapore
SRR5997552	2.72847	3798	219	7745	268	1394890332	Singapore
mgm4701415.3	0.001	5226	111	49140	337	3753977292	India
mgm4701411.3	0.001	17218	138	117811	604	7538327708	India
mgm4701420.3	0.001	4251	125	71385	277	2937114946	India
mgm4701414.3	0.001	5707	153	25818	597	3396142372	India
mgm4701410.3	0.001	20292	122	20950	262	6127996836	India
mgm4701423.3	0.00208108	27100	203	28199	506	4877367164	India
mgm4701424.3	0.001	8554	166	39206	963	6760250574	India

## Sheet: Human subjects
Accession	crAssphage abundance	ARG abundance	intI1 abundance	MGE abundance	total nucleotides (bp)	country
SRR341616	0.684531	25395	0	11411	2187535460	China
SRR341617	0.842899	15045	1	10667	1895895984	China
SRR341618	18.3289	14808	3	18019	2403078220	China
SRR341619	0.0502859	14402	0	2537	1956107564	China
SRR341620	NA	15488	5	12799	2338208636	China
SRR341621	0.0853861	14578	11	8211	2069892776	China
SRR341622	0.236285	24837	3	16997	2164415492	China
SRR341623	NA	21822	0	4414	2209063836	China
SRR341624	NA	27128	72	21601	2339234128	China
SRR341625	0.743945	13740	3	11688	1878382996	China
SRR341626	NA	18667	21	17031	1967669768	China
SRR341627	NA	11549	4	13794	2088268900	China
SRR341628	NA	18591	4	16811	2211771496	China
SRR341629	2.91326	25478	0	21301	2172991500	China
SRR341630	NA	12994	5	26556	2098661164	China
SRR341631	0.25961	23844	7	8348	2190380100	China
SRR341632	75.2233	23974	8	30947	4575442650	China
SRR341633	810.055	33540	42	23195	4587264600	China
SRR341634	NA	17363	2	6308	2332219668	China
SRR341635	0.853572	21694	4	10452	1816107704	China
SRR341636	NA	17944	124	17403	2337110032	China
SRR341637	147.465	20653	1	13313	1807631744	China
SRR341638	133.825	15747	3	9845	1921295744	China
SRR341639	1327.69	22318	1	36955	2459875440	China
SRR341640	0.018297	14572	9	8715	2426374456	China
SRR341641	NA	13700	0	4233	1999498352	China
SRR341642	0.00152475	21577	3	14159	2182402524	China
SRR341643	NA	20287	0	9875	3016765800	China
SRR341644	0.00152475	16397	1	13118	2352292464	China
SRR341645	19.8836	18623	1	14216	2242236704	China
SRR341646	NA	16653	75	28320	2928957000	China
SRR341647	25.4689	20538	0	5632	2166897008	China
SRR341648	0.0198115	26523	15	12320	2183230140	China
SRR341649	109.065	28923	21	17790	3291235200	China
SRR341650	NA	28720	11	14775	3118195500	China
SRR341651	164.477	9057	4	6024	2123764628	China
SRR341652	0.0975738	10975	7	23858	2597402664	China
SRR341653	0.00152475	15019	2	21642	2537858268	China
SRR341690	0.044496	16213	66	32682	2992645260	China
SRR341691	NA	13020	32	16105	2694828960	China
SRR341692	110.028	12505	0	5723	2767763160	China
SRR341693	NA	16041	62	14288	3034877040	China
SRR341694	NA	19074	109	22070	3411971640	China
SRR341695	NA	27470	7	6553	3331433340	China
SRR341696	NA	37318	1	21648	3442747860	China
SRR341697	NA	13975	2	7029	2883073860	China
SRR341698	0.0166898	13828	7	5682	3106442880	China
SRR341699	NA	10989	0	5240	3261211200	China
SRR341700	0.291032	13129	26	18449	2632289400	China
SRR341701	0.0222531	17607	4	12754	2857295340	China
SRR341702	0.135373	15124	3	14120	3142116900	China
SRR341703	NA	14992	0	22456	3186418140	China
SRR341704	0.176129	14496	29	10323	3111262020	China
SRR341705	0.00185443	19790	1	5715	3074145840	China
SRR341706	7.27734	18909	13	5469	2887323840	China
SRR341707	123.265	15810	4	12426	3403347660	China
SRR341708	NA	14376	5	24336	3161804400	China
SRR341709	NA	16512	60	7989	3067903440	China
SRR341710	NA	15075	33	14509	2975308200	China
SRR341711	0.00182352	18448	6	18119	2834001180	China
SRR341712	NA	8178	3	3059	2658622680	China
SRR341713	NA	14748	21	10466	3310077060	China
SRR341714	0.12607	19554	765	52698	2425542840	China
SRR341715	NA	14307	1	15910	2924568900	China
SRR341716	NA	13296	4	5935	2952677520	China
SRR341717	720.658	15815	8	36094	2891285280	China
SRR341718	0.00370885	7732	7	17424	2157301980	China
SRR341719	74.4185	14681	5	6652	2140182360	China
SRR341720	NA	16292	0	5144	3178763460	China
SRR341721	0.051924	11942	7	4951	2097111780	China
SRR341722	0.14277	27749	17	17030	3260425680	China
SRR341723	0.012981	7138	0	31548	2134350900	China
SRR341724	0.424551	12950	0	5133	3035060820	China
SRR341725	0.00556328	16427	97	8837	2293121520	China
ERR011089	NA	1837	0	671	628396200	European
ERR011090	NA	4801	0	1568	1674777450	European
ERR011091	NA	3909	0	1339	1189130400	European
ERR011092	15.2042	3381	1	1433	671596800	European
ERR011093	45.9483	9014	2	3568	1628402850	European
ERR011094	14.5633	8236	2	3698	1478625000	European
ERR011101	NA	1666	0	1679	2222188350	European
ERR011102	NA	1776	0	1723	2344097700	European
ERR011103	NA	1808	0	1750	2387499300	European
ERR011104	0.00154536	1716	0	1608	2265521550	European
ERR011109	1.90952	1129	0	1159	731421300	European
ERR011110	6.42263	2992	0	2483	1692599250	European
ERR011111	4.37073	3742	2	2956	1959439350	European
ERR011114	NA	2009	0	698	743417700	European
ERR011115	NA	4932	0	1503	1663295250	European
ERR011116	NA	6976	0	1766	1980242250	European
ERR011117	NA	1372	0	402	761117850	European
ERR011118	0.00154536	2796	0	817	1603182450	European
ERR011119	0.00154536	3885	0	1262	1972521150	European
ERR011120	0.00154536	4338	0	1298	2373654450	European
ERR011121	0.00309071	4554	0	1238	2484109050	European
ERR011122	NA	4014	0	1494	2365739850	European
ERR011123	NA	4197	0	1479	2393485050	European
ERR011126	1.86936	1885	1	2882	716729400	European
ERR011127	4.39953	3935	4	5332	1504358850	European
ERR011128	2.09682	4929	2	9759	2001085950	European
ERR011131	NA	2523	0	1453	726003300	European
ERR011132	NA	4687	0	2550	1355083800	European
ERR011133	NA	8311	0	4612	1998274350	European
ERR011140	1.76298	3104	0	1726	1514134050	European
ERR011141	0.950085	4420	0	2476	1920459150	European
ERR011142	0.00154536	2373	1	1421	1343809950	European
ERR011143	NA	2173	0	1061	625248750	European
ERR011148	NA	4590	0	1169	1606639800	European
ERR011149	NA	5311	0	998	2009100480	European
ERR011150	NA	5566	1	6795	1715637300	European
ERR011151	NA	6269	0	5027	1963355640	European
ERR011152	0.00154536	7119	0	994	1633980000	European
ERR011153	NA	6298	0	816	1177126650	European
ERR011156	3.02041	4866	7	884	1547622450	European
ERR011157	1.97176	7184	9	752	2070749040	European
ERR011158	0.190027	2282	0	1830	1519008600	European
ERR011159	0.0890125	2961	0	1603	1880726520	European
ERR011160	1900-01-02 20:44:52	1109	1	513	1615259100	European
ERR011161	1.45254	1231	0	412	2038526280	European
ERR011162	NA	2551	0	1655	1370018250	European
ERR011163	NA	3092	0	1496	1909630440	European
ERR011164	NA	3605	0	1163	1369484700	European
ERR011165	0.00154536	6068	0	2006	2005017900	European
ERR011166	NA	891	0	261	721026450	European
ERR011167	NA	3100	0	1419	2083950300	European
ERR011168	NA	1925	0	710	1638302100	European
ERR011169	NA	3035	0	1142	2055897450	European
ERR011170	0.00154536	4197	0	729	1572453000	European
ERR011171	NA	6166	1	1031	2005110150	European
ERR011172	NA	3584	0	789	1296469200	European
ERR011173	NA	6847	0	1569	1855841700	European
ERR011174	NA	4850	0	1075	1435107300	European
ERR011175	NA	8911	5	2479	1974324750	European
ERR011176	0.00309071	2740	0	867	1325833950	European
ERR011177	NA	4881	0	1647	1877799600	European
ERR011178	NA	2388	1	509	1301896950	European
ERR011179	NA	4532	0	798	2016672900	European
ERR011180	NA	1375	0	1647	1354937550	European
ERR011181	0.00154536	1920	0	2837	1972768800	European
ERR011182	0.00309071	2256	0	656	1320412500	European
ERR011183	NA	5471	0	1603	1935062100	European
ERR011184	0.00463607	4189	0	1057	1741544100	European
ERR011185	0.00463607	5774	0	1155	1958712150	European
ERR011186	105.609	1608	1	917	1375708650	European
ERR011187	58.0775	2665	0	1591	1988931750	European
ERR011188	16.1645	5933	0	5579	1731628200	European
ERR011189	12.1239	8707	0	6338	1975576200	European
ERR011190	0.664277	1309	0	969	907827450	European
ERR011191	0.415629	2918	0	2722	1776730500	European
ERR011192	NA	6245	3	1515	1615465800	European
ERR011193	0.00154536	3228	0	498	404220300	European
ERR011194	NA	2656	1	822	1584537600	European
ERR011195	NA	1250	0	419	438032700	European
ERR011196	NA	5713	0	6075	1640291700	European
ERR011197	NA	3653	0	4176	658690200	European
ERR011198	NA	2081	0	1384	1733451150	European
ERR011199	NA	2401	0	1871	1850769600	European
ERR011200	0.00154536	9473	2	1547	1522702350	European
ERR011201	NA	3927	0	1096	423895950	European
ERR011202	2.62312	5351	3	3357	1588906950	European
ERR011203	1.11389	3829	0	2391	554037000	European
ERR011204	0.00154536	3236	1	1333	1293656550	European
ERR011205	NA	6398	0	1976	1952405250	European
ERR011206	NA	3260	0	1189	1273967250	European
ERR011207	NA	5331	0	1942	1895414100	European
ERR011208	2.79249	2085	0	1508	1502789700	European
ERR011209	1.53522	3385	0	2325	2030312250	European
ERR011210	NA	3171	0	1276	1698677250	European
ERR011211	0.00463607	6059	0	4017	1986435750	European
ERR011212	NA	8171	0	3601	1206901200	European
ERR011213	NA	18755	0	6242	2021603700	European
ERR011214	NA	1984	0	1161	1739268300	European
ERR011215	NA	3003	0	1586	1996670400	European
ERR011216	8.57545	1477	0	1480	1501885950	European
ERR011217	3.99337	1788	0	2211	1574191650	European
ERR011218	NA	1686	0	655	1263342150	European
ERR011219	NA	2919	2	885	1819904250	European
ERR011220	NA	9764	4	2262	1656953100	European
ERR011221	NA	12717	4	2581	1676347200	European
ERR011222	4.18566	8495	0	1702	1402545000	European
ERR011223	1900-01-02 19:47:16	9667	0	1732	1335876900	European
ERR011224	2.62965	1023	0	4206	1775668350	European
ERR011225	3.34666	1377	0	3497	1671145500	European
ERR011226	141.603	3157	0	2466	1675121700	European
ERR011227	177.902	4455	0	1374	1679461950	European
ERR011228	0.00927214	4128	1	877	1682568300	European
ERR011229	0.00927214	5524	0	1462	1660479000	European
ERR011230	0.00309071	2911	0	2654	1641584400	European
ERR011231	0.00463607	2429	0	2072	1066883850	European
ERR011232	85.8988	1609	0	1412	1740028950	European
ERR011233	93.0696	1671	0	1436	1596229350	European
ERR011234	NA	6902	0	1884	1664597700	European
ERR011235	NA	9275	0	2006	1625203500	European
ERR011236	0.242209	3870	0	1681	1628068650	European
ERR011237	0.464967	4511	0	1904	1793851050	European
ERR011238	1.42618	6057	0	2495	1806452250	European
ERR011239	0.00618142	3185	0	2253	1698060600	European
ERR011240	0.00309071	4419	0	2743	1895464050	European
ERR011241	0.00154536	4922	0	1419	1679195400	European
ERR011242	NA	7817	0	1721	1788420000	European
ERR011243	0.00154536	6588	2	2162	1814723700	European
ERR011244	NA	8912	0	2505	1880985750	European
ERR011245	NA	5008	0	2122	1654177200	European
ERR011246	NA	6887	0	3169	1887966600	European
ERR011247	NA	4072	0	2285	1675816800	European
ERR011248	NA	5604	0	3033	1776357900	European
ERR011249	NA	6939	0	1127	1751053800	European
ERR011250	NA	10262	0	1555	1778716500	European
ERR011251	NA	4974	0	1926	1680301200	European
ERR011252	NA	4462	0	1263	617876250	European
ERR011253	0.00618142	2866	0	2466	1654722750	European
ERR011254	0.00772678	4803	0	4078	2069008200	European
ERR011255	0.860454	1545	1	721	1283949300	European
ERR011256	1.74272	2081	0	791	666951150	European
ERR011257	4.84151	7767	0	3057	1561750500	European
ERR011258	4.25513	5336	0	609	494370750	European
ERR011259	NA	2730	0	1842	1955839050	European
ERR011260	NA	3256	0	2590	1537968600	European
ERR011261	NA	2433	0	1501	1629901350	European
ERR011262	NA	3383	0	1731	1958860500	European
ERR011263	NA	3502	3	1284	1707064200	European
ERR011264	NA	4604	1	1488	1918609050	European
ERR011265	NA	2394	0	1474	1752558300	European
ERR011266	NA	3434	0	1369	1840104750	European
ERR011267	NA	931	0	1061	2059902600	European
ERR011268	NA	1576	0	1393	1957176000	European
ERR011269	85.2288	1875	0	986	1714356150	European
ERR011270	50.2454	3005	0	1321	1993069650	European
ERR011271	0.210158	4573	14	2975	1682449650	European
ERR011272	0.0757225	7821	14	5554	2474844750	European
ERR011273	0.00154536	8271	0	3595	1535752500	European
ERR011274	0.00463607	7983	0	2389	1599576750	European
ERR011275	0.00154536	6066	0	1979	1563438450	European
ERR011276	0.00154536	4950	0	1395	1324093950	European
ERR011277	0.00309071	7147	0	2030	1395049350	European
ERR011278	0.00154536	7638	0	1299	1372747350	European
ERR011279	17.2166	6004	0	1907	1865339250	European
ERR011280	1900-01-05 22:13:00	4454	0	958	1405873200	European
ERR011281	0.0154536	4844	0	1293	609857250	European
ERR011282	0.0200896	6303	0	1516	1410688650	European
ERR011283	0.208613	11164	0	3888	1799833350	European
ERR011284	0.0896204	5758	0	1164	1370262000	European
ERR011285	0.00309071	8381	2	1779	1716913050	European
ERR011286	NA	5889	0	1124	1305804300	European
ERR011287	0.00305981	39910	72	5672	1545920550	European
ERR011288	NA	24423	170	7283	1596603300	European
ERR011289	0.00772678	5344	0	3487	1253711700	European
ERR011290	0.00308041	6450	0	5470	1630652100	European
ERR011291	404.755	2635	0	2985	1268385300	European
ERR011292	73.0765	3341	0	3293	1609703550	European
ERR011293	0.432051	482	0	335	1016100600	European
ERR011294	50.6149	7213	0	5897	1595704350	European
ERR011295	22.0849	5940	0	7392	1741471950	European
ERR011296	5.05213	4392	0	6528	1576681050	European
ERR011297	0.00154536	4725	1	3873	1335566550	European
ERR011298	NA	4723	3	3766	1282881000	European
ERR011299	0.00309071	7898	0	7233	1747558200	European
ERR011300	0.00154536	5320	0	1965	1375691550	European
ERR011301	0.00154536	6599	0	1512	1917340800	European
ERR011302	NA	4072	0	921	1326784650	European
ERR011303	42.7219	8347	1	8192	1562475750	European
ERR011304	20.565	11933	0	14305	1971887850	European
ERR011305	0.00309071	13409	2	3910	1980692700	European
ERR011306	0.00463607	7837	1	4704	1873379850	European
ERR011307	0.00309071	14334	1	6558	1929840150	European
ERR011308	NA	13535	0	5046	1115727900	European
ERR011309	39.0618	5359	0	3562	1489921650	European
ERR011310	19.5772	6289	0	2285	1701986550	European
ERR011311	0.169969	14264	0	2062	1670171550	European
ERR011312	0.041704	16060	0	1925	1631361750	European
ERR011313	16.317	16080	1	5145	1395327000	European
ERR011314	1900-01-08 22:38:12	17803	4	7284	1639835550	European
ERR011315	NA	8316	0	1524	1552303650	European
ERR011316	NA	10523	1	4970	1948732350	European
ERR011317	227.498	6487	1	1341	1568691300	European
ERR011318	105.056	10589	0	2647	1831599900	European
ERR011319	0.00927214	6718	0	1599	1516833750	European
ERR011320	0.018534	8706	0	1771	1703418300	European
ERR011321	NA	4988	18	4600	1294207050	European
ERR011322	0.00154536	9710	18	6600	1883355450	European
ERR011323	0.00309071	6172	0	1823	1871972400	European
ERR011324	0.00463607	8548	0	1717	1870721250	European
ERR011325	NA	10403	1	3259	1690903500	European
ERR011326	NA	15215	0	3519	1844059800	European
ERR011327	0.00927214	5514	0	1680	1611120900	European
ERR011328	NA	4534	1	1720	1483650300	European
ERR011329	185.464	11931	0	3212	1589456100	European
ERR011330	20.1986	7985	0	2630	1272771600	European
ERR011331	19.1386	7498	0	3184	1885782900	European
ERR011332	1900-01-06 09:24:11	8847	0	5672	1832477550	European
ERR011333	0.0139082	7237	14	2642	1685017200	European
ERR011334	0.00309071	8764	20	2606	1801039350	European
ERR011335	16.0154	6742	47	2805	857429850	European
ERR011336	1900-01-11 07:53:11	12403	109	6088	1643962200	European
ERR011337	0.0154536	9002	0	2775	1778932650	European
ERR011338	0.00772678	8953	0	2779	1849032750	European
ERR011339	0.00309071	8400	1	1649	1871940150	European
ERR011340	0.00772678	8059	1	1616	1820157750	European
ERR011341	0.0911554	5282	0	5774	1694257800	European
ERR011342	0.0509865	6683	1	6396	1778975250	European
ERR011343	14.0666	5725	0	2096	1629238650	European
ERR011344	2.52687	4213	1	1983	1606318950	European
ERR011345	NA	6271	0	3297	1478757750	European
ERR011346	0.00463607	6432	1	2277	1259958900	European
ERR011347	1.57728	8313	0	4011	1893165600	European
ERR011348	0.492639	6032	0	4294	1605288150	European
ERR011349	0.00772678	12058	0	3860	1969444950	European
ERR011350	0.00309071	9366	0	2465	1548272400	European
SRS011061	346.145	9809	0	8728	4748704252	US
SRS011084	NA	50065	0	24885	21414680839	US
SRS011134	0.00208108	26286	0	3979	10830214698	US
SRS011239	4.33732	71762	0	48084	11850431182	US
SRS011271	NA	56020	0	14081	11890551374	US
SRS011302	6668.42	62507	0	4340	11680862133	US
SRS011405	4264.98	78421	0	21192	11752108076	US
SRS011452	2378.14	8721	0	3026	3485573681	US
SRS011529	101.312	44103	0	9454	11985715410	US
SRS011586	0.0225313	50156	0	15685	10930732755	US
SRS012273	NA	32978	1	18375	10132338272	US
SRS012902	1691.15	24562	20	57165	10004647741	US
SRS012969	0.330881	39807	0	8697	12044606126	US
SRS013098	0.201648	36969	0	16730	16402691082	US
SRS013158	NA	37671	0	86983	10684610921	US
SRS013215	NA	18684	1	3980	9523324515	US
SRS013476	NA	22561	2	4946	8308212904	US
SRS013521	0.0274043	58069	0	41903	10908829129	US
SRS013687	NA	50727	0	13255	10577921969	US
SRS013800	0.00208108	19025	0	8091	9477747685	US
SRS013951	0.0102612	17361	0	7501	8386969910	US
SRS014235	845.143	39421	0	7654	9163686209	US
SRS014287	7234.19	16676	0	3504	7549177268	US
SRS014313	NA	27273	0	7679	10397764552	US
SRS014459	NA	34440	0	10035	7791964280	US
SRS014613	NA	36568	0	10915	10255567868	US
SRS014683	638.221	45979	0	25274	8148873615	US
SRS014923	0.108762	23508	0	11203	9586534516	US
SRS014979	6702.13	39567	0	9426	9430568642	US
SRS015133	NA	40799	0	8343	9560627336	US
SRS015190	NA	20546	0	22481	11293795039	US
SRS015217	NA	12996	0	7019	9065960175	US
SRS015264	NA	24661	0	7805	6106294989	US
SRS015431	20.3268	108883	0	30000	29811965202	US
SRS015578	965.47	19899	1	6326	11136633646	US
SRS015663	0.00206047	45022	0	8320	10456788196	US
SRS015782	1722.4	18865	0	20670	9883359257	US
SRS015890	6960.07	169582	0	30344	29195182395	US
SRS015960	NA	34108	0	16976	8854112458	US
SRS016018	NA	50084	0	7697	8077819968	US
SRS016056	52.7749	25310	0	11576	8793364584	US
SRS016095	4.32197	38618	0	10346	10216258674	US
SRS016203	NA	15615	0	2578	2853803952	US
SRS016267	NA	41945	0	18684	9272808990	US
SRS016335	3.77037	29221	0	9606	11282833636	US
SRS016495	7063.19	31843	1	5835	9098703998	US
SRS016517	6528.43	30698	1	6340	13088174424	US
SRS016585	NA	6612	94	677096	10014598180	US
SRS016753	335.013	27188	0	10399	9857904755	US
SRS016954	NA	45500	0	14765	10240321788	US
SRS016989	2430.56	45765	0	15730	11607009046	US
SRS017103	0.00208108	25513	0	27963	10561204251	US
SRS017191	0.0890846	19908	83	40507	9864239178	US
SRS017247	0.183836	29619	3	11230	8272079606	US
SRS017307	NA	49436	0	7189	11630695367	US
SRS017433	3980.15	22596	0	8896	10329163934	US
SRS017521	973.391	82284	2	15866	9861797168	US
SRS017701	0.00208108	12875	0	9250	8704242524	US
SRS017821	3047.93	31474	1	6848	8147892021	US
SRS018133	49.0873	21823	0	13875	10699785141	US
SRS018313	0.00208108	14825	1	7636	10497812885	US
SRS018351	NA	25158	0	13592	9525859622	US
SRS018427	6.71001	32761	0	22780	8976643904	US
SRS018575	NA	17179	0	15871	8902954598	US
SRS018656	NA	12267	0	3622	4684580575	US
SRS018817	0.0177304	42134	0	7669	9370386481	US
SRS019267	1.26397	49083	0	15613	11369826634	US
SRS019381	NA	20016	0	7884	9839014109	US
SRS019397	921.562	29786	0	9966	10540500484	US
SRS019601	NA	48359	4	19822	9674731519	US
SRS019968	0.00208108	34756	0	11834	9246839607	US
SRS020233	NA	38641	0	21033	11001978383	US
SRS020328	NA	24121	0	5005	8825328432	US
SRS020869	0.00207078	26326	1	7044	8758239728	US
SRS022137	325.081	34685	0	16789	8563317946	US
SRS022524	NA	5160	0	2335	2074483496	US
SRS022713	NA	36904	14	12994	8751988570	US
SRS023346	0.00412095	27992	0	44164	8207359951	US
SRS043001	0.00618142	51332	0	13903	10471889874	US
SRS045004	536.9	29192	0	37471	12546560045	US
SRS045528	1323.02	49982	38	25056	17896419625	US
SRS045713	1982.99	37077	1	23044	9832120959	US
SRS045739	271.687	28522	0	11625	10305320274	US
SRS048164	700.462	31886	0	11955	8581005759	US
SRS049402	37.4347	52236	0	19950	8074576098	US
SRS049712	3.06356	30091	1	10688	11434377887	US
SRS049896	0.72776	48810	0	11298	18181857580	US
SRS049900	0.00206047	6321	0	17266	13477416296	US
SRS049959	NA	46912	0	7223	10297603353	US
SRS050026	2168.51	18157	0	6948	8823368686	US
SRS050752	NA	17233	0	7718	9238950956	US
SRS052697	281.676	28453	0	9168	8333888139	US
SRS053335	4199.55	58303	0	69642	10679257982	US
SRS053398	139.463	22581	0	6417	9399852260	US
SRS053573	0.166476	12024	0	3806	8071299254	US
SRS053649	0.235152	14332	0	12109	9149042782	US
SRS054590	0.00412095	55356	2	12935	8342432973	US
SRS054956	NA	25842	18	4696	8791112950	US
SRS056273	0.220512	32309	0	21672	10161028038	US
SRS058070	566.518	32366	0	5082	9448018942	US
SRS074670	625.444	24544	0	17922	9039069538	US
SRS074964	0.35367	14261	0	3773	10577199144	US
SRS075078	0.183094	26823	0	18182	9184488732	US
SRS075341	2.79584	20885	0	5216	7413817938	US
SRS076929	0.00618142	31413	0	6886	11424007200	US
SRS077086	NA	23344	0	6816	7339301600	US
SRS077335	0.00618142	32008	0	6596	8298663200	US
SRS077502	NA	14023	0	3741	6526755200	US
SRS077552	243.568	64990	0	23323	21152635000	US
SRS077753	871.537	53567	32	18860	14838193448	US
SRS077849	0.180951	26016	0	8978	8407071734	US
SRS078242	686.22	32627	0	8978	9147575858	US
SRS078419	0.239252	20516	1	2878	10576230958	US
SRS078665	122.354	20727	0	6169	10217507238	US
SRS098514	0.0206047	58171	0	17041	19942499000	US
SRS098717	NA	18766	0	18663	10421768600	US
SRS100021	0.195549	5026	0	5199	9299443296	US
SRS101376	152.976	14911	0	21125	7834241952	US
SRS101433	376.706	16022	0	9742	5657219272	US
SRS103987	1327.2	60078	0	11967	23343358400	US
SRS104197	4383.1	87867	0	87962	18684252000	US
SRS104400	0.00412095	100555	1	8886	18104977800	US
SRS105153	0.0329367	58741	0	14947	19415485200	US
SRS140492	395.378	56679	83	13115	11530327256	US
SRS140513	302.434	14946	0	6849	8309546942	US
SRS140645	0.482677	15283	0	9625	9238808754	US
SRS142503	103.332	54823	0	18375	18010283800	US
SRS142505	NA	8176	0	3801	8154533800	US
SRS142712	NA	46497	1	15780	9761228600	US
SRS142890	0.00206047	22154	3	15556	9185054800	US
SRS143342	NA	42270	0	16798	13253672600	US
SRS143417	0.0556328	49512	0	7475	12148980600	US
SRS143598	0.0926802	65037	0	18367	18160481400	US
SRS143876	0.00618142	59649	0	35889	22457504800	US
SRS143991	1656.03	17489	0	7302	7657183600	US
SRS144537	NA	30157	0	5215	7452439000	US
SRS145497	0.208108	15185	0	12670	9202605708	US
SRS147445	NA	1552	0	490	967309200	US
SRS147652	NA	23538	0	13176	15725457800	US
SRS147766	1394.14	130196	0	275266	26297135200	US
SRS147919	0.0082419	31632	0	5997	17097341600	US

## Sheet: MG-RAST
Accession	crAss abundance	ARG abundance	total nucleotides (bp)	sample_id	project_id	biome	feature	material	env_package	location	country	latitude	longitude	collection_date	revised_source
mgm4511199.3	0.0132695	196	1794490935	mgs95521	mgp3218	aquatic biome	wastewater treatment plant	waste water	wastewater|sludge	Shanghai chemical industry	China	31.01	121.41	2012-08-01	WWTP
mgm4511200.3	0.0263329	196	1844363375	mgs95524	mgp3218	aquatic biome	wastewater treatment plant	waste water	wastewater|sludge	Shanghai chemical industry	China	31.01	121.41	2012-08-01	WWTP
mgm4511201.3	0.0292072	196	1800734382	mgs95527	mgp3218	aquatic biome	wastewater treatment plant	waste water	wastewater|sludge	Shanghai chemical industry	China	31.01	121.41	2012-08-01	WWTP
mgm4511202.3	0.0444135	179	1771990592	mgs95530	mgp3218	aquatic biome	wastewater treatment plant	waste water	wastewater|sludge	Shanghai chemical industry	China	31.01	121.41	2012-08-01	WWTP
mgm4516366.3	0.0165044	2531	1855589112	mgs157413	mgp3756	air	air	air	air	Beijing	China	40.0047	116.326	2013-01-14	Beijing air
mgm4516402.3	0.165281	7385	6955771850	mgs157404	mgp3756	air	air	air	air	Beijing	China	40.0047	116.326	2013-01-13	Beijing air
mgm4516403.3	0.120033	16486	7604745913	mgs157410	mgp3756	air	air	air	air	Beijing	China	40.0047	116.326	2013-01-14	Beijing air
mgm4516455.3	0.0441663	3530	6289378483	mgs157380	mgp3756	air	air	air	air	Beijing	China	40.0047	116.326	2013-01-09	Beijing air
mgm4516459.3	0.0591665	13229	7529681656	mgs157389	mgp3756	air	air	air	air	Beijing	China	40.0047	116.326	2013-01-10	Beijing air
mgm4516594.3	0.09029	3856	5456068560	mgs157386	mgp3756	air	air	air	air	Beijing	China	40.0047	116.326	2013-01-10	Beijing air
mgm4516637.3	0.0166898	2046	7905238134	mgs157374	mgp3756	air	air	air	air	Beijing	China	40.0047	116.326	2013-01-08	Beijing air
mgm4516651.3	0.104569	7681	6882862072	mgs157395	mgp3756	air	air	air	air	Beijing	China	40.0047	116.326	2013-01-11	Beijing air
mgm4516802.3	0.106351	6919	6937648400	mgs157401	mgp3756	air	air	air	air	Beijing	China	40.0047	116.326	2013-01-12	Beijing air
mgm4516803.3	0.0591253	3865	6767083429	mgs157392	mgp3756	air	air	air	air	Beijing	China	40.0047	116.326	2013-01-11	Beijing air
mgm4516910.3	0.05656	6131	6398963022	mgs157383	mgp3756	air	air	air	air	Beijing	China	40.0047	116.326	2013-01-09	Beijing air
mgm4516911.3	0.0339566	3323	8979494640	mgs157377	mgp3756	air	air	air	air	Beijing	China	40.0047	116.326	2013-01-08	Beijing air
mgm4516952.3	0.141349	6458	6245545399	mgs157398	mgp3756	air	air	air	air	Beijing	China	40.0047	116.326	2013-01-12	Beijing air
mgm4517064.3	0.101674	15459	7686769056	mgs157407	mgp3756	air	air	air	air	Beijing	China	40.0047	116.326	2013-01-13	Beijing air
mgm4517710.3	7.63734	1725	1122688633	mgs104242	mgp3907	terrestrial biome	mammalia-associated habitat	feces	host-associated	Halifax,NS	Canada	44.6489	-63.5753	2012-08-14	Mouse gut
mgm4517711.3	7.53413	1733	1102024932	mgs104242	mgp3907	terrestrial biome	mammalia-associated habitat	feces	host-associated	Halifax,NS	Canada	44.6489	-63.5753	2012-08-14	Mouse gut
mgm4517712.3	6.58378	1897	1343464530	mgs104246	mgp3907	terrestrial biome	mammalia-associated habitat	feces	host-associated	Halifax,NS	Canada	44.6489	-63.5753	2012-08-15	Mouse gut
mgm4517713.3	6.45067	1750	1318728752	mgs104246	mgp3907	terrestrial biome	mammalia-associated habitat	feces	host-associated	Halifax,NS	Canada	44.6489	-63.5753	2012-08-15	Mouse gut
mgm4517714.3	0.013321	3509	1201160987	mgs104282	mgp3907	terrestrial biome	mammalia-associated habitat	feces	host-associated	Halifax,NS	Canada	44.6489	-63.5753	2012-07-13	Mouse gut
mgm4517715.3	0.0121053	3360	1182806369	mgs104282	mgp3907	terrestrial biome	mammalia-associated habitat	feces	host-associated	Halifax,NS	Canada	44.6489	-63.5753	2012-07-13	Mouse gut
mgm4517716.3	0.00293618	3589	1238300817	mgs104274	mgp3907	terrestrial biome	mammalia-associated habitat	feces	host-associated	Halifax,NS	Canada	44.6489	-63.5753	2012-08-14	Mouse gut
mgm4517717.3	0.00309071	3499	1220447759	mgs104274	mgp3907	terrestrial biome	mammalia-associated habitat	feces	host-associated	Halifax,NS	Canada	44.6489	-63.5753	2012-08-14	Mouse gut
mgm4517726.3	1.9848	1338	1014264958	mgs104254	mgp3907	terrestrial biome	mammalia-associated habitat	feces	host-associated	Halifax,NS	Canada	44.6489	-63.5753	2012-06-01	Mouse gut
mgm4517727.3	1.9403	1302	997288001	mgs104254	mgp3907	terrestrial biome	mammalia-associated habitat	feces	host-associated	Halifax,NS	Canada	44.6489	-63.5753	2012-06-01	Mouse gut
mgm4517736.3	2.04967	1804	1147963139	mgs104310	mgp3907	terrestrial biome	mammalia-associated habitat	feces	host-associated	Halifax,NS	Canada	44.6489	-63.5753	2012-05-24	Mouse gut
mgm4517737.3	1.95768	1782	1120142963	mgs104310	mgp3907	terrestrial biome	mammalia-associated habitat	feces	host-associated	Halifax,NS	Canada	44.6489	-63.5753	2012-05-24	Mouse gut
mgm4517738.3	0.0931541	1424	1299044516	mgs104302	mgp3907	terrestrial biome	mammalia-associated habitat	feces	host-associated	Halifax,NS	Canada	44.6489	-63.5753	2012-08-14	Mouse gut
mgm4517739.3	0.0933601	1349	1275946006	mgs104302	mgp3907	terrestrial biome	mammalia-associated habitat	feces	host-associated	Halifax,NS	Canada	44.6489	-63.5753	2012-08-14	Mouse gut
mgm4517740.3	0.230454	1216	1262654217	mgs104306	mgp3907	terrestrial biome	mammalia-associated habitat	feces	host-associated	Halifax,NS	Canada	44.6489	-63.5753	2012-08-15	Mouse gut
mgm4517741.3	0.218112	1168	1242836998	mgs104306	mgp3907	terrestrial biome	mammalia-associated habitat	feces	host-associated	Halifax,NS	Canada	44.6489	-63.5753	2012-08-15	Mouse gut
mgm4534328.3	0.00103024	9	1888723700	mgs232109	mgp3190	Large river biome	freshwater habitat	surface water	water	minnesota	USA	43	-91	2012-05-30	River water
mgm4534329.3	0.00103024	13	1888723700	mgs232112	mgp3190	Large river biome	freshwater habitat	surface water	water	minnesota	USA	43	-91	2012-05-30	River water
mgm4534338.3	0.0082419	665	1599106200	mgs232073	mgp3190	Large river biome	freshwater habitat	surface water	water	minnesota	USA	44	-93	2012-06-20	River water
mgm4534339.3	0.0082419	656	1599106200	mgs232076	mgp3190	Large river biome	freshwater habitat	surface water	water	minnesota	USA	44	-93	2012-06-20	River water
mgm4534342.3	0.0113326	30	1647353500	mgs232121	mgp3190	Large river biome	freshwater habitat	surface water	water	minnesota	USA	43	-93	2012-06-18	River water
mgm4534343.3	0.00927214	40	1647353500	mgs232124	mgp3190	Large river biome	freshwater habitat	surface water	water	minnesota	USA	43	-93	2012-06-18	River water
mgm4534345.3	0.00103024	19	1606029200	mgs232088	mgp3190	Large river biome	freshwater habitat	surface water	water	minnesota	USA	44	-93	2012-06-26	River water
mgm4534346.3	0.00103024	12	1395406900	mgs232091	mgp3190	Large river biome	freshwater habitat	surface water	water	minnesota	USA	44	-92	2012-06-14	River water
mgm4534347.3	0.00103024	11	1395406900	mgs232094	mgp3190	Large river biome	freshwater habitat	surface water	water	minnesota	USA	44	-92	2012-06-14	River water
mgm4534350.3	0.00103024	6	1623038100	mgs232103	mgp3190	Large river biome	freshwater habitat	surface water	water	minnesota	USA	44	-92	2012-06-07	River water
mgm4534351.3	0.00103024	9	1623038100	mgs232106	mgp3190	Large river biome	freshwater habitat	surface water	water	minnesota	USA	44	-92	2012-06-07	River water
mgm4539531.3	0.00515119	1700	978844300	mgs138757	mgp6153	terrestrial biome	organic feature	organic material	host-associated	Bruxelles	Belgium	50.5	4.21	2012-06-10	Mouse gut
mgm4539998.3	0.000813888	1527	1044672644	mgs139601	mgp6153	terrestrial biome	organic feature	organic material	host-associated	Bruxelles	Belgium	50.5	4.21	2012-06-10	Mouse gut
mgm4540053.3	0.443517	1184	1617045109	mgs139751	mgp6153	terrestrial biome	organic feature	organic material	host-associated	Bruxelles	Belgium	50.5	4.21	2012-06-10	Mouse gut
mgm4544263.3	15.3644	5921	4880392873	mgs146374	mgp6698	terrestrial biome	microbial feature	organic material	host-associated	665 Huntington Ave, Boston, MA 02115	USA	42.3353	-71.102	2010-07-01	Mouse gut
mgm4544264.3	13.0909	5762	5609113075	mgs146371	mgp6698	terrestrial biome	microbial feature	organic material	host-associated	665 Huntington Ave, Boston, MA 02115	USA	42.3353	-71.102	2010-07-01	Mouse gut
mgm4544265.3	43.928	17905	13505497399	mgs146365	mgp6698	terrestrial biome	microbial feature	organic material	host-associated	665 Huntington Ave, Boston, MA 02115	USA	42.3353	-71.102	2010-07-01	Mouse gut
mgm4544266.3	16.1152	7124	7007584275	mgs146368	mgp6698	terrestrial biome	microbial feature	organic material	host-associated	665 Huntington Ave, Boston, MA 02115	USA	42.3353	-71.102	2010-07-01	Mouse gut
mgm4544267.3	2.33347	4232	4469389000	mgs146377	mgp6698	terrestrial biome	microbial feature	organic material	host-associated	665 Huntington Ave, Boston, MA 02115	USA	42.3353	-71.102	2010-07-01	Mouse gut
mgm4544310.3	10.8064	7651	14000744300	mgs146458	mgp6698	terrestrial biome	microbial feature	organic material	host-associated	665 Huntington Ave, Boston, MA 02115	USA	42.3353	-71.102	2010-07-01	Mouse gut
mgm4548364.3	0.03271	2478	1081845059	mgs153275	mgp6153	terrestrial biome	organic feature	organic material	host-associated	Bruxelles	Belgium	50.5	4.21	2012-06-10	Mouse gut
mgm4566023.3	0.766641	987	2668019132	mgs216479	mgp8929	aquatic biome	wastewater treatment plant	activated sludge	built environment	Schifflange wastewater reatment plant	Luxembourg	43.6387	-116.241	2011-01-25	WWTP
mgm4568625.3	0.00206047	1263	2175767370	mgs187875	mgp9679	aquatic biome	organic feature	anthropogenic environmental material	wastewater|sludge	Geneva	Switzerland	46.1984	6.1423	2014-03-06	High ammonia AS
mgm4568626.3	0.00103024	1333	2153552409	mgs187878	mgp9679	aquatic biome	organic feature	anthropogenic environmental material	wastewater|sludge	Geneva	Switzerland	46.1984	6.1423	2014-03-07	High ammonia AS
mgm4569569.3	0.00103024	4137	3715662397	mgs190365	mgp9798	aquatic biome	organic feature	anthropogenic environmental material	wastewater|sludge	Geneva	Switzerland	46.1984	6.1423	2014-03-06	High ammonia AS
mgm4569570.3	0.00103024	4414	3694782857	mgs190368	mgp9798	aquatic biome	organic feature	anthropogenic environmental material	wastewater|sludge	Geneva	Switzerland	46.1984	6.1423	2014-03-07	High ammonia AS

## Sheet: WWTPs
Accession	crAss abundance	ARG abundance	Country & WWTP
ERR1414209	2.14085	5745	SWE: Uppsala
ERR1414210	1.77866	6431	SWE: Uppsala
ERR1414211	1.83275	7754	SWE: Uppsala
ERR1414212	0.305836	983	SWE: Uppsala
ERR1414213	0.380632	1028	SWE: Uppsala
ERR1414214	0.264266	904	SWE: Uppsala
ERR1414215	0.478638	1149	SWE: Uppsala
ERR1414216	0.848926	1136	SWE: Uppsala
ERR1414217	1.20014	1276	SWE: Uppsala
ERR1414218	1.1045	1262	SWE: Uppsala
ERR1414219	1.80142	1305	SWE: Uppsala
ERR1414220	1.1526	1415	SWE: Käppala
ERR1414221	0.994138	2196	SWE: Käppala
ERR1414222	0.865451	2167	SWE: Käppala
ERR1414223	0.156071	2933	SWE: Käppala
ERR1414224	0.0872817	2295	SWE: Käppala
ERR1414225	0.802905	4199	SWE: Käppala
ERR1414226	0.979849	1590	SWE: Käppala
ERR1414227	0.92367	1612	SWE: Käppala
ERR1414228	0.746799	1897	SWE: Käppala
ERR1414229	1.29807	1946	SWE: Käppala
ERR1414230	0.395065	904	SWE: Henriksdal
ERR1414231	1.47685	2060	SWE: Henriksdal
ERR1414232	1.32512	1972	SWE: Henriksdal
ERR1414233	0.617823	606	SWE: Henriksdal
ERR1414234	0.586494	694	SWE: Henriksdal
ERR1414235	0.985906	1016	SWE: Henriksdal
ERR1414236	0.938278	788	SWE: Henriksdal
ERR1414237	3.45284	10303	SWE: Henriksdal
ERR1414238	4.04567	9755	SWE: Henriksdal
ERR1414239	2.04311	7105	SWE: Uppsala
ERR1414240	1.8659	6859	SWE: Uppsala
ERR1414241	1.912	8300	SWE: Uppsala
ERR1414242	2.88344	9306	SWE: Uppsala
ERR1414243	3.37602	8532	SWE: Käppala
ERR1414244	2.00348	9092	SWE: Käppala
ERR1414245	2.15901	7009	SWE: Henriksdal
ERR1414246	2.33666	6791	SWE: Henriksdal
ERR1414247	2.38107	10244	SWE: Henriksdal
ERR1414248	3.02705	8364	SWE: Henriksdal
ERR1414249	2.73168	9734	SWE: Uppsala
ERR1414250	1.91563	7699	SWE: Uppsala
ERR1414251	1.31054	9464	SWE: Uppsala
ERR1414252	1.43524	7000	SWE: Uppsala
ERR1414253	2.58778	8212	SWE: Käppala
ERR1414254	2.16186	8520	SWE: Käppala
ERR1414255	2.11181	9095	SWE: Henriksdal
ERR1414256	2.02848	8709	SWE: Henriksdal
ERR1414257	0.0457838	655	SWE: Henriksdal
ERR1414258	0.0874053	1472	SWE: Henriksdal
ERR1414259	0.122784	1332	SWE: Henriksdal
ERR1414260	0.112378	1622	SWE: Henriksdal
ERR1414261	0.114428	711	SWE: Käppala
ERR1414262	0.154	666	SWE: Käppala
ERR1414263	0.178973	1100	SWE: Käppala
ERR1414264	0.208108	1282	SWE: Käppala
ERR1414265	0.153917	1074	SWE: Uppsala
ERR1414266	0.176892	1210	SWE: Uppsala
ERR1414267	1.38953	5064	SWE: Uppsala
ERR1414268	1.39373	2392	SWE: Käppala
ERR1414269	0.232957	2170	SWE: Käppala
ERR1414270	5.63948	13666	SWE: Käppala
ERR1414271	6.02281	13859	SWE: Käppala
ERR1414272	4.52724	12163	SWE: Käppala
ERR1414273	6.39309	22327	SWE: Käppala
ERR1414274	2.68141	2323	SWE: Henriksdal
ERR1414275	4.21671	21027	SWE: Henriksdal
ERR1414276	4.91579	19759	SWE: Henriksdal
ERR1414277	3.5095	18932	SWE: Henriksdal
ERR1414278	3.60287	20240	SWE: Henriksdal
SRR5535873	0.628775	477	USA: Sheboygan, WI
SRR5535874	0.336012	243	USA: Sheboygan, WI
SRR5535875	0.118601	153	USA: Sheboygan, WI
SRR5535876	0.56115	547	USA: Sheboygan, WI
SRR5535877	8.80139	2255	USA: Manitowoc, WI
SRR5535878	5.58186	327	USA: Manitowoc, WI
SRR5535879	1.98365	255	USA: Manitowoc, WI
SRR5535880	2.39103	296	USA: Manitowoc, WI
SRR5570991	5.13282	5419	USA: Manitowoc, WI
SRR5570992	0.862927	1508	USA: Manitowoc, WI
SRR5570993	6.17758	5649	USA: Manitowoc, WI
SRR5570994	3.99443	3449	USA: Manitowoc, WI
SRR5570995	10.8384	8115	USA: Manitowoc, WI
SRR5570996	14.0423	15815	USA: Manitowoc, WI
SRR5570997	3.68318	3410	USA: Manitowoc, WI
SRR5570998	6.96792	5956	USA: Manitowoc, WI
SRR5570999	7.71593	5453	USA: Manitowoc, WI
SRR5571000	25.3591	12317	USA: Sheboygan, WI
SRR5571001	3.00493	1647	USA: Sheboygan, WI
SRR5571002	10.4544	5604	USA: Sheboygan, WI
SRR5571003	0.912687	1326	USA: Manitowoc, WI
SRR5571004	1.19893	919	USA: Sheboygan, WI
SRR5571005	1.1577	883	USA: Sheboygan, WI
SRR5571006	5.50637	3376	USA: Sheboygan, WI
SRR5571007	1.04658	960	USA: Sheboygan, WI
SRR5571008	3.99827	1197	USA: Sheboygan, WI
SRR5571009	3.24814	1314	USA: Sheboygan, WI
SRR5571010	0.801277	746	USA: Sheboygan, WI
SRR5571011	4.20218	1164	USA: Sheboygan, WI
