# Supplementary material for: Fecal pollution can explain antibiotic resistance gene abundances in anthropogenically impacted environments
Source: Nat Commun. 2019 Jan 8;10:80. doi: 10.1038/s41467-018-07992-3 (PMC6325112; doi:10.1038/s41467-018-07992-3)
Supplement: Supplementary file 6 — Supplementary Data 3 [file 41467_2018_7992_MOESM6_ESM.xlsx]

## Sheet: Taul1
MG-RAST accession	ΦB124-14 detection
mgm4477873.3
mgm4477904.3
mgm4480703.3
mgm4480704.3
mgm4481524.3
mgm4481526.3	0.0171335
mgm4481527.3
mgm4481530.3
mgm4481562.3	0.0535423
mgm4481563.3
mgm4481574.3	0.0128501
mgm4481575.3
mgm4481956.3
mgm4481957.3
mgm4481963.3
mgm4481964.3
mgm4481965.3
mgm4481966.3
mgm4481967.3
mgm4481968.3
mgm4481969.3
mgm4481970.3
mgm4481971.3
mgm4481972.3
mgm4481974.3
mgm4481975.3
mgm4481976.3
mgm4481977.3
mgm4481978.3
mgm4481979.3
mgm4481980.3
mgm4481981.3
mgm4481982.3
mgm4481983.3
mgm4481984.3
mgm4481985.3
mgm4481986.3
mgm4482593.3
mgm4482599.3
mgm4482600.3
mgm4482714.3
mgm4483544.3
mgm4483800.3
mgm4483819.3
mgm4483820.3
mgm4483883.3
mgm4483943.3
mgm4484670.3
mgm4484859.3
mgm4484865.3
mgm4486239.3
mgm4489569.3
mgm4489582.3	0.0214169
mgm4494888.3
mgm4495463.3
mgm4495464.3
mgm4497370.3
mgm4497371.3
mgm4497372.3
mgm4497373.3
mgm4497374.3
mgm4497375.3
mgm4497376.3
mgm4497377.3
mgm4497378.3
mgm4497379.3
mgm4497380.3
mgm4497381.3
mgm4497382.3
mgm4497383.3
mgm4497384.3
mgm4497385.3
mgm4497386.3
mgm4497387.3
mgm4497388.3
mgm4497389.3
mgm4497390.3
mgm4497391.3
mgm4497392.3
mgm4497393.3
mgm4497394.3
mgm4497395.3
mgm4497396.3
mgm4497397.3
mgm4497398.3
mgm4497399.3
mgm4497400.3
mgm4497401.3
mgm4497402.3
mgm4497403.3
mgm4497404.3
mgm4497405.3
mgm4497406.3
mgm4497407.3
mgm4497408.3
mgm4497409.3
mgm4497410.3
mgm4497411.3
mgm4497412.3
mgm4501939.3
mgm4502539.3
mgm4502540.3
mgm4502541.3
mgm4502542.3
mgm4502543.3
mgm4502923.3
mgm4502924.3
mgm4502925.3
mgm4502926.3
mgm4502927.3
mgm4502928.3
mgm4502929.3
mgm4502930.3
mgm4502931.3
mgm4502932.3
mgm4502933.3
mgm4502934.3
mgm4502935.3
mgm4503376.3
mgm4503377.3
mgm4506440.3
mgm4506441.3
mgm4507319.3
mgm4508047.3
mgm4508937.3
mgm4508939.3
mgm4508940.3
mgm4508941.3
mgm4508942.3
mgm4510162.3
mgm4510163.3
mgm4510164.3
mgm4510165.3
mgm4510166.3
mgm4510167.3
mgm4510168.3
mgm4510169.3
mgm4510170.3
mgm4510171.3
mgm4510172.3
mgm4510173.3
mgm4510174.3
mgm4510175.3
mgm4510219.3
mgm4511046.3
mgm4511047.3
mgm4511048.3
mgm4511049.3
mgm4511050.3
mgm4511060.3
mgm4511061.3
mgm4511062.3
mgm4511063.3
mgm4511065.3
mgm4511111.3
mgm4511112.3
mgm4511113.3
mgm4511114.3
mgm4511115.3
mgm4511134.3
mgm4511135.3
mgm4511136.3
mgm4511138.3
mgm4511139.3
mgm4511140.3
mgm4511141.3
mgm4511142.3
mgm4511143.3
mgm4511144.3
mgm4511145.3
mgm4511146.3
mgm4511147.3
mgm4511148.3
mgm4511149.3
mgm4511150.3
mgm4511151.3
mgm4511152.3
mgm4511153.3
mgm4511178.3
mgm4511179.3
mgm4511180.3
mgm4511182.3
mgm4511183.3
mgm4511184.3
mgm4511185.3
mgm4511186.3
mgm4511187.3
mgm4511188.3
mgm4511189.3
mgm4511190.3
mgm4511191.3
mgm4511192.3
mgm4511193.3
mgm4511199.3
mgm4511200.3
mgm4511201.3
mgm4511202.3
mgm4513715.3
mgm4513716.3
mgm4513717.3
mgm4514928.3
mgm4514929.3
mgm4516362.3
mgm4516366.3
mgm4516402.3
mgm4516403.3	0.0353909
mgm4516455.3
mgm4516459.3
mgm4516594.3	0.00572531
mgm4516637.3
mgm4516651.3	0.00381687
mgm4516802.3	0.0209504
mgm4516803.3	0.00190844
mgm4516910.3
mgm4516911.3
mgm4516952.3
mgm4517064.3
mgm4517710.3	0.00848194
mgm4517711.3	0.0106024
mgm4517712.3	0.00205687
mgm4517713.3	0.00212049
mgm4517714.3
mgm4517715.3
mgm4517716.3
mgm4517717.3
mgm4517726.3
mgm4517727.3
mgm4517736.3
mgm4517737.3	0.00212049
mgm4517738.3	0.00424097
mgm4517739.3	0.00212049
mgm4517740.3
mgm4517741.3	0.00212049
mgm4519753.3
mgm4519754.3
mgm4519755.3
mgm4519756.3
mgm4519757.3
mgm4519758.3
mgm4519759.3
mgm4519760.3
mgm4519761.3
mgm4519762.3
mgm4519763.3
mgm4519764.3
mgm4519767.3
mgm4519768.3
mgm4519769.3
mgm4519770.3
mgm4519771.3
mgm4519772.3
mgm4519775.3
mgm4519776.3
mgm4521534.3
mgm4522552.3
mgm4523238.3
mgm4523239.3
mgm4523240.3
mgm4525799.3
mgm4525829.3
mgm4525830.3
mgm4525957.3
mgm4526250.3
mgm4526251.3
mgm4526252.3
mgm4526253.3
mgm4529964.3
mgm4529965.3
mgm4530091.3
mgm4531574.3
mgm4532866.3
mgm4533611.3
mgm4533635.3
mgm4534212.3	0.000445302
mgm4534213.3	0.000445302
mgm4534328.3
mgm4534329.3
mgm4534330.3
mgm4534331.3
mgm4534336.3
mgm4534337.3
mgm4534338.3
mgm4534339.3
mgm4534340.3
mgm4534341.3
mgm4534342.3
mgm4534343.3
mgm4534344.3
mgm4534345.3
mgm4534346.3
mgm4534347.3
mgm4534348.3
mgm4534349.3
mgm4534350.3
mgm4534351.3
mgm4535626.3
mgm4535627.3
mgm4536074.3
mgm4536100.3
mgm4536374.3
mgm4536376.3
mgm4536381.3	0.00360483
mgm4536382.3
mgm4536383.3
mgm4536384.3
mgm4536385.3
mgm4536386.3
mgm4536387.3
mgm4536388.3
mgm4536472.3
mgm4536473.3
mgm4536476.3
mgm4537093.3
mgm4537104.3
mgm4537105.3
mgm4539063.3
mgm4539064.3
mgm4539514.3
mgm4539515.3
mgm4539516.3
mgm4539517.3
mgm4539518.3
mgm4539519.3
mgm4539520.3
mgm4539521.3
mgm4539522.3
mgm4539523.3
mgm4539524.3
mgm4539525.3
mgm4539526.3
mgm4539527.3
mgm4539529.3
mgm4539531.3
mgm4539571.3
mgm4539572.3
mgm4539573.3
mgm4539574.3
mgm4539575.3
mgm4539576.3
mgm4539577.3
mgm4539578.3
mgm4539579.3
mgm4539580.3
mgm4539581.3
mgm4539582.3
mgm4539583.3
mgm4539584.3
mgm4539585.3
mgm4539586.3
mgm4539587.3
mgm4539588.3
mgm4539589.3
mgm4539590.3
mgm4539591.3
mgm4539592.3
mgm4539593.3
mgm4539594.3
mgm4539686.3
mgm4539799.3
mgm4539802.3
mgm4539918.3
mgm4539994.3
mgm4539998.3
mgm4540053.3
mgm4541194.3
mgm4541641.3
mgm4541642.3
mgm4541644.3
mgm4541645.3
mgm4541646.3
mgm4541647.3
mgm4541648.3
mgm4541649.3
mgm4541650.3
mgm4541651.3
mgm4543593.3
mgm4543594.3
mgm4543595.3
mgm4543596.3
mgm4544263.3	31.2789
mgm4544264.3	28.4235
mgm4544265.3	90.1407
mgm4544266.3	34.11
mgm4544267.3	5.0193
mgm4544310.3	23.1687
mgm4544589.3
mgm4548349.3
mgm4548350.3
mgm4548364.3
mgm4548721.3
mgm4548722.3
mgm4548723.3
mgm4550335.3
mgm4550336.3
mgm4552886.3
mgm4552887.3
mgm4552888.3
mgm4552952.3
mgm4552953.3
mgm4552954.3
mgm4552955.3
mgm4552956.3
mgm4552957.3
mgm4552958.3
mgm4552959.3
mgm4552960.3
mgm4552961.3
mgm4552962.3
mgm4552963.3
mgm4552964.3
mgm4552965.3
mgm4552985.3
mgm4552986.3
mgm4553942.3
mgm4553943.3
mgm4553944.3
mgm4553945.3
mgm4553946.3
mgm4553947.3
mgm4553948.3
mgm4553949.3
mgm4553950.3
mgm4553951.3
mgm4554052.3
mgm4554053.3
mgm4554054.3
mgm4554055.3
mgm4554056.3
mgm4554057.3
mgm4554058.3
mgm4554059.3
mgm4554060.3
mgm4554061.3
mgm4563763.3
mgm4563764.3
mgm4563765.3
mgm4563766.3
mgm4563767.3
mgm4563768.3
mgm4563769.3
mgm4563770.3
mgm4563771.3
mgm4563772.3
mgm4563773.3
mgm4563774.3
mgm4563775.3
mgm4563776.3
mgm4563777.3
mgm4563778.3
mgm4563779.3
mgm4563780.3
mgm4563781.3
mgm4563782.3
mgm4563783.3
mgm4563784.3
mgm4563785.3
mgm4563786.3
mgm4563797.3
mgm4566023.3	0.0021841
mgm4566733.3
mgm4568625.3
mgm4568626.3
mgm4569430.3
mgm4569431.3
mgm4569432.3
mgm4569433.3
mgm4569569.3
mgm4569570.3
mgm4569598.3
mgm4569599.3
mgm4572122.3
mgm4572123.3
mgm4572171.3
mgm4572172.3
mgm4572197.3
mgm4572198.3
mgm4572199.3
mgm4580694.3
mgm4580695.3
mgm4580696.3
mgm4580697.3
mgm4580698.3
mgm4580699.3
mgm4580700.3
mgm4580701.3
mgm4580702.3
mgm4580703.3
mgm4587431.3
mgm4587432.3
mgm4587433.3
mgm4587434.3
mgm4587435.3
mgm4587436.3
mgm4587437.3
mgm4587438.3
mgm4587439.3
mgm4587440.3
mgm4608544.3
mgm4612434.3
