# Supplementary material for: Fecal pollution can explain antibiotic resistance gene abundances in anthropogenically impacted environments
Source: Nat Commun. 2019 Jan 8;10:80. doi: 10.1038/s41467-018-07992-3 (PMC6325112; doi:10.1038/s41467-018-07992-3)
Supplement: Supplementary file 7 — Supplementary Data 4 [file 41467_2018_7992_MOESM7_ESM.xlsx]

## Sheet: India
ResFinder ARG	mgs527780	mgs527786	mgs527798	mgs528278	mgs527777	mgs528275	mgs527765	mgs527771	mgs528287	mgs527792
QnrB29_1_HM439649	0	0	2	0	0	0	0	0	0	2
oqxB_1_EU370913	861	553	223	790	243	290	496	1060	252	149
blaCTX-M-142_1_KF240809	0	1	0	0	0	0	0	0	0	0
cphA1_3_AY261378	0	0	0	0	2	0	2	0	0	0
aph(2'')-Ib_1_KF652098	0	0	0	0	4	0	0	0	0	2
blaTEM-79_1_AF190692	0	1	0	0	0	0	0	0	0	0
aac(3)-IIIc_1_L06161	0	2	0	0	0	0	0	0	0	0
tet(S)_3_X92946	2	6	3	0	1	0	0	0	2	0
blaCMY-2_1_X91840	0	8	0	0	0	0	0	0	1	0
erm(B)_21_U35228	0	2	0	0	1	0	0	0	0	0
blaCMY-32_1_EU496815	0	2	0	0	0	0	0	0	0	0
QnrB19_1_HM146784	0	1	0	0	1	0	0	0	0	0
tet(M)_8_X04388	25	305	33	0	51	0	0	0	229	25
blaACT-6_1_FJ237366	0	4	0	0	0	0	0	0	0	0
tet(Q)_1_L33696	311	3230	237	0	762	1	0	0	2999	274
dfrA10_1_L06418	0	1	0	0	0	0	0	0	0	0
blaGES-1_1_HQ170511	5	13	4	0	0	0	0	0	0	4
cmx_1_U85507	3	22	3	0	22	0	0	0	14	4
blaGES-5_1_DQ236171	0	6	0	0	0	0	0	0	6	5
tet(H)_1_Y16103	0	4	0	0	0	0	1	0	2	0
tet(S)_2_L09756	1	23	0	0	1	0	0	0	9	5
blaOXA-56_1_AY660529	4	63	9	0	13	0	0	0	53	30
ARR-7_1_FN397623	0	0	0	0	0	0	0	0	2	0
blaMIR-5_1_FJ237367	0	0	1	0	0	0	0	0	0	0
tet(39)_1_KT346360	271	3664	1231	0	4782	9	94	0	10479	2239
VanE_1_AF155139	0	1	3	0	0	4	4	0	1	0
sul2_12_AF497970	44	91	18	0	92	0	5	0	111	40
blaOXA-34_1_AF350424	0	2	1	0	0	0	0	0	0	0
blaOXA-247_1_JX893517	0	0	0	0	0	0	0	0	0	1
blaCARB-11_1_AY008290	0	8	2	0	16	0	0	0	11	2
blaOXA-147_1_FJ848783	7	102	18	0	21	0	0	0	76	30
blaOXA-350_1_KF297579	0	0	0	0	0	1	0	0	0	0
strB_1_M96392	286	1992	308	2	1205	2	8	6	1409	482
tet(M)_2_X90939	17	213	15	0	48	0	1	0	213	27
aac(6')-Ib_1_M21682	10	57	5	0	39	2	0	0	38	12
QnrVC7_1_KM555152	0	1	0	0	1	0	0	0	0	0
blaLAT-1_1_X78117	0	3	0	0	0	0	0	0	0	0
sul1_7_FJ715937	0	1	0	0	0	0	0	0	0	1
blaCTX-M-132_1_JX313020	0	2	0	0	0	0	0	0	0	0
erm(F)_4_M62487	5	30	4	0	8	0	0	0	42	3
cat(pC194)_1_NC_002013	0	2	0	0	0	0	0	0	0	0
blaIMP-24_1_EF192154	1	0	0	0	0	0	0	0	0	0
blaSHV-168_1_JX870080	0	2	0	0	0	0	0	0	0	0
blaCMY-74_1_JX440349	0	1	0	0	0	0	0	0	2	4
aac(3)-I_1_AJ877225	2	8	0	0	0	0	0	0	8	2
aac(3)-IIIb_1_L06160	0	3	0	0	0	0	0	0	0	0
blaOXA-327_1_KF203101	0	0	0	0	1	0	0	0	0	0
blaTEM-207_1_KC818234	0	2	3	0	0	0	0	0	0	0
blaOXA-72_1_GU199039	1	1	0	0	1	0	0	0	1	0
strA_1_M96392	303	2018	288	2	1144	0	14	4	1618	514
VanR-Pt_5_DQ018711	1	8	2	0	2	0	0	0	4	5
blaSHV-27_1_AF293345	0	0	0	0	0	0	0	0	1	0
blaCTX-M-15_70_FJ815277	0	1	0	0	1	0	0	0	0	3
aph(6)-Ib_1_X05648	0	0	0	0	0	0	0	0	2	0
blaOXA-209_1_JF268688	108	889	50	0	205	0	0	0	922	59
blaCMY-4_1_AF420597	0	5	1	0	0	0	0	0	4	0
dfrG_1_AB205645	0	0	0	0	0	0	0	0	2	0
tet(M)_13_AM990992	23	167	8	0	45	0	1	0	185	9
rmtB2_1_JN968578	0	0	2	0	0	0	0	0	0	0
mef(A)_3_AF227521	158	2398	240	0	498	1	5	7	2288	236
aac_1_AJ628983	0	2	1	0	0	0	0	0	4	0
catB_1_M93113	1	0	0	0	0	0	0	0	0	0
aadA13_1_AY713504	15	96	31	0	28	0	0	0	57	45
blaTEM-70_1_AF188199	0	0	0	0	1	0	0	0	0	0
blaSHV-96_1_EF373971	0	0	0	0	0	0	0	0	1	0
blaCMY-84_1_JQ733579	0	4	0	0	2	0	0	0	1	1
vat(F)_1_AF170730	7	81	8	1	16	0	1	4	27	9
blaCTX-M-72_1_AY847148	0	0	3	0	0	0	0	0	0	1
VanH-Pt_5_DQ018711	1	0	0	2	0	1	3	0	0	0
dfrA1_25_AJ844287	8	30	0	0	17	0	1	1	7	1
tet(30)_1_AF090987	0	3	1	0	0	0	0	0	1	0
blaTEM-81_1_AF427127	0	0	1	0	2	0	0	0	1	0
blaPER-7_1_HQ713678	0	0	1	0	0	0	0	0	0	0
blaCMY-19_1_AB194410	0	0	0	9	0	0	0	3	0	0
sul1_10_DQ143913	0	0	0	0	0	0	0	0	1	1
blaCMY-79_1_JQ733576	0	1	0	0	0	0	0	0	1	0
ampH_2_HQ586946	5	4	6	0	10	0	1	0	0	1
aph(9)-Ia_1_U94857	0	0	0	0	0	1	0	0	0	0
blaCMY-55_1_HM544040	0	2	4	0	2	0	0	0	0	1
blaOXA-14_1_L38523	1	6	0	0	0	0	0	0	7	2
blaTEM-29_1_DQ269440	0	1	0	0	1	0	0	0	0	0
blaCTX-M-1_6_DQ915955	0	0	0	0	1	0	0	0	0	1
sul2_10_AM183225	1	2	1	0	0	0	0	0	0	0
ere(B)_2_X03988	5	25	1	0	29	0	0	0	6	5
blaCMY-58_1_HQ185697	0	0	0	0	0	0	0	0	1	0
blaVIM-30_1_JN129451	0	0	0	0	0	0	0	0	1	0
blaPME-1_1_HQ541434	1	4	0	0	0	0	0	0	2	1
aadA17_1_FJ460181	0	4	0	0	0	0	0	0	4	0
blaOXA-182_1_HM640278	0	0	0	0	0	0	0	0	0	1
sul3_2_AJ459418	39	64	123	0	80	0	0	0	36	332
sul1_17_AM746675	0	0	0	0	2	0	0	0	0	0
VanS-C_2_DQ022190	0	1	0	0	0	0	0	0	0	0
blaOXY-6-2_2_AJ871875	0	1	0	0	0	0	0	0	0	0
blaTEM-156_1_AM941159	0	1	0	0	0	0	0	0	2	0
blaGES-2_1_AF326355	0	8	1	0	0	0	0	0	1	0
blaOXA-165_1_HM488986	0	0	0	0	2	0	0	0	0	0
sul1_19_DQ125241	0	0	1	0	0	0	0	0	0	0
blaSGM-5_1_NG049987	0	1	0	2	0	2	3	0	0	0
QnrVC5_1_JN408080	0	18	1	0	2	0	0	0	3	4
blaTEM-122_1_AY307100	0	0	0	0	0	0	0	0	0	1
VanA_1_FJ866609	1	0	0	0	0	0	0	0	0	0
blaSMB-1_1_AB636283	0	0	0	14	0	2	1	0	0	0
aadA8_1_AF326210	2	19	4	0	5	0	0	0	6	3
tet(Y)_1_EF495198	0	0	0	0	0	0	0	0	0	1
vat(A)_1_L07778	0	1	0	0	0	0	0	0	0	0
dfrA1_30_JQ690541	0	5	0	0	2	0	0	0	2	0
QnrVC4_1_GQ891757	0	19	4	0	2	0	0	0	8	1
aadA1_1_X02340	213	865	272	0	378	0	3	0	586	318
blaTEM-158_1_EF534736	0	0	1	0	0	0	0	0	0	0
sul1_1_AY224185	2	6	2	0	4	0	0	0	0	0
blaCEPH-A3_1_AY112998	1	2	22	0	11	0	6	2	0	13
blaOXA-298_1_NG049593	0	0	3	0	0	0	0	0	0	0
tet(M)_3_U08812	7	31	0	0	3	0	0	0	29	3
QnrB17_1_JN173051	0	1	0	0	4	0	0	0	0	1
blaCMY-81_1_JQ733578	1	0	0	0	0	0	0	0	0	0
blaMIR-3_1_AY743435	0	3	1	0	0	0	0	0	1	0
blaTEM-194_1_JN935136	0	1	0	0	0	0	0	0	0	0
VanR-F_1_AF155139	0	0	2	0	0	0	0	0	0	2
ampS_1_X80276	5	0	17	0	8	0	4	6	0	9
blaOXA-297_1_NG049592	0	0	0	0	1	0	0	0	0	0
blaDHA-3_1_AY494945	1	1	0	0	0	0	0	0	0	0
blaTEM-146_1_DQ105529	0	2	0	0	0	0	0	0	0	0
blaOXA-5_1_X58272	6	4	0	0	8	0	0	0	1	4
blaTEM-155_1_DQ679961	0	1	2	0	0	0	0	0	0	0
QnrA4_1_DQ058662	0	0	0	2	0	0	0	0	0	0
blaCTX-M-89_1_FJ966096	0	0	2	0	1	0	0	0	0	0
qnrE_1_KY073238	0	0	1	0	0	0	0	0	9	0
vgb(A)_1_M20129	0	0	0	0	1	0	0	0	0	0
blaPLA-6A_1_DQ251478	0	0	0	0	0	0	0	0	0	1
blaCTX-M-103_1_HG423149	0	1	3	0	3	0	0	0	1	1
blaOXA-328_1_KF203102	0	0	0	0	2	0	0	0	0	0
blaNPS_1_AY027589	28	69	10	0	92	0	0	0	46	13
blaOXA-162_1_GU197550	0	0	0	0	2	0	0	0	0	0
tet(43)_1_GQ244501	0	13	0	0	1	1	0	0	1	3
tet(A)_5_AJ419171	9	60	22	0	18	1	1	2	29	12
blaCTX-M-3_8_EF382672	0	3	0	0	6	0	0	0	0	0
blaVIM-34_1_JX013656	0	0	0	0	0	0	0	0	1	0
blaTEM-110_1_AY072920	0	0	0	0	1	0	0	0	0	1
erm(35)_1_AF319779	16	242	39	0	75	0	0	0	201	20
blaOXA-299_1_NG049594	0	0	6	0	3	0	0	0	0	0
blaOXA-17_2_DQ902344	11	30	13	0	9	0	0	0	43	12
blaCARB-8_1_AY178993	1	24	0	0	1	0	0	0	6	0
blaTEM-177_1_FN652295	0	0	0	0	0	0	0	0	0	1
vat(B)_1_U19459	4	19	3	0	8	0	0	0	13	10
mef(B)_1_FJ196385	107	866	112	0	200	1	0	0	798	127
blaCMY-78_1_JQ733575	0	0	0	0	0	0	0	0	1	0
blaTEM-157_1_DQ909059	0	1	1	0	1	0	0	0	1	0
blaTEM-2_1_X54606	0	1	0	0	2	0	0	0	0	0
aac(3)-Ii_1_CP000356	2	0	2	0	0	0	0	0	0	0
tet(M)_1_X92947	18	150	6	0	27	0	0	0	154	12
blaTEM-80_1_AF347054	0	0	1	0	1	0	0	0	0	0
ole(C)_1_L06249	0	0	0	0	0	1	0	0	0	0
blaOXA-21_2_DQ993182	13	53	4	0	18	0	0	0	46	11
VanR-C_3_EU151752	0	0	0	0	1	0	0	0	1	1
blaKPC-11_1_HM066995	0	2	0	0	0	0	0	0	0	0
blaOXA-235_1_JQ820240	1	0	0	0	6	0	1	0	0	0
aph(3')-IIb_1_X90856	0	1	0	0	0	0	0	0	0	0
blaCTX-M-15_64_FJ815288	0	1	0	0	0	0	0	0	1	0
blaOCH-3_1_AJ295341	0	1	0	0	0	0	0	0	0	0
QnrB65_1_KC580654	0	1	0	0	0	0	0	0	0	0
VanU-G_1_AY271782	0	2	0	0	0	0	0	0	0	0
VanH-E_1_AF155139	2	0	0	0	0	0	3	0	0	3
blaCTX-M-116_1_JF966749	0	3	0	0	0	0	0	0	0	0
vga(C)_2_NC_013034	2	0	1	0	0	0	2	0	0	0
tet(M)_4_X75073	1	41	0	0	3	0	0	0	24	0
QnrB4_1_DQ303921	0	0	0	0	0	0	0	0	1	0
lnu(B)_1_AJ238249	8	161	12	0	30	0	0	0	121	2
blaIMP-44_1_AB777501	3	0	0	0	0	0	0	0	0	0
aph(3')-Ib_1_M20305	0	8	0	1	0	0	0	0	7	0
blaCARB-6_1_AF030945	0	3	2	0	8	0	0	0	13	4
blaGES-20_1_JN596280	0	78	35	0	10	0	0	0	37	49
erm(F)_3_M17808	8	67	6	0	14	0	0	0	44	9
QnrB6_3_EF523819	0	0	0	0	0	0	0	0	1	0
aadK_1_M26879	0	1	0	0	0	0	0	0	0	0
VanR-B_1_AF192329	0	0	0	0	0	0	2	0	0	0
sul1_33_AJ564903	220	668	233	0	344	3	2	2	433	296
blaOXA-274_1_NG049571	0	0	4	0	1	0	0	0	0	0
blaCMY-70_1_JX440350	0	1	1	0	1	0	0	0	5	0
sul1_3_EU855787	45	132	47	2	91	2	4	2	107	71
blaOXA-239_1_JQ837239	0	0	0	0	1	0	0	0	0	0
penA_1_AF515059	0	22	2	0	0	0	0	0	10	0
tetA(P)_2_HQ399624	0	1	3	0	0	0	0	0	1	0
blaSHV-179_1_KF705208	0	1	0	0	0	0	0	0	0	0
blaCMY-38_1_AM931008	0	4	0	0	0	0	0	0	1	0
erm(38)_1_AY154657	1	2	0	0	0	2	0	0	1	1
VanR-C_1_AF162694	0	22	0	0	0	0	2	0	12	3
aac(3)-Ib_1_L06157	22	53	13	3	21	4	0	0	35	10
dfrA22_1_HM173356	1	1	0	0	2	0	0	0	0	0
sul1_20_JF262165	19	2	5	6	11	0	0	8	0	7
rmtf_1_JQ808129	0	1	0	0	0	0	0	0	0	0
blaTEM-1A_4_HM749966	0	0	0	0	1	0	0	0	0	0
dfrB3_1_FM877478	1	0	0	0	2	0	0	0	1	0
blaOXA-309_1_HF947514	1	4	0	0	9	0	0	0	4	3
aac(3)-IIc_1_X54723	2	3	1	0	3	0	0	0	1	1
QnrS4_1_FJ418153	0	6	3	0	7	0	0	0	1	4
tet(G)_3_S52437	14	173	17	0	51	0	0	0	76	15
blaCMY-9_1_AB061794	0	0	0	3	0	1	0	0	0	0
sul2_20_AJ830710	157	348	179	0	470	0	32	0	497	246
aac(6')_2_DQ302723	0	2	0	0	0	0	0	0	1	0
VanS-L_1_EU250284	0	0	0	0	0	0	0	0	3	0
blaCTX-M-13_2_AF252623	0	0	1	0	0	0	0	0	0	0
tet(O)_3_Y07780	3	195	12	0	30	0	0	0	158	12
blaOXA-12_1_U10251	2	1	1	0	1	0	0	0	0	0
blaOXA-2_1_GQ466184	4	23	5	0	3	0	0	0	34	5
blaOXA-491_1_JAIV01000087	0	2	0	0	0	0	0	0	0	2
blaCMY-48_1_HM569226	0	1	0	0	0	0	0	0	0	0
aph(2'')-Id_1_AF016483	1	0	0	0	0	0	0	0	0	0
vga(A)_1_M90056	4	0	1	0	0	0	0	0	0	0
msr(E)_4_EU294228	688	7263	1623	0	6975	4	136	0	15055	2988
aac(3)-Ig_1_CP000282	3	0	0	0	0	2	0	0	0	0
blaOXA-31_1_AF294653	0	6	0	0	0	0	0	0	7	0
fosA_5_NZ_AEXB01000013	1	20	3	0	0	2	0	0	13	2
QnrB11_1_EU136183	0	0	0	0	0	0	0	0	1	0
str_1_X92946	0	1	0	0	0	0	0	0	0	1
sul2_15_FJ968160	1	2	0	0	2	0	0	0	0	4
blaSHV-1_9_HM751102	0	0	1	0	0	0	0	0	3	0
blaIMP-6_1_AB188812	0	0	0	0	0	0	0	0	1	0
QnrB9_1_EF653270	0	1	0	0	0	0	0	0	0	0
ARR-6_1_FM955585	6	7	4	0	2	0	2	0	11	1
VanD_3_AY082011	1	0	0	0	0	0	0	0	0	0
blaTEM-209_1_KF240808	0	0	1	0	0	0	0	0	0	0
VanY-Pt_3_DQ018710	0	0	0	0	0	0	1	0	0	0
dfrA12_1_AB571791	0	1	3	0	1	0	0	0	1	0
tet(M)_11_JN846696	15	85	5	0	16	0	0	0	72	13
msr(A)_1_X52085	2	3	0	0	0	0	0	0	0	1
blaTEM-141_1_AY956335	0	1	0	0	0	0	0	0	0	0
VanR-D_2_AF175293	1	2	2	0	0	1	0	0	2	2
blaGES-6_1_AY494718	2	24	9	0	3	0	0	0	9	5
qepA_1_AB263754	1	4	2	0	0	0	0	0	2	0
cfxA6_1_GQ342996	0	39	0	0	0	0	0	0	18	0
tet(W)_1_DQ060146	14	252	10	0	30	0	0	0	206	14
blaCMY-30_1_EF685372	0	2	0	0	0	0	0	0	0	0
blaTEM-168_1_FJ919776	0	0	2	0	0	0	0	0	0	0
dfrA7_1_AJ419170	0	1	0	0	0	0	0	0	0	0
erm(T)_3_AF310974	0	0	0	0	0	0	0	0	1	0
cat_4_AY238971	2	0	0	0	0	0	0	0	0	0
sul1_28_JN790946	0	0	0	0	0	0	0	0	0	1
QnrVC3_1_HM015626	0	4	0	0	0	0	0	0	1	0
optrA_7_KT862775	0	0	0	0	0	0	0	0	0	1
erm(C)_2_M19652	0	0	0	0	0	1	0	0	0	0
blaOXA-46_1_AJ969237	9	20	22	0	24	0	0	0	23	35
blaMOR-2_1_AY235804	0	1	0	0	0	0	0	0	0	0
ddlA2-Sc_2_AL939117	1	3	2	2	2	3	3	0	2	3
vga(B)_1_U82085	1	0	0	0	1	0	0	0	0	1
blaLCR-1_1_X56809	15	28	5	0	37	0	0	0	29	13
tet(M)_9_X56353	13	130	10	0	19	0	0	0	125	3
blaMOX-3_1_EU515248	1	2	6	0	6	0	0	0	0	0
erm(Q)_1_L22689	0	1	4	0	3	0	0	0	0	2
aac(6')_1_AY553333	0	13	2	0	0	0	0	0	10	0
tet(X)_1_GU014535	14	554	53	0	109	1	0	0	434	36
blaOXA-118_1_AF371964	1	72	7	0	12	0	0	0	50	16
dfrA21_1_AM932669	2	0	0	0	0	0	0	0	0	0
blaCTX-M-1_4_AJ416342	0	0	0	0	1	0	0	0	0	1
sul2_1_AF542061	71	149	62	0	160	1	5	1	193	95
blaCTX-M-22_3_EU376964	0	0	1	0	3	0	0	0	0	0
ere(A)_1_AY183453	91	223	56	0	92	0	0	0	142	113
erm(32)_1_AJ009971	0	0	3	0	0	0	0	0	0	0
blaTLA-1_1_AF148067	3	1	0	0	2	0	0	0	1	0
cat_3_S48276	0	0	0	0	3	0	0	0	0	0
blaCTX-M-22_1_HM470254	0	0	0	0	1	0	0	0	0	0
aac(6')-I30_1_AY289608	0	14	0	0	1	0	0	0	12	2
nimB_1_X71443	0	1	0	0	0	0	0	0	0	0
blaIMP-15_1_EF184216	0	1	0	0	0	0	0	0	0	0
blaOXA-7_1_X75562	3	30	11	0	1	0	0	0	5	11
msr(C)_2_AF313494	0	1	1	0	0	1	0	0	0	1
blaTEM-28_1_ECU37195	0	0	0	0	1	0	0	0	0	2
blaOXA-236_1_JQ820242	0	0	0	0	8	0	0	0	0	4
blaTEM-1D_83_AF188200	0	1	3	0	0	0	0	0	1	1
tet(40)_2_FJ158002	0	8	3	0	0	0	0	0	6	4
blaOXA-251_1_JN118546	4	16	2	0	2	0	0	0	11	10
blaDES-1_1_AF426161	0	2	0	0	0	0	0	0	0	0
optrA_20_ALMZ01000078	0	0	0	0	0	0	0	0	1	0
blaCTX-M-68_1_EU177100	0	2	0	0	0	0	0	0	0	0
aadA15_1_DQ393783	5	43	6	0	16	0	0	0	20	12
blaIMP-18_1_EF184215	1	0	0	0	0	0	0	0	0	0
cat_2_M35190	2	3	0	0	1	0	0	0	6	0
cphA7_1_AY227053	1	0	2	0	2	0	0	0	0	0
blaMOX-7_1_GQ152602	0	0	1	0	1	0	0	0	2	1
blaSHV-137_1_HQ661363	0	0	0	0	0	0	0	0	0	2
oqxA_1_EU370913	1	60	6	0	3	2	1	0	16	6
nimI_1_FJ940883	0	1	0	0	0	0	0	0	0	1
blaSHV-57_1_AY223863	0	1	0	0	0	0	0	0	0	0
tet(U)_1_U01917	0	2	0	0	0	0	0	0	1	0
blaGES-8_1_AF329699	0	0	0	0	1	0	0	0	0	0
QnrB64_1_KC580653	0	0	0	0	1	0	0	0	0	0
VanR-N_1_JF802084	2	7	1	0	0	0	0	0	3	4
aac(6')-Iad_1_AB119105	0	3	0	0	0	0	0	0	0	0
blaCME-1_1_AJ006275	0	0	0	0	0	0	0	0	0	1
blaDHA-6_1_HQ322612	0	0	0	0	0	0	0	0	0	1
blaOXY-6-1_1_AJ871873	0	1	0	0	0	0	0	0	0	0
tet(40)_1_FJ158002	2	24	2	0	0	0	0	0	24	2
mph(A)_1_D16251	11	118	25	0	18	0	1	0	66	21
aadA23_1_AJ809407	6	25	1	0	8	0	0	0	15	4
blaCMY-5_1_Y17716	0	6	0	0	0	0	0	0	8	4
QnrVC1_1_EU436855.2	2	37	2	0	8	0	3	10	15	2
blaCMY-11_1_AF381626	0	2	2	0	0	0	0	0	0	0
blaBRO-1_1_Z54180	0	2	0	0	0	0	0	0	0	0
lnu(F)_1_EU118119	55	33	63	0	47	0	0	0	12	101
tet(M)_10_EU182585	3	52	8	0	9	0	0	0	71	4
blaOXA-164_1_GU831575	0	10	2	0	23	0	0	0	15	10
blaVEB-1_3_DQ393569	0	12	0	0	3	0	0	0	4	0
VanS-F_1_AF155139	0	1	0	0	0	0	1	0	0	2
sul2_8_AJ877041	9	12	6	0	13	0	3	0	14	10
blaOXA-4_1_AY162283	1	25	1	0	4	0	0	0	13	23
QnrC_1_EU917444	0	1	0	0	0	0	0	0	0	0
blaMOX-4_1_FJ262599	0	0	0	1	0	0	0	0	1	0
blaCMY-68_1_JN714480	0	1	0	0	0	0	0	0	0	0
tet(C)_2_NC_003123	100	618	98	0	189	0	5	4	338	95
blaCARB-3_1_S46063	0	0	0	0	6	0	0	0	5	0
blaCMY-10_1_AF373218	0	0	0	0	2	0	0	0	0	0
VanS-D_2_AF175293	2	0	0	0	1	0	1	0	2	0
blaCMY-57_1_HQ285243	0	2	0	0	0	0	0	0	0	0
blaOXA-256_1_HE616889	31	207	39	0	43	0	2	0	157	69
VanPt_3_DQ018710	0	1	0	0	0	0	0	0	0	0
catB4_1_EU935739	70	712	64	0	222	0	4	1	555	87
blaOXA-335_1_KF203109	0	2	3	0	27	0	0	0	1	1
QnrB18_1_AM919399	0	1	0	0	0	0	0	0	0	0
aac(6')-32_1_EF614235	0	2	0	0	0	0	0	0	0	0
blaACT-10_1_JN848330	0	0	0	0	0	0	0	0	1	0
blaMIR-4_1_EF417572	0	1	0	0	0	0	0	0	0	0
blaTEM-77_1_AF190695	0	1	3	0	3	0	0	0	0	2
blaSHV-178_1_KF705209	0	0	0	0	0	0	0	0	1	0
erm(31)_1_AF079138	0	0	2	0	0	0	0	0	0	0
tet(E)_3_L06940	0	1	3	0	2	0	0	0	0	0
blaFOX-5_1_AY007369	0	0	0	0	0	0	0	0	0	1
blaCMY-26_1_AB300358	0	0	0	0	0	0	0	0	1	0
blaSGM-6_1_NG049988	0	1	0	0	0	0	0	0	0	0
VanPt_5_DQ018711	2	0	1	0	0	0	0	0	0	0
VanS-Pt_5_DQ018711	0	1	0	0	0	0	0	0	0	0
blaZ_32_AP004832	0	0	3	0	4	0	0	0	0	3
blaVEB-7_1_FJ825622	3	34	0	0	7	0	0	5	24	5
dfrB5_1_AY943084	3	77	6	0	11	0	0	0	35	10
blaVEB-6_1_EU259884	2	51	8	0	16	0	0	1	22	3
dfrA16_1_DQ316603	2	1	3	0	2	0	0	0	3	1
tet(M)_12_FR671418	31	405	34	0	72	0	0	0	343	31
tet(A)_3_AY196695	19	217	56	0	54	2	0	0	117	54
blaCMG_1_AY265892	0	1	0	0	0	0	0	0	2	0
QnrD_1_FJ228229	0	12	0	2	0	0	0	0	2	2
VanC_1_AF162694	2	2	0	0	2	0	0	0	1	0
QnrB58_1_JX259319	0	0	3	0	0	0	0	0	0	2
blaOXA-74_1_EU161636	6	59	14	0	12	0	0	0	27	18
blaCTX-M-28_6_AJ549244	0	0	0	0	1	0	0	0	0	1
blaCTX-M-139_1_KC107824	0	0	1	0	2	0	0	0	0	0
aph(3')-III_1_M26832	2	26	11	0	21	1	1	0	28	10
lsa(C)_1_HM990671	2	2	0	0	0	0	0	0	3	0
blaCMY-8_2_DQ094251	0	0	0	1	1	0	2	0	0	0
blaZ_35_AJ302698	0	0	0	0	1	0	0	0	0	1
VanG_1_AY271782	2	4	0	0	0	0	0	0	4	0
blaACT-14_1_JX440354	0	3	0	0	0	0	2	0	0	0
dfrA13_1_Z50802	1	0	0	0	0	0	0	0	0	0
msr(C)_1_AY004350	0	10	0	0	0	0	0	0	1	0
tet(M)_5_U58985	0	22	2	0	7	0	0	0	16	3
blaOXA-53_1_AY289608	37	22	2	0	3	0	2	0	6	17
floR_1_AF071555	52	321	42	0	183	1	4	0	276	69
blaIMP-8_1_EU042136	1	0	0	0	0	0	0	0	0	0
tet(36)_1_AJ514254	109	1201	67	0	302	0	4	0	1287	79
sul2_14_AJ514834	40	47	32	0	128	0	9	0	118	37
blaIMP-2_1_AJ243491	1	0	0	0	0	0	0	0	0	0
QnrB44_1_JQ349153	0	0	0	0	1	0	0	0	0	0
blaOXA-142_1_EU358785	2	20	4	0	3	0	0	0	9	3
blaSPG-1_1_KP109680	0	0	1	2	0	0	0	0	0	0
blaGES-11_1_FJ854362	0	44	19	0	10	0	0	0	18	23
VanH-Ao1_8_AF060799	0	0	0	0	0	0	2	0	0	0
aadA7_1_AF224733	13	22	11	0	9	0	0	0	17	21
erm(B)_9_AF299292	0	1	3	0	0	0	0	0	0	0
blaOXA-58_14_EU107364	2	31	1	0	46	0	0	0	52	16
tet(C)_5_NC_003213	167	1289	168	4	360	0	8	6	795	213
aac(2')-Ic_1_U72714	0	0	0	0	0	0	0	0	0	2
ARR-4_1_EF660562	6	0	0	0	0	0	0	0	0	0
blaCMY-16_2_FJ855437	0	4	1	0	0	0	0	0	0	0
blaGES-9_1_AY920928	0	2	0	0	1	0	0	0	1	1
blaOCH-4_1_AJ295342	0	0	0	0	2	0	0	0	0	0
tet(T)_2_AY660530	0	31	2	0	3	0	0	0	31	2
dfrA15b_1_AJ867237	33	7	1	0	24	0	0	0	6	1
blaTEM-206_1_KC783461	0	0	0	0	4	0	0	0	4	3
blaCMY-42_1_HM146927	0	3	0	0	0	0	0	0	0	2
blaCTX-M-10_1_AY598759	0	0	0	0	1	0	0	0	0	0
blaMIR-6_1_JQ664733	0	0	0	0	0	0	0	1	0	0
VanH-Pt_3_DQ018710	0	0	0	0	0	0	0	0	1	0
blaTEM-213_1_KF663615	0	0	0	0	0	0	0	0	0	1
catA1_1_V00622	0	2	15	0	21	0	0	0	3	6
tet(G)_2_AF133139	19	117	4	0	26	0	0	0	90	7
blaGES-13_1_GU169702	21	259	78	0	41	0	0	0	91	89
mph(B)_1_D85892	4	0	3	0	0	0	0	0	0	4
strA_2_M28829	0	1	0	0	0	0	0	0	0	0
blaFOX-9_1_JF896803	0	0	0	0	3	0	0	0	0	0
blaMIR-2_1_AY227752	1	6	1	0	0	0	0	0	1	0
VanXY-N_1_JF802084	0	2	0	0	0	0	0	0	0	0
blaOXA-279_1_NG049576	0	1	0	0	0	0	0	0	0	0
blaCARB-10_1_EU850412	3	3	0	0	0	0	0	0	1	0
tet(32)_2_EF626943	11	330	15	0	36	0	0	0	287	19
blaTEM-190_1_JN416112	0	0	0	0	1	0	0	0	0	0
vga(C)_1_GQ205627	1	0	0	0	0	0	0	0	0	0
QnrS6_1_HQ631376	0	1	2	0	2	0	0	0	0	0
erm(36)_1_AF462611	0	2	0	0	1	0	0	0	1	0
blaOXA-35_1_AF315786	2	14	1	0	3	0	0	0	10	5
blaGOB-16_1_GU188443	0	1	0	0	0	0	0	0	0	0
erm(G)_2_L42817	1	1	0	0	5	0	0	0	1	0
blaCMY-29_1_EF685371	2	0	0	0	0	0	0	0	0	0
ARR-3_1_JF806499	4	15	0	0	16	0	0	0	31	7
blaGES-22_1_JX023441	14	88	30	0	10	0	0	0	46	44
blaTEM-211_1_KF513179	0	2	1	0	1	0	0	0	0	0
fosA_2_AGDM01000012	0	1	0	0	0	0	0	0	0	0
cphA2_6_AHU60294	0	0	0	0	0	0	0	0	3	1
catB8_1_AF227506	6	20	2	0	3	0	0	0	13	2
cmlA1_2_AB212941	6	90	7	0	34	0	0	0	49	27
blaOXA-436_1_KT959103	0	0	0	0	2	0	0	0	0	0
sul2_9_FJ197818	0	1	0	0	0	0	0	0	1	0
tet(O)_2_M20925	25	724	51	0	80	0	2	0	538	54
mcr-1.9_1_KY685071	0	1	0	3	1	0	0	0	0	0
aadA22_1_AM261837	6	18	5	0	10	0	0	0	19	4
blaOXA-212_1_JN861780	0	3	3	0	14	0	0	0	0	6
blaVIM-9_1_AY524988	0	0	0	0	0	0	0	0	1	0
dfrA17_1_FJ460238	1	5	2	0	7	0	0	0	2	1
blaKPC-1_1_AF297554	0	1	0	0	0	0	0	0	2	0
blaADC-25_1_EF016355	0	1	1	0	10	2	0	0	1	5
blaCMY-56_1_HQ322613	0	1	0	0	0	0	0	0	0	0
aac(6')-IIa_1_M29695	1	79	6	1	5	2	0	0	21	2
aac(6')-31_1_AJ640197	1	2	0	3	0	1	3	0	0	0
blaCTX-M-117_1_JN227085	0	2	0	0	2	0	0	0	0	0
blaKPC-16_1_KC465199	0	3	0	0	0	0	0	0	1	0
aph(3')-IIc_1_AM743169	0	0	0	0	0	1	1	0	0	0
blaFOX-1_1_X77455	1	1	1	0	0	0	0	0	0	0
blaCMY-99_1_KF305673	0	3	0	0	1	0	0	0	1	0
tet(B)_3_AP000342	1	12	4	0	2	0	0	0	7	1
blaTEM-84_1_AF427130	0	0	0	0	0	0	0	0	0	1
tet(G)_5_AF071555	3	25	2	0	0	0	0	0	14	2
spc_1_X02588	0	2	0	0	0	0	0	0	0	0
blaOXA-183_1_HQ111474	5	65	6	0	2	0	0	0	37	7
blaAER-1_1_U14748	13	292	30	0	45	0	0	0	194	52
blaCMY-34_1_EF394370	0	5	3	0	0	0	0	0	2	2
blaOXA-205_1_JF800667	5	68	8	0	7	0	0	0	58	6
blaOXA-171_1_HM488992	0	0	0	0	3	0	0	0	0	0
blaMOX-2_1_AJ276453	1	0	0	4	2	1	0	0	0	0
blaSHV-104_1_EU274581	0	0	1	0	0	0	0	0	0	0
sul2_7_HM486907	3	17	15	0	17	0	0	0	27	6
aac(3)-Ia_1_X15852	3	20	3	0	11	0	0	0	10	9
blaCMY-1_1_X92508	0	2	0	0	2	0	0	0	0	0
blaCMY-60_1_HQ267531	0	8	0	0	0	0	0	0	0	0
blaGES-17_1_HQ874631	10	96	30	0	15	0	0	0	25	43
sul1_22_AY115475	26	72	21	0	33	2	3	0	41	38
blaOXA-322_1_KF203096	0	0	0	0	0	1	0	0	0	0
blaVEB-3_1_AY536519	0	0	0	0	0	0	0	0	0	1
blaMIR-1_1_M37839	0	4	0	0	0	0	0	0	2	0
blaCARB-4_1_U14749	0	3	0	0	0	0	0	0	0	0
sul1_2_CP002151	104	385	134	0	199	0	2	1	197	200
VanR-G_1_AY271782	3	110	11	0	1	0	0	0	83	1
erm(B)_7_AF368302	0	1	0	0	0	0	0	0	1	0
aadE_1_KF864551	0	3	0	0	1	0	0	0	3	0
dfrA23_1_AJ746361	0	2	0	0	1	0	3	6	2	0
blaCMY-64_1_HQ832678	0	0	0	0	0	0	0	0	1	0
VanS-Pt_3_DQ018710	2	6	4	0	1	0	3	0	5	5
blaOXA-333_1_KF203107	2	0	8	0	27	0	0	0	4	6
aac(3)-IIb_1_M97172	0	0	0	0	1	0	3	0	0	0
QnrS3_1_EU077611	0	10	12	0	14	0	0	0	11	6
aadA10_1_U37105	9	202	44	4	33	0	0	0	177	32
blaNDM-17_1_KX812714	0	1	0	0	0	0	0	0	0	0
blaCMY-80_1_JQ733577	1	1	0	0	0	0	0	0	1	0
blaTEM-16_1_X65254	0	1	0	0	0	0	0	0	0	0
lnu(C)_1_AY928180	0	11	0	0	1	0	0	0	6	0
aadB_1_JN119852	6	83	10	0	8	0	0	0	34	15
aac(6')-Iai_1_EU886977	0	0	0	0	0	0	0	0	2	0
blaGES-12_1_FN554543	0	3	0	0	0	0	0	0	0	0
erm(39)_1_AY487229	0	2	5	0	1	0	0	0	0	0
blaCMY-12_1_Y16785	0	1	0	0	0	0	0	0	4	1
blaACT-5_1_FJ237369	0	0	0	0	0	0	0	0	2	0
aadA9_1_AJ420072	0	1	0	0	0	0	0	0	2	0
blaOXA-129_1_AM932669	23	53	23	0	38	1	0	0	15	8
aac(3)-VIa_1_M88012	2	1	1	0	0	0	2	0	0	0
aac(3)-Ib-aac(6')-Ib_1_AF355189	8	113	21	12	57	0	7	10	85	21
blaCARB-12_1_D13210	0	2	1	0	14	0	0	0	9	5
vat(E)_9_AY043210	0	1	0	0	0	0	0	0	0	0
blaCMY-16_1_FM995219	0	4	0	0	0	0	0	0	0	0
mph(E)_3_EU294228	356	4009	922	0	3899	0	64	0	7983	1560
erm(B)_15_U48430	0	0	0	0	0	0	0	0	1	0
blaTEM-136_1_AY826417	0	1	0	0	0	0	0	0	0	1
sul2_17_U57647	3	8	8	0	6	0	0	0	11	11
blaTEM-189_1_JN254627	0	1	0	0	1	0	0	0	0	0
cfxA2_1_AF504914	1	21	3	0	2	0	0	0	17	0
erm(B)_18_X66468	0	6	0	0	1	0	0	0	3	0
aadA6_1_AF140629	32	281	27	0	62	0	2	3	203	36
cfxA3_1_AF472622	0	2	0	0	0	0	0	0	1	0
QnrB34_1_JN173056	0	0	0	0	0	0	0	0	0	2
tet(31)_2_AJ250203	0	0	0	0	0	0	0	0	1	0
blaOXA-293_1_NG050610	0	0	0	0	1	0	0	0	0	0
blaOXA-29_1_AJ400619	0	0	0	0	0	0	0	0	1	0
aac(6')-aph(2'')_1_M13771	2	44	15	0	41	0	0	0	41	13
blaTEM-186_1_JN227084	0	1	0	0	0	0	0	0	0	0
cfxA4_1_AY769933	0	4	0	0	0	0	0	0	0	0
aadA1_2_JN815078	186	1370	294	0	345	0	0	0	878	426
sul1_30_JF262178	0	2	2	0	0	0	0	0	2	1
blaVEB-1_1_HM370393	73	479	61	0	173	0	3	0	320	79
mcr-2_1_LT598652	0	0	0	0	2	0	0	0	0	0
blaOXA-13_1_U59183	0	1	1	0	0	0	0	0	1	1
dfrB1_2_U36276	2	15	3	0	1	0	0	0	6	1
aacA29_1_AY139599	0	5	0	0	3	0	0	0	9	0
blaTEM-166_1_FJ197316	0	1	0	0	0	0	0	0	0	0
blaCMY-72_1_JX440352	0	1	0	0	0	0	0	0	0	0
blaCMY-3_1_Y16783	0	5	0	0	0	0	0	0	0	2
blaCTX-M-29_1_AY267213	0	0	0	0	1	0	0	0	0	0
blaOXA-306_1_NG049602	0	0	0	0	2	0	1	0	0	0
blaTEM-8_1_X65252	0	0	1	0	0	0	0	0	0	0
blaOXA-13_1_AF043558	2	21	7	0	1	0	0	0	21	2
blaVIM-18_1_AM778091	0	0	0	2	0	0	0	0	0	0
blaTEM-53_1_AF104441	0	0	0	0	1	0	0	0	1	0
QnrB42_1_JN680743	0	0	2	0	7	0	0	0	3	2
tet(42)_1_EU523697	2	0	5	0	1	0	4	0	0	1
strA_3_AF024602	0	1	0	0	0	0	0	0	0	0
QnrS1_1_AB187515	0	14	10	1	17	0	0	0	13	7
blaGES-14_1_GU207844	0	14	3	0	0	0	0	0	1	0
tet(C)_9_AY046276	42	356	49	0	85	0	1	2	199	66
blaOXA-181_1_HM992946	0	1	0	0	0	0	0	0	1	1
blaACT-15_1_JX440356	0	4	3	0	0	0	0	0	0	0
lnu(F)_3_AJ561197	11	6	5	0	3	0	0	0	5	8
tet(32)_1_EU722333	63	2874	155	0	242	0	2	0	2689	161
QnrB13_1_EU273755	0	0	0	0	4	0	0	0	1	1
blaACT-16_1_AB737978	0	3	0	0	0	0	0	0	0	0
VanX-Pt_5_DQ018711	2	0	0	0	0	0	2	0	0	0
blaTEM-78_1_AF190693	0	0	0	0	0	0	0	0	1	1
tet(W)_5_AJ427421	19	386	20	0	39	0	0	0	334	29
sul1_31_AM040449	0	2	1	0	0	0	0	0	0	0
blaCMY-6_1_AJ011293	0	15	0	0	0	0	3	0	5	0
blaCMY-66_1_JN714478	0	1	0	0	0	0	0	0	0	0
lnu(D)_1_EF452177	2	11	5	0	7	1	0	0	24	2
erm(T)_2_AY894138	0	1	0	0	0	0	0	0	0	1
aac(2')-Ib_1_U41471	1	0	0	0	0	0	0	0	0	0
blaGES-16_1_HM173356	5	48	6	0	5	0	0	0	27	20
blaTEM-208_1_KC865667	0	0	1	0	0	0	0	0	0	0
QnrA1_1_AY070235	0	1	0	0	0	0	0	0	0	0
blaCTX-M-136_1_KC351754	0	0	0	0	0	0	0	0	1	1
ant(6)-Ib_1_FN594949	1	76	4	0	36	0	0	0	99	4
catQ_1_M55620	84	1761	128	0	304	0	1	0	1573	158
blaCMY-13_1_AY339625	0	3	0	0	0	0	0	0	2	2
tet(G)_4_AF133140	9	110	10	0	38	0	0	0	62	8
ere(A)_2_AF099140	37	119	28	0	60	0	0	0	75	37
tet(T)_1_L42544	0	6	0	0	2	0	0	0	5	0
blaCTX-M-114_1_GQ351346	0	0	0	0	0	0	0	0	0	2
blaGES-7_1_HM453325	5	26	4	0	0	0	0	0	6	5
tet(V)_1_AF030344	1	12	1	9	4	4	1	3	7	4
erm(F)_2_M17124	47	537	66	0	171	3	0	0	525	56
aac(3)-IVa_1_X01385	1	1	0	0	0	1	3	0	0	0
blaTEM-22_1_Y17583	0	1	0	0	0	0	0	0	1	0
blaVEB-8_1_JX679208	11	96	9	0	25	0	2	0	73	13
aadA24_1_AM711129	11	69	5	0	12	0	0	0	90	6
blaTEM-171_1_GQ149347	0	1	1	0	0	0	0	0	0	0
blaTEM-47_1_Y10279	0	7	0	0	0	0	0	0	2	2
blaOXA-232_1_JX423831	0	0	0	0	2	0	0	0	1	1
blaOXA-25_1_AF201826	0	1	0	0	0	0	0	0	0	0
blaOXA-198_1_HQ634775	19	5	0	0	14	0	0	0	0	5
vgb(B)_1_AF015628	0	0	1	0	0	0	0	0	0	0
catB10_1_AJ878850	0	0	0	0	1	0	0	0	3	0
blaPER-1_1_GU944725	0	0	4	0	1	0	0	0	4	0
blaTEM-176_1_GU550123	0	4	0	0	1	0	0	0	3	1
VanPt2_4_AY926880	0	0	0	0	0	1	0	1	0	0
aac(3)-IIa_1_X51534	3	16	37	0	47	0	0	0	23	32
blaPEDO-2_1_KP109678	0	1	0	0	0	0	0	0	4	0
blaTEM-133_1_AY528425	0	2	0	0	0	0	0	0	0	0
aph(3')-VIa_1_X07753	0	16	0	0	0	0	0	0	5	1
blaOXA-73_1_AY762325	0	0	2	0	4	0	0	0	0	0
erm(B)_1_JN899585	0	8	1	0	11	0	0	0	6	0
blaTEM-188_1_JN211012	0	7	3	0	1	0	0	0	1	2
VanH-Ac1_6_DQ246438	0	0	0	0	0	0	2	0	0	0
aadE_1_KF421157	37	432	39	0	100	0	1	0	311	54
QnrS2_1_JF261185	0	8	0	0	3	0	0	0	3	0
vat(E)_5_AJ488494	0	4	0	0	0	0	0	0	1	0
blaTEM-145_1_DQ105528	0	0	0	0	0	0	0	0	3	2
blaTEM-1C_5_FJ560503	0	0	0	0	0	0	0	0	0	2
blaTEM-139_1_DQ072853	0	1	0	0	0	0	0	0	0	0
tetA(P)_1_AB054980	7	117	26	0	12	0	0	0	79	39
blaLEN15_1_AF452105	0	1	0	0	0	0	0	0	0	0
blaOXA-26_1_AF201827	0	0	0	0	1	0	0	0	0	0
blaOXA-37_1_AY007784	4	2	6	0	10	0	0	0	8	7
blaCMY-7_1_AY324388	0	1	0	0	1	0	0	0	4	1
aph(3')-IIa_1_X57709	3	0	8	21	0	3	25	21	0	6
tet(34)_1_AB061440	0	10	3	0	2	0	1	0	1	1
dfrA3_1_J03306	1	8	5	0	3	2	0	0	4	0
blaOXA-275_1_NG049572	0	0	2	0	0	0	0	0	0	0
blaCMY-95_1_JX514369	0	0	0	0	0	0	0	0	2	0
blaTEM-72_1_AF157553	0	0	1	0	1	0	0	0	0	0
fosA_15_CP002889	0	8	0	0	0	0	0	0	1	1
lsa(A)_1_AY225127	0	11	0	0	0	0	0	0	2	0
blaCMY-77_1_JX440353	0	0	0	0	0	0	0	0	0	1
dfrA25_1_DQ267940	2	1	0	0	0	0	0	0	1	0
aadA11_1_AY144590	15	94	1	0	21	0	0	0	70	3
nimE_1_AJ244018	0	2	0	0	0	0	0	0	4	0
VanX-Sc_1_AL939117	0	3	0	0	0	2	3	0	0	0
dfrA18_1_AJ310778	0	27	5	0	38	0	0	0	29	7
erm(B)_2_K00551	0	4	0	0	3	0	0	0	7	2
blaOXA-1_1_J02967	18	251	49	0	50	0	0	0	136	107
aac(6')-If_1_X55353	0	0	0	0	2	0	0	0	0	0
blaOXA-10_1_HM175875	55	492	117	0	83	0	0	0	235	134
dfrA5_1_X12868	3	6	0	0	0	0	0	0	0	0
blaIMP-33_1_JN848782	0	0	0	0	0	0	0	0	1	0
blaOXA-240_1_JX089628	8	75	20	0	12	0	0	0	52	21
optrA_1_KP399637	0	1	4	0	1	0	0	0	6	2
tet(41)_1_AY264780	0	0	0	0	2	0	0	0	3	0
dfrA15_1_HM449019	14	9	4	0	14	0	0	0	1	0
tet(35)_1_AF353562	1	4	2	0	1	0	0	0	5	0
blaCMY-40_1_EU515251	0	3	0	0	0	0	0	0	0	0
blaTEM-201_1_JX310327	0	1	0	0	1	0	0	0	1	0
ARR-2_1_HQ141279	23	208	83	0	137	0	0	0	187	97
blaVEB-5_1_EF420108	4	31	1	0	14	0	0	0	14	10
sul1_23_AJ621187	0	2	0	0	0	0	0	0	0	0
blaOXA-211_1_JN861779	0	6	7	0	34	0	4	0	3	10
tet(A)_4_AJ517790	15	107	15	0	19	0	0	3	58	33
tet(W)_4_AJ427422	14	394	20	0	39	0	0	0	280	41
blaOXA-139_1_AM991978	3	0	0	0	0	0	0	0	0	0
blaTEM-150_1_AM183304	0	0	0	1	2	0	1	0	0	0
blaOXA-16_1_AF043100	3	27	4	0	3	0	0	0	10	6
blaTEM-17_1_Y14574	0	0	0	0	2	0	0	0	0	0
dfrA14_1_Z50805	0	2	0	0	0	0	1	0	1	1
catB3_1_AJ009818	1	104	1	0	18	0	0	0	55	8
blaSHV-157_1_JX121124	0	1	0	0	0	0	0	0	0	0
tet(H)_3_Y15510	0	1	0	0	0	0	0	0	3	0
blaOXA-334_1_KF203108	1	0	2	0	6	0	0	0	1	6
sul2_2_GQ421466	14	26	16	0	31	0	0	0	26	20
sul1_8_JN581942	20	50	15	2	34	0	0	0	15	21
QnrB12_2_AM774474	0	0	0	0	0	0	2	0	0	0
tet(W)_2_AY049983	6	74	4	0	5	0	3	0	58	11
VanT-G_1_AY271782	0	3	0	0	0	0	0	0	0	0
blaOXA-10_2_EU886981	6	97	12	0	18	0	0	0	48	35
blaOXA-325_1_KF203099	0	0	0	4	4	0	0	0	0	0
erm(X)_2_X51472	0	17	1	0	1	0	0	0	17	0
blaLEN12_1_AJ635406	0	2	0	0	0	0	0	0	0	0
blaTEM-128_1_AY359287	0	0	0	0	0	0	0	0	1	0
blaOXA-18_1_EU503121	0	1	0	0	0	0	0	0	0	0
aac(6')Ib-cr_2_EF636461	0	0	2	0	0	0	0	0	0	0
fosA_13_EU487198	0	0	0	0	0	0	0	0	8	0
QnrB10_1_DQ631414	0	2	1	0	1	0	0	0	1	0
tet(33)_3_DQ390458	0	8	2	0	0	0	0	0	2	0
blaGES-15_1_GU208678	4	62	15	0	11	0	0	0	38	26
blaCTX-M-12_1_DQ821704	0	0	1	0	3	0	0	0	0	1
mef(A)_10_AF376746	110	1312	146	0	310	0	0	0	1425	131
blaCMY-87_1_AB699171	0	1	1	0	0	0	0	0	0	0
aph(3'')-Ic_1_DQ336355	0	0	0	0	0	0	0	5	0	0
cat(pC221)_1_X02529	0	0	1	0	0	0	0	0	0	2
VanX-D_4_AY489045	0	1	0	0	0	0	0	0	0	0
sul2_13_AJ289135	0	3	0	0	0	0	0	0	2	0
VanS-C_4_EU151753	0	0	0	0	0	0	0	0	0	1
blaTEM-197_1_HQ877606	1	3	4	1	1	0	0	0	3	0
blaVIM-24_1_HM855205	0	0	0	0	0	0	0	0	0	1
blaFOX-7_1_AJ703796	1	0	0	0	0	0	0	0	0	3
blaOXA-96_1_DQ519090	0	14	6	0	18	0	0	0	21	3
blaCMY-83_1_JX440351	0	0	0	0	0	0	0	0	1	0
ampH_1_AJ276031	17	5	14	0	10	2	0	3	4	5
erm(A)_3_EU348758	0	1	0	0	0	0	0	0	0	0
VanB_1_AF192329	1	0	0	0	0	0	0	0	0	0
blaTEM-163_1_EU815939	0	2	0	0	0	0	0	0	0	2
catA2_1_X53796	0	4	3	0	14	0	0	0	2	4
blaOXA-210_1_JF795487	23	131	14	0	38	0	0	0	96	29
aadA1_5_JQ480156	0	1	0	0	0	0	0	0	0	3
blaIMP-12_3_AJ420864	0	0	0	0	0	0	0	0	1	0
blaTEM-167_1_FJ360884	0	0	2	0	0	0	0	0	0	0
blaCARB-2_1_M69058	0	11	4	0	24	0	0	0	30	3
catB2_1_AF047479	2	4	0	0	6	0	0	0	6	5
blaOXA-278_1_KC771279	5	0	1	0	7	0	2	0	0	5
VanR-D_1_AB242319	1	1	0	0	0	0	0	0	3	1
mcr-3_1_KY924928	2	1	1	0	2	0	0	0	0	4
blaGES-21_1_JQ772478	0	5	3	0	0	0	0	0	0	2
blaCTX-M-79_1_GU125666	0	0	1	0	1	0	0	0	0	0
blaMOX-5_1_GQ152600	1	0	5	0	0	0	0	0	1	0
blaSHV-165_1_JX121131	0	0	0	0	0	0	0	0	1	0
blaOXA-28_1_FJ374756	2	16	1	0	0	0	0	0	7	2
strA_5_AF321550	0	0	0	0	1	0	0	0	0	0
blaSHV-133_1_AB551737	0	1	0	0	0	0	0	0	0	0
aph(3')-Ia_1_V00359	0	4	4	0	0	0	0	0	7	1
blaTEM-93_1_AJ318093	0	0	1	0	0	0	0	0	0	0
blaOXA-144_1_FJ617207	0	10	0	0	0	0	0	0	2	0
erm(B)_20_AF109075	0	1	0	0	0	0	0	0	0	0
blaVEB-4_1_EF136375	0	1	0	0	0	0	0	0	1	0
blaSHV-67_1_DQ174307	0	1	0	0	0	0	0	0	0	0
sul2_11_AY232670	10	8	2	0	16	0	2	0	21	11
tet(S)_1_DQ377340	0	13	0	0	4	0	0	0	4	2
fosA_3_NZ_ACWO01000079	0	1	0	0	0	0	0	0	0	0
blaPLA-3A_1_AY507663	0	0	0	0	0	0	0	0	1	0
blaCARB-1_1_AF313471	1	23	8	0	36	0	1	0	51	7
tet(B)_4_AF326777	1	4	0	0	0	0	2	0	2	0
VanH-B_1_AF192329	0	0	0	0	0	1	0	0	0	0
blaCMY-21_1_DQ139328	0	2	0	0	0	0	0	0	0	0
QnrB24_1_HM192542	0	0	0	0	1	0	0	0	0	0
QnrB68_1_KC580657	0	0	0	0	1	0	0	0	0	0
blaTEM-67_1_AF091113	0	0	1	0	0	0	0	0	0	0
blaCMY-104_1_KF150216	0	0	0	0	1	0	0	0	0	0
blaOXA-2_1_DQ310703	4	25	4	0	5	0	0	0	27	1
aac(3)-Id_1_AB114632	0	6	0	0	0	0	0	0	0	1
tet(A)_6_AJ313332	1	3	1	0	2	0	0	0	2	0
blaCMY-76_1_JQ733573	0	9	0	0	1	0	0	0	0	0
blaCTX-M-52_1_GU125667	0	0	0	0	0	0	0	0	0	2
tet(E)_5_CP000645	0	2	1	0	12	0	0	0	0	1
blaOXA-141_1_EF552405	0	3	0	0	2	0	0	0	3	0
blaDHA-1_1_Y16410	0	6	1	0	2	0	0	0	0	0
tetA(P)_3_L20800	6	46	7	0	7	0	0	0	22	4
QnrB17_2_AM919398	0	0	0	0	1	0	0	0	2	6
srm(B)_1_X63451	0	0	0	0	0	0	0	0	4	0
dfrA16_1_FN561628	0	1	0	0	0	0	0	0	1	0
blaTEM-63_1_AF332513	0	0	0	0	1	0	0	0	0	1
blaGES-3_1_AB113580	0	17	4	0	0	0	0	0	9	0
cat_1_M11587	0	0	0	0	1	0	0	0	0	0
aadA12_1_AY665771	0	1	0	0	1	0	0	0	0	0
blaOXA-32_1_AF315351	0	1	0	0	0	0	0	0	1	0
blaNDM-13_1_LC012596	0	2	1	0	0	0	0	0	0	5
msr(D)_2_AF274302	281	3605	423	2	953	4	8	0	3521	394
blaTEM-88_1_AY027590	0	0	0	0	0	0	0	0	0	1
blaACT-9_1_HQ693810	0	7	2	0	0	0	0	0	7	0
tlr(C)_1_M57437	5	0	0	0	1	0	0	0	0	0
blaCMY-41_1_AB429270	0	2	0	0	0	0	0	0	1	0
blaMOR_1_Y10283	0	5	0	0	1	0	0	0	1	0
sul2_6_FN995456	9	26	19	0	37	0	1	0	37	29
blaHERA-1_1_AF311385	0	1	0	0	0	0	0	0	0	0
aph(2'')-Ih_1_KF652096	0	2	0	0	0	0	0	0	0	0
aac(3)-Ic_1_AJ511268	17	3	0	0	6	5	0	1	10	1
nimE_1_AM042593	0	0	0	0	0	0	0	0	2	0
blaTEM-1B_1_JF910132	0	0	1	0	0	0	0	0	0	0
tet(Q)_4_Z21523	32	315	20	0	65	0	0	0	296	22
blaMOX-6_1_GQ152601	0	0	2	0	1	0	0	0	0	0
blaGES-18_1_JQ028729	3	55	22	0	5	0	0	0	21	18
blaOXA-19_1_AF043381	0	4	1	0	0	0	0	0	2	0
blaDHA-2_1_AF259520	0	0	0	0	2	0	0	0	0	1
blaTEM-164_1_EU274580	0	1	0	0	0	0	0	0	0	0
POM-1_1_GU002295	0	0	0	1	0	1	0	7	0	0
blaIMP-11_1_AB074436	1	0	0	0	1	0	0	0	0	0
aph(3')-Ic_1_X62115	1	4	1	0	2	1	0	0	5	0
blaTEM-195_1_JN935137	0	0	0	0	1	0	0	0	0	0
blaTEM-96_1_AY092401	0	0	0	0	0	0	0	0	1	0
blaOKP-B-20_1_AM850922	0	2	0	0	0	0	0	0	0	0
erm(A)_1_X03216	0	3	2	0	0	0	0	0	9	0
blaGES-19_1_JN596280	0	3	3	0	0	0	0	0	7	5
blaCTX-M-96_1_AJ704396	0	1	0	0	2	0	0	0	1	0
blaCMY-39_1_HM565135	0	0	0	0	1	0	0	0	0	0
blaACT-2_1_AM076977	1	16	2	0	0	0	0	0	5	1
erm(X)_1_M36726	0	42	0	0	0	0	0	0	32	0
dfrA7_1_JF806498	0	1	0	0	0	0	0	0	0	0
tet(Q)_3_U73497	36	460	50	0	103	0	0	0	425	36
blaOXA-504_1_KT355710	0	7	6	0	0	0	0	0	0	3
erm(B)_10_U86375	0	1	0	0	1	0	0	0	3	0
VanR-M_1_FJ349556	0	0	0	0	1	0	0	0	0	1
blaTEM-82_1_AF427128	0	2	0	0	1	0	0	0	1	0
sul1_14_AJ517791	1	4	0	0	4	0	0	0	0	2
tet(M)_7_FN433596	7	107	3	0	18	0	0	0	126	2
blaDHA-7_1_HQ456945	0	0	1	0	0	0	0	0	1	0
blaOXA-358_1_KF421161	0	0	0	0	1	0	0	0	0	0
blaACI-1_1_AJ007350	0	3	0	0	0	0	0	0	0	0
aac(6')-Im_1_AF337947	0	0	0	0	0	0	0	0	1	0
blaGES-10_1_FJ820124	0	5	4	0	0	0	0	0	2	0
blaOXA-237_1_JQ820241	0	0	1	0	4	0	0	0	0	0
msr(D)_3_AF227520	57	751	85	2	179	1	1	1	701	99
aac(6')-IIc_1_AF162771	5	22	0	0	17	0	0	0	21	0
aadA8b_1_AM040708	0	0	0	0	0	0	0	0	0	4
sul2_5_AY524415	1	1	1	0	2	0	2	0	8	10
blaGES-4_1_AB116723	0	21	3	0	3	0	0	0	11	9
blaTEM-45_1_X95401	0	1	0	0	1	0	0	0	0	1
aadA2_2_JQ364967	38	168	46	0	71	0	0	0	139	39
blaCMY-98_1_KC603538	0	4	0	0	1	0	0	0	0	0
blaMOX-1_1_D13304	0	0	0	0	4	0	0	0	0	0
blaTEM-151_1_DQ834729	0	0	1	0	1	0	0	0	1	0
blaCMY-65_1_JF780936	0	4	0	0	0	0	0	0	1	0
sul3_6_AB281183	631	1943	676	13	1040	2	10	17	1178	926
aadA1_2_FJ591054	2	9	0	0	3	0	0	0	3	2
blaOXA-45_1_AJ519683	0	0	0	0	1	0	0	0	0	0
erm(A)_2_AF002716	6	96	3	0	15	0	0	0	92	0
blaL1_3_EF126059	0	0	2	1	0	0	0	0	0	0
dfrB2_1_DQ839391	1	2	0	0	3	0	0	0	2	4
sul2_19_AJ319822	71	129	69	0	190	0	12	0	175	81
tet(A)_2_X00006	37	440	101	2	86	2	5	6	223	113
blaFAR-1_1_AF024601	1	0	0	0	0	0	0	0	0	0
blaCMY-69_1_JX049132	0	2	0	0	0	0	0	0	3	0
blaSHV-42_1_EF035559	0	1	0	0	0	0	0	0	0	0
armA_1_AY220558	1	1	10	0	22	0	0	0	9	16
tet(X)_2_M37699	2	201	14	0	21	0	0	0	139	11
tet(Z)_2_AF121000	0	1	0	0	0	0	0	0	1	0
blaCMY-14_1_EU600193	0	2	0	0	0	0	0	0	1	0
tetB(P)_3_NC_010937	16	142	99	0	25	0	0	0	139	89
erm(X)_4_NC_005206	0	16	5	0	0	0	0	0	18	1
cml_1_M22614	1	16	4	0	3	0	0	0	28	8
blaCTX-M-9_7_AJ416345	0	0	2	0	0	0	0	0	0	0
cmlA1_1_M64556	27	388	46	0	139	0	3	0	212	73
QnrB61_1_AB734053	0	0	0	0	4	0	0	0	2	0
blaZ_34_AP003139	0	0	0	0	1	0	0	0	0	0
blaBES-1_1_AF234999	0	2	1	0	0	0	0	0	0	0
aac(6')-33_1_GQ337064	0	2	0	0	0	0	0	0	8	3
blaOXA-360_1_KF421163	2	0	0	0	11	0	0	0	0	1
QnrB22_1_FJ981621	0	1	0	0	0	0	0	0	0	0
blaTEM-123_1_AY327539	0	0	0	0	0	0	0	0	0	1
QnrB37_1_JN173059	0	1	0	0	0	0	0	0	0	0
VanT-C_2_EU151752	0	0	0	0	0	0	0	0	5	0
VanH-Sc_1_AL939117	0	0	0	0	0	0	1	0	0	0
blaOXA-145_1_FJ790516	3	42	7	0	7	0	0	0	18	17
catP_1_U15027	1	1	1	0	0	0	0	0	2	0
VanZ-F_1_AF155139	0	1	0	0	0	0	0	0	0	0
aac(6')Ib-cr_3_EF210035	0	19	3	0	23	0	1	0	7	1
blaTEM-169_1_FJ873740	0	1	0	0	3	0	0	0	1	2
imiH_1_AJ548797	14	1	7	0	4	0	1	0	0	0
sul1_11_DQ914960	0	4	0	0	1	0	0	0	0	0
blaTEM-154_1_FJ807656	0	1	0	0	2	0	0	0	0	2
blaACT-12_1_JX440355	0	5	1	0	0	0	0	0	0	0
QnrS5_1_HQ631377	0	5	6	0	4	0	0	0	1	2
blaCFE-1_1_AB107899	0	1	0	0	1	0	0	0	0	0
blaCMY-14_2_AJ555825	0	2	0	0	0	0	0	0	1	0
blaOXY-2-3_3_AY077488	0	5	0	0	0	0	0	0	0	0
tet(Q)_2_X58717	31	370	29	0	99	0	0	0	339	37
blaTEM-153_1_KC149518	0	2	0	0	1	0	0	0	0	0
aadA2_1_X68227	13	76	14	0	31	0	0	0	38	21
blaCMY-51_1_JQ733571	0	1	2	0	0	0	0	0	0	0
dfrA1_2_AJ419168	0	5	0	0	0	0	0	0	0	0
blaFOX-4_1_AJ277535	0	2	1	0	1	0	0	0	0	0
blaOXA-9_2_JF703130	1	7	0	0	1	0	0	0	7	0
blaOXA-347_1_JN086160	230	2024	91	0	489	0	0	0	1967	129
VanY-B_1_AF192329	1	1	2	0	0	0	0	0	0	0
dfrA1_5_AJ238350	9	13	0	0	10	0	0	2	10	4
floR_2_AF118107	5	20	5	0	15	0	0	0	20	12
blaCMY-8_1_EF382672	2	0	0	0	2	0	0	0	0	1
blaSHV-154_1_JX121121	0	1	0	0	0	0	0	0	0	0
erm(C)_12_Y09003	0	1	0	0	0	0	0	0	0	0
sul1_21_AJ971344	0	0	0	0	0	0	0	0	0	1
blaCTX-M-15_23_DQ302097	0	2	0	0	1	0	0	0	0	0
cfxA_1_U38243	9	186	15	0	25	2	2	0	134	12
ant(6)-Ia_1_AF330699	1	17	1	0	22	0	0	0	13	5
fosA_9_NZ_ACZD01000244	1	2	0	0	0	0	0	0	6	0
VanR-A_1_FJ866609	3	5	6	0	3	0	0	0	11	2
VanS-N_1_JF802084	0	3	0	0	0	0	0	0	0	0
ARR-3_4_FM207631	13	77	20	0	64	1	0	2	76	21
tet(E)_2_EF471995	1	0	1	0	2	0	0	0	0	0
blaGES-23_1_KF179354	34	441	109	0	54	0	0	0	185	146
QnrB45_1_JQ349152	0	0	0	0	2	0	0	0	0	0
erm(40)_1_AY570506	0	3	0	0	0	0	0	0	0	0
aadA4_1_Z50802	6	31	5	0	13	0	0	0	28	8
sul3_3_AY047357	0	0	0	0	0	0	0	0	1	0
blaACT-3_1_EF125013	0	5	0	0	0	0	0	0	0	0
blaOXY-1-1_1_Z30177	0	2	0	0	0	0	0	0	0	0
blaTEM-54_1_AF104442	0	5	0	0	0	0	0	0	0	0
blaTEM-85_1_AJ277414	0	1	1	0	0	0	0	0	0	0
QnrB50_1_JX440357	0	0	1	0	0	0	0	0	0	0
VanS-G_1_AY271782	3	43	3	0	1	0	0	0	50	1
blaOXA-101_1_AM412777	5	88	27	0	20	0	0	0	44	18
aadA1_3_JQ414041	40	295	70	0	71	0	0	0	231	122
aac(3)-IId_1_EU022314	0	5	1	0	3	0	0	0	6	2
lnu(A)_1_M14039	0	0	0	3	0	0	0	0	0	0
cepA_1_L13472	0	3	0	0	0	0	0	0	3	0
blaCMY-71_1_JQ711184	0	1	0	0	0	0	0	0	0	0
QnrB10_8_HM439644	0	0	1	0	2	0	0	0	0	0
sul1_9_AY963803	28	42	28	0	32	0	0	0	20	16
dfrA33_1_FM957884	0	0	0	0	0	0	0	0	1	0
blaTEM-21_1_Y17582	0	0	0	0	2	0	0	0	0	0
cphA1_4_AY261376	0	0	0	0	0	0	0	0	0	4
aph(3')-XV_1_Y18050	0	19	0	0	3	0	0	0	12	0
VanX-Ac1_6_DQ246438	1	1	1	0	0	2	2	3	1	0
tet(L)_2_M29725	0	5	0	0	0	0	0	0	0	0
dfrA30_1_AM997279	0	1	0	0	0	0	0	0	0	0
aac(6')_3_EU912537	0	0	0	0	0	0	0	0	1	0
tet(D)_1_AF467077	0	9	0	0	0	0	0	0	0	0
blaCARB-5_1_AF135373	0	31	0	0	1	0	0	0	14	0
tet(H)_2_AJ245947	0	1	0	0	0	0	0	0	0	0
blaOXA-464_1_JAIX01000028	0	0	0	0	7	0	0	0	2	0
blaSHV-1_6_GU083599	0	1	0	0	0	0	0	0	0	0
erm(G)_1_M15332	6	11	1	0	21	0	0	0	3	0
blaOKP-A-8_1_AM051147	0	2	0	0	0	0	0	0	0	0
catB9_1_AF462019	0	2	0	0	0	0	0	0	3	0
aph(6)-Ic_1_X01702	1	1	0	0	0	0	0	0	0	0
tet(M)_6_M21136	17	41	1	0	10	0	0	0	48	2
tet(44)_1_NZ_ABDU01000081	22	256	5	0	61	0	0	0	326	14
aac(3)-If_1_AY884051	1	11	3	13	0	3	0	8	6	0
lsa(B)_1_AJ579365	2	9	1	0	1	0	0	0	1	5
tet(X)_3_AB097942	0	1	0	0	0	0	0	0	3	1
blaOXA-356_1_KF297585	0	0	0	0	1	0	0	0	0	0
blaOXA-308_1_NG049603	1	2	0	0	0	0	0	0	0	0
dfrA14_1_DQ388123	0	23	0	0	1	0	0	0	10	0
blaOXA-47_1_AY237830	18	220	52	0	35	0	0	0	86	62
dfrA32_1_GU067642	5	1	0	0	7	0	0	0	3	1
blaOXA-3_1_L07945	18	28	13	0	44	0	2	0	22	46
aadA1_5_JX185132	2	5	1	0	1	0	0	0	1	2
fosA_16_M85195	0	3	0	0	0	0	0	0	0	0
blaOXA-372_1_KJ746496	9	17	7	0	44	0	0	0	10	23
aadA16_1_EU675686	4	160	1	0	18	0	0	0	65	6
tet(33)_2_AY255627	0	12	1	0	0	0	0	0	6	1
blaCMY-110_1_AB872957	0	2	0	0	0	0	0	0	0	0
blaOXA-2_2_AY444814	0	8	0	0	3	0	0	0	5	0
blaCTX-M-101_1_HQ398214	0	0	0	0	4	0	0	0	1	0
blaOXA-48_2_AY236073	0	4	2	0	2	0	0	0	0	2
tet(W)_6_FN396364	8	321	23	0	30	0	0	2	256	17
VanR-Pt_3_DQ018710	0	3	1	0	0	0	0	0	1	0
blaTEM-2_3_AJ251946	0	0	0	0	1	0	0	0	0	0
dfrB7_1_DQ993182	0	0	1	0	0	0	1	0	1	0
blaOXA-36_1_AF300985	0	3	1	0	2	0	0	0	5	1
blaCMY-47_1_HM046998	0	2	1	0	0	0	0	0	0	2
blaTEM-182_1_HQ317449	0	3	0	0	0	0	0	0	1	0
blaOXA-11_1_Z22590	1	8	2	0	0	0	0	0	0	3
tet(44)_2_FN594949	8	276	13	0	51	0	2	0	414	14
aadA5_1_AF137361	41	218	38	0	69	0	0	0	144	61
aac(6')-Iv_1_AF031330	0	0	0	2	0	0	0	0	0	0
cmlV_1_U09991	1	0	0	0	0	0	4	0	0	0
tet(L)_1_HM235948	0	0	0	0	0	0	0	0	10	0
car(A)_1_M80346	1	10	0	1	1	2	0	0	7	4
VanX-E_1_AF155139	0	0	1	0	1	0	0	0	0	0
blaTEM-143_1_DQ075245	0	0	0	0	1	0	0	0	0	0
cphA1_2_AY261377	0	0	0	0	1	0	0	0	0	0
QnrB43_1_AFA52643	0	0	0	0	1	0	0	0	0	0
erm(33)_2_AJ313523	0	8	1	0	1	0	0	0	5	0
blaOXA-97_1_EF102240	2	37	3	0	62	0	0	0	72	22
cphA1_1_AY261379	1	0	2	0	2	0	0	0	0	0
ARR-5_1_EF660563	0	1	0	0	0	0	0	0	0	0
imiS_1_Y10415	1	2	0	0	1	0	0	0	0	1
blaTEM-198_1_AB700703	0	1	0	0	0	0	0	0	2	0
blaOXA-20_1_AF024602	1	0	1	0	4	0	0	0	0	4
vat(E)_3_AF153312	0	2	1	0	0	0	0	0	0	0
VanS-D_1_AB242319	0	3	0	0	0	0	1	0	6	0
blaACT-4_2_AJ311172	1	5	0	0	0	0	0	0	0	0
blaCMH-3_1_KX192165	0	17	7	0	4	0	0	0	6	0
sul1_32_EF592571	1	0	0	0	0	0	0	0	2	0
tet(O)_1_M18896	13	275	21	0	35	3	2	0	200	15
blaTEM-57_1_FJ405211	0	0	1	0	2	0	0	0	0	0
aac(6')Ib-cr_1_DQ303918	2	1	1	0	5	0	0	0	3	4
blaFOX-2_1_Y10282	0	1	2	0	1	0	0	0	2	1
tet(37)_1_AF540889	0	5	0	0	0	0	0	0	1	5
blaCMY-75_1_JQ733572	0	1	0	0	0	0	0	0	2	0
ant(3'')-Ih-aac(6')-IId_1_AF453998	14	72	3	0	21	0	0	0	56	4
nimH_1_KX576455	0	3	0	0	1	0	0	0	1	0
tet(H)_4_U00792	0	2	0	0	0	0	0	0	0	0
blaOXA-134_1_HQ122933	5	0	0	0	46	0	0	0	0	2
blaOXA-58_1_AY665723	3	60	16	0	126	0	5	0	136	27
ARR-6_2_FM897214	1	0	0	0	0	0	0	0	2	0
dfrA1_1_X00926	7	10	3	0	12	0	0	0	4	1
blaOXA-119_1_AY139598	5	39	12	0	17	0	0	0	37	13
blaOXA-161_1_GQ202693	3	9	2	0	4	0	0	0	6	1
QnrB1_1_EF682133	0	0	0	0	2	0	0	0	0	0
blaSPM-1_1_AY341249	1	0	0	0	0	0	0	0	0	0
blaTEM-162_1_EF468463	0	3	0	0	0	0	0	0	4	0
VanY-F_1_AF155139	0	0	1	0	0	0	0	0	0	0

## Sheet: India polluted
ResFinder ARG	mgm4701411.3	mgm4701420.3	mgm4701424.3	mgm4701423.3	mgm4701410.3	mgm4701414.3	mgm4701411.3
ddlA2-Sc_2_AL939117	1	0	0	0	0	0	0
blaOXA-129_1_AM932669	0	3	0	1	0	0	2
mef(A)_3_AF227521	9	4	20	8	0	7	6
aac(3)-IIa_1_X51534	0	0	1	0	0	0	0
blaLCR-1_1_X56809	6	0	0	26	5	6	0
aadB_1_JN119852	8	0	8	3	1	0	0
blaMOX-3_1_EU515248	0	0	0	1	0	0	0
oqxB_1_EU370913	1	2	26	15	7	3	0
blaOXA-17_2_DQ902344	0	0	0	1	0	0	0
tet(X)_1_GU014535	14	4	10	8	1	10	12
blaOXA-118_1_AF371964	5	2	3	4	0	6	5
blaCMY-94_1_JX514368	0	0	0	0	0	1	0
mph(E)_3_EU294228	2348	1063	68	59	95	1623	323
aadA1_4_M95287	0	0	0	1	0	0	0
sul2_1_AF542061	6850	9464	80822	6193	9968	48081	18672
blaCMY-33_1_EU496816	0	0	1	0	0	0	0
blaCMY-2_1_X91840	172	129	1695	3562	511	579	78
sul2_17_U57647	181	52	17	1	1	10	98
cfxA2_1_AF504914	0	0	1	0	0	0	1
erm(B)_18_X66468	0	0	0	0	0	1	0
aadA6_1_AF140629	8	2	2	38	20	6	2
ere(A)_1_AY183453	67	24	63	71	13	31	33
erm(T)_1_M64090	15	65	13	6	0	6	24
tet(M)_8_X04388	3	0	8	5	1	2	0
tet(Q)_1_L33696	6	8	2	18	8	1	1
tet(L)_1_HM235948	0	1	0	1	0	0	0
QnrS5_1_HQ631377	0	0	0	0	1	0	0
aac(6')-aph(2'')_1_M13771	3	1	10	0	0	4	1
dfrA31_1_AB200915	0	3	11	9	0	21	0
blaGES-1_1_HQ170511	674	100	116	5684	2982	381	198
cmx_1_U85507	2	1	0	0	0	10	0
blaGES-19_1_JN596280	0	0	0	1	0	0	0
sul2_14_AJ514834	9	17	7	1	0	9	24
ere(B)_2_X03988	2	1	2	2	3	4	0
blaTEM-116_7_AY425988	0	1	0	0	0	0	0
erm(B)_6_AF242872	0	0	0	1	0	0	0
blaVEB-1_1_HM370393	28	5	16	23	6	14	7
tet(Q)_4_Z21523	0	0	0	1	0	0	0
blaACT-12_1_JX440355	0	0	1	0	0	0	0
blaCMY-41_1_AB429270	0	1	1	4	0	2	0
tet(L)_8_X60828	1	0	0	0	0	0	0
tet(39)_1_KT346360	83	16	29	36	102	16	5
VanE_1_AF155139	0	0	0	0	2	0	0
sul2_12_AF497970	21059	4918	1600	127	164	1077	10662
strB_3_AF024602	7	0	0	0	0	0	2
dfrB1_2_U36276	16	1	39	99	64	7	0
blaIMP-1_1_DQ522237	0	0	0	1	0	0	0
dfrA27_1_FJ459817	1	0	1	0	0	0	1
blaCMY-72_1_JX440352	0	0	0	1	0	0	0
blaCMY-3_1_Y16783	3	3	142	342	37	31	1
blaTEM-1A_4_HM749966	3	4	3	10	22	11	5
cphA7_1_AY227053	0	0	0	0	0	2	0
strB_1_M96392	122344	12892	6045	3852	1729	5406	50309
tet(M)_2_X90939	2	0	3	0	1	0	0
aac(6')-Ib_1_M21682	1	6	6	1	1	1	3
QnrVC7_1_KM555152	0	0	0	4	1	1	0
blaMOX-7_1_GQ152602	0	0	0	13	0	1	0
blaLAT-1_1_X78117	0	0	1	4	0	0	0
sul1_14_AJ517791	0	0	0	0	0	1	0
oqxA_1_EU370913	0	0	0	1	0	1	0
cat(pC194)_1_NC_002013	0	22	0	0	0	0	0
blaOXA-4_1_AY162283	0	0	0	1	0	0	0
strA_3_AF024602	3	1	0	1	0	1	1
QnrS1_1_AB187515	18	17	145	548	76	17	17
blaOXA-24_1_AJ239129	0	0	2	0	0	0	0
blaGES-10_1_FJ820124	0	0	0	0	1	0	0
lnu(F)_3_AJ561197	6	0	3	7	0	5	0
aadE_1_KF421157	1	0	9	4	4	5	0
msr(D)_3_AF227520	3	1	9	0	1	3	2
sul2_13_AJ289135	0	0	11	0	0	19	0
blaVIM-2_1_AF302086	0	0	2	3	0	0	0
blaACT-9_1_HQ693810	0	0	0	1	0	0	0
blaCMY-20_1_AY960293	0	0	0	2	0	0	0
blaGES-4_1_AB116723	1	0	0	15	5	0	2
blaGES-23_1_KF179354	0	0	0	2	1	0	0
QnrC_1_EU917444	0	0	0	1	0	0	0
aac(3)-Ia_1_X15852	0	0	3	1	0	0	0
blaPER-3_1_AY740681	0	0	0	1	0	0	0
mph(A)_1_D16251	226	99	40	48	19	68	291
blaCMY-73_1_GQ351345	0	0	0	2	0	0	0
strA_1_M96392	100974	11686	4946	3109	1631	4833	38899
blaMOX-6_1_GQ152601	0	0	0	3	0	0	0
aadA1_2_FJ591054	5	0	1	7	1	3	0
blaCMY-66_1_JN714478	0	0	2	0	0	0	0
QnrVC1_1_EU436855.2	288	42	343	1838	8671	78	83
lnu(D)_1_EF452177	0	0	1	0	0	0	0
blaOXA-209_1_JF268688	3	0	2	3	0	5	5
lnu(F)_1_EU118119	16	8	15	14	1	10	0
blaCMY-47_1_HM046998	0	0	2	0	0	0	0
blaGES-16_1_HM173356	1	0	0	1	0	0	0
erm(C)_12_Y09003	0	2	1	0	0	1	3
ant(6)-Ib_1_FN594949	3	0	0	0	1	0	0
sul2_19_AJ319822	656	330	90	6	9	132	430
tet(A)_2_X00006	16	22	7	383	436	27	24
blaCMY-71_1_JQ711184	0	0	0	0	0	1	0
aadA13_1_AY713504	56	71	924	65	2	129	202
tet(T)_1_L42544	0	0	6	0	2	0	0
dfrA21_1_AM932669	0	0	0	0	1	0	0
blaCMY-80_1_JQ733577	0	1	0	0	1	0	0
ant(6)-Ia_1_AF330699	0	2	0	0	0	0	1
tet(X)_2_M37699	4	1	3	5	0	3	1
erm(F)_2_M17124	52	29	47	33	8	42	104
tet(C)_2_NC_003123	136	38	0	630	357	45	20
blaOXA-436_1_KT959103	0	0	0	3	0	0	0
aadA24_1_AM711129	0	2	1	3	0	3	3
aadA7_1_AF224733	0	0	12	58	1340	0	0
dfrA1_25_AJ844287	27	19	44	9	0	33	5
blaOXA-54_1_AY500137	0	0	0	1	0	0	0
tetB(P)_3_NC_010937	0	2	0	0	0	0	1
blaCMY-99_1_KF305673	0	0	1	0	0	1	0
imiS_1_Y10415	0	0	0	0	0	1	0
cml_1_M22614	0	0	0	0	0	1	0
blaCMY-79_1_JQ733576	0	0	0	2	0	0	0
ampH_2_HQ586946	0	0	0	1	1	0	0
blaPER-1_1_GU944725	0	0	0	1	1	1	0
cmlA1_1_M64556	31	3	41	23	8	2	1
catB4_1_EU935739	41	22	53	19	5	28	50
blaCMY-55_1_HM544040	0	0	1	1	0	2	0
dfrA33_1_FM957884	0	0	0	0	1	0	0
aac(3)-Ib-aac(6')-Ib_1_AF355189	0	7	8	1	1	0	1
blaCMY-6_1_AJ011293	0	0	0	0	1	0	0
erm(35)_1_AF319779	0	0	7	0	0	0	0
sul2_10_AM183225	16	3	2	0	0	1	11
blaCMY-23_1_DQ438952	0	0	1	1	0	0	0
tet(A)_4_AJ517790	3	7	1	107	145	6	3
blaPER-7_1_HQ713678	0	0	1	0	0	0	0
blaOXA-SHE_1_AY066004	0	0	1	0	0	0	0
erm(B)_1_JN899585	0	0	0	0	1	1	0
lnu(C)_1_AY928180	0	0	0	2	0	0	0
erm(39)_1_AY487229	0	0	0	1	0	0	0
tet(32)_1_EU722333	3	1	0	5	5	1	1
aadA17_1_FJ460181	0	1	0	0	0	0	0
QnrS2_1_JF261185	81	87	784	3015	554	102	97
blaCMY-38_1_AM931008	0	0	0	2	0	0	0
erm(A)_2_AF002716	0	1	4	0	0	0	0
blaCMY-26_1_AB300358	0	0	0	1	0	0	0
blaGES-2_1_AF326355	93	13	15	687	341	38	21
imiH_1_AJ548797	0	0	0	1	0	0	0
blaSGM-5_1_NG049987	0	0	0	2	0	0	0
QnrVC5_1_JN408080	1	3	5	6	1	1	0
dfrB5_1_AY943084	129	28	484	978	528	57	36
aph(3')-IIa_1_X57709	1	0	0	0	0	1	1
blaCMY-104_1_KF150216	0	0	0	2	0	0	0
tet(E)_5_CP000645	0	0	0	2	0	0	0
erm(T)_2_AY894138	7	26	11	1	0	3	9
dfrA16_1_DQ316603	0	0	0	0	0	1	0
tet(M)_12_FR671418	0	0	2	0	0	0	0
QnrVC4_1_GQ891757	1303	348	253	8613	4646	507	523
aadA1_1_X02340	193	88	431	201	51	151	113
blaVIM-1_1_Y18050	0	0	0	1	0	0	0
blaDIM-1_1_GU323019	0	0	1	0	0	1	0
QnrD_1_FJ228229	218	125	45571	337	20046	111	69
sul1_1_AY224185	732	396	1552	497	258	478	620
blaCEPH-A3_1_AY112998	0	0	0	3	0	3	0
ARR-6_1_FM955585	0	0	0	0	1	0	0
aadA2_1_X68227	7	0	3	18	8	5	0
blaCMY-51_1_JQ733571	0	1	0	1	0	0	0
blaTEM-213_1_KF663615	1	0	0	0	0	0	0
aadA11_1_AY144590	1	1	1	9	5	2	1
blaMOX-5_1_GQ152600	1	0	0	10	1	0	0
tet(U)_1_U01917	0	0	0	1	0	0	0
blaCMY-43_1_HQ267530	0	0	1	1	0	0	0
blaOXA-9_2_JF703130	0	0	1	0	0	0	0
blaOXA-347_1_JN086160	16	9	12	9	4	8	6
blaOXA-1_1_J02967	6	1	5	8	0	3	1
aac(6')-If_1_X55353	0	0	1	0	0	0	0
blaCMY-40_1_EU515251	0	0	0	0	2	0	0
blaOXA-10_1_HM175875	26	7	7	41	20	22	16
blaCMY-27_1_EU515250	0	0	0	0	0	1	0
dfrA5_1_X12868	0	0	20	0	0	0	2
dfrB2_1_DQ839391	1	2	2	3	0	0	0
blaGES-3_1_AB113580	24	3	2	121	87	14	7
blaCMY-70_1_JX440350	0	0	2	0	3	1	0
floR_1_AF071555	4	11	12	6	0	19	7
cat_5_U35036	0	1	0	0	0	0	0
cfxA_1_U38243	2	1	17	12	0	1	1
tet(36)_1_AJ514254	6	4	3	31	8	7	4
dfrA15_1_HM449019	6695	97	39	3	1	75	611
blaCMY-64_1_HQ832678	0	1	1	0	0	0	0
blaOXA-504_1_KT355710	0	0	0	9	0	0	0
tetA(P)_3_L20800	0	0	0	0	1	0	0
blaNPS_1_AY027589	604	78	75	116	51	181	94
tet(E)_2_EF471995	0	0	0	6	0	0	0
blaCARB-9_1_AY248038	0	1	0	0	0	5	0
aac(6')-aph(2'')_1_KF652095	0	0	1	0	0	0	0
blaGES-11_1_FJ854362	0	0	0	1	0	0	0
ARR-2_1_HQ141279	123	149	183	3909	1795	190	225
sul3_2_AJ459418	4	5	10	10	0	2	6
tet(C)_5_NC_003213	230	88	3	1119	595	84	38
sul3_3_AY047357	1	0	0	0	0	2	0
sul1_23_AJ621187	0	0	0	0	0	0	1
blaOXA-211_1_JN861779	0	0	0	1	1	0	1
catQ_1_M55620	5	2	14	4	1	0	3
tet(A)_3_AY196695	1	2	0	35	43	6	3
blaCMY-13_1_AY339625	0	0	4	3	0	0	0
tet(O)_3_Y07780	0	0	0	1	0	0	0
QnrB4_1_DQ303921	0	0	1	0	0	0	0
sul1_29_AJ746361	0	0	0	1	0	0	0
mef(B)_1_FJ196385	6	3	8	6	0	3	2
blaCMY-62_1_JF460796	0	0	0	1	0	0	0
ARR-3_4_FM207631	31	33	17	691	315	45	50
dfrA15b_1_AJ867237	5	0	0	2	0	0	2
aadA4_1_Z50802	2	1	2	15	0	3	1
blaCMY-63_1_HQ650104	0	0	0	1	0	0	0
catB3_1_AJ009818	2	0	1	2	0	1	0
aac(3)-IId_1_EU022314	0	0	1	0	0	0	0
lnu(A)_1_M14039	54	1	0	0	0	0	0
tet(M)_1_X92947	3	3	6	6	4	6	1
blaCMY-69_1_JX049132	0	1	1	1	0	1	0
ere(A)_2_AF099140	42	12	17	29	10	9	10
tet(32)_2_EF626943	0	0	0	1	1	1	0
ampH_1_AJ276031	0	0	0	3	0	0	0
blaOXA-21_2_DQ993182	1	0	0	0	0	0	1
sul1_8_JN581942	22	13	32	17	5	20	20
tet(G)_2_AF133139	6	1	1	0	1	5	1
blaOXA-235_1_JQ820240	0	0	0	0	1	0	0
sul1_5_EU780013	0	0	0	0	0	1	0
strA_2_M28829	4	0	0	0	1	0	1
aac(6')-IIa_1_M29695	12	1	0	1	0	2	0
blaCARB-7_1_AF409092	0	0	1	0	0	4	0
sul1_21_AJ971344	0	0	1	0	0	2	0
dfrA30_1_AM997279	2	0	3	0	0	0	0
fosA_13_EU487198	0	0	0	1	0	0	0
blaCFE-1_1_AB107899	0	0	0	1	0	0	0
tet(Q)_2_X58717	0	0	0	1	0	0	0
tet(35)_1_AF353562	1	0	0	0	0	0	0
blaCMY-84_1_JQ733579	0	0	1	0	0	0	0
erm(C)_1_V01278	0	3	1	0	0	0	1
aadA10_1_U37105	2	0	0	5	1	2	0
tet(D)_1_AF467077	0	0	0	1	0	0	0
blaDHA-1_1_Y16410	1	0	0	0	0	1	0
mef(A)_10_AF376746	2	1	18	2	2	3	5
erm(G)_1_M15332	1	1	5	0	0	2	2
sul1_9_AY963803	15	5	38	11	9	14	16
dfrA3_1_J03306	0	0	1	0	0	0	0
lnu(B)_1_AJ238249	0	0	1	1	0	0	0
blaOCH-2_1_AJ295340	0	0	0	1	0	0	1
erm(36)_1_AF462611	3	62	0	0	0	0	16
catA1_1_V00622	0	5	3	1	2	0	0
tet(M)_6_M21136	0	0	0	1	0	0	0
tet(44)_1_NZ_ABDU01000081	1	0	0	0	0	0	0
blaOXA-48_2_AY236073	0	0	0	10	0	0	0
erm(G)_2_L42817	0	0	1	0	0	0	0
dfrG_1_AB205645	0	8	0	0	0	0	1
blaCMY-53_1_HQ336940	0	0	0	1	0	0	0
tet(X)_3_AB097942	0	0	1	0	0	0	0
erm(F)_3_M17808	9	6	11	4	4	6	15
ARR-3_1_JF806499	14	39	10	1112	429	56	65
sul2_2_GQ421466	0	0	15203	1132	1881	7155	0
blaGES-22_1_JX023441	0	0	0	0	1	0	0
dfrA14_1_DQ388123	0	0	13	0	0	1	0
aph(3')-III_1_M26832	0	0	0	1	0	0	0
blaGES-18_1_JQ028729	0	0	0	0	1	0	0
blaOXA-47_1_AY237830	1	1	3	2	2	0	0
catB8_1_AF227506	1	0	0	5	1	1	0
dfrA32_1_GU067642	0	0	0	0	0	1	0
cmlA1_2_AB212941	4	0	7	5	2	0	0
sul1_3_EU855787	1	0	3	0	0	1	0
blaOXA-3_1_L07945	41	1	4	6	0	5	2
sul2_3_HQ840942	1347	290	44	71	59	223	376
tet(O)_2_M20925	0	0	0	2	2	1	0
aadA1_5_JQ480156	0	0	1	0	0	0	0
aac(3)-Ib_1_L06157	3	0	1	3	2	1	1
blaCMY-110_1_AB872957	0	0	0	2	0	0	0
sul1_20_JF262165	12	4	24	14	5	17	10
blaCARB-2_1_M69058	1	0	0	0	0	0	0
catB2_1_AF047479	0	0	0	0	0	0	1
tet(A)_6_AJ313332	0	0	0	0	2	0	0
dfrA14_1_Z50805	2	0	2	0	0	0	0
blaOXA-10_2_EU886981	0	0	0	1	0	0	0
blaCMY-56_1_HQ322613	0	0	1	0	1	0	0
mcr-3_1_KY924928	0	0	0	4	0	0	0
blaGES-21_1_JQ772478	0	0	0	4	1	0	0
blaCMY-17_1_AY513266	2	0	1	5	1	0	0
blaTEM-164_1_EU274580	0	0	1	0	0	0	0
strA_5_AF321550	9	2	2	1	1	2	4
blaOXA-198_1_HQ634775	0	0	0	0	1	0	0
tet(B)_3_AP000342	0	1	0	0	0	0	0
tet(T)_2_AY660530	0	0	1	0	1	0	0
blaOXA-56_1_AY660529	0	0	0	1	0	0	0
aph(3')-Ia_1_V00359	0	0	0	1	0	0	0
tet(G)_3_S52437	4	4	0	2	0	8	4
blaAER-1_1_U14748	0	1	2	27	1	0	0
aadA5_1_AF137361	6	7	13	46	9	11	15
sul2_20_AJ830710	128	33	2	0	0	4	70
blaOXA-205_1_JF800667	1	1	2	5	1	3	3
tet(Y)_1_EF495198	0	1	0	0	0	0	0
blaOXA-7_1_X75562	10	1	0	5	6	3	2
dfrA18_1_AJ310778	0	0	0	1	0	0	0
blaOXA-491_1_JAIV01000087	1	0	0	1	0	0	0
blaMOX-2_1_AJ276453	0	0	0	9	0	0	0
blaTEM-102_1_AY040093	0	0	0	0	0	1	0
tet(S)_1_DQ377340	0	1	0	0	0	0	0
sul2_7_HM486907	125	45	20	1	0	23	52
sul2_5_AY524415	685	224	61	0	3	141	393
msr(E)_4_EU294228	14469	6624	151	223	169	11022	1947
QnrVC3_1_HM015626	0	0	0	0	2	0	0
dfrA25_1_DQ267940	0	0	3	0	0	0	0
blaCMY-1_1_X92508	0	0	0	4	0	0	0
tet(33)_2_AY255627	0	0	0	0	0	2	0
QnrB2_1_HM125698	0	0	1	0	0	0	0
blaCMY-21_1_DQ139328	0	0	0	0	0	1	0
dfrA16_1_AF077008	1	0	0	0	0	0	0
str_1_X92946	10	2	0	0	0	0	0
blaCMH-3_1_KX192165	0	0	0	1	0	1	0
sul1_32_EF592571	0	0	0	0	0	0	1
blaOXA-2_1_DQ310703	9	8	10	7	2	13	2
tet(O)_1_M18896	0	1	0	7	2	0	0
blaCARB-4_1_U14749	1	0	0	3	0	1	0
sul1_2_CP002151	81	30	171	59	14	66	42
aac(6')Ib-cr_1_DQ303918	0	4	5	0	0	0	0
dfrA12_1_AB571791	0	0	2	1	0	1	0
erm(42)_1_FR734406	0	0	0	0	0	0	1
aadE_1_KF864551	0	0	0	0	0	1	0
dfrA23_1_AJ746361	0	0	1	0	0	0	0
blaCMY-37_1_AB280919	0	0	0	2	0	1	0
VanS-Pt_3_DQ018710	0	0	1	0	0	1	0
tet(L)_2_M29725	25	1	0	7	19	3	0
blaOXA-308_1_NG049603	0	0	0	0	0	2	0
blaOXA-333_1_KF203107	0	0	0	1	0	0	0
blaCMY-12_1_Y16785	0	0	0	1	0	1	0
blaOXA-278_1_KC771279	0	0	0	1	0	0	0
floR_2_AF118107	0	0	1	1	0	1	0
cfxA6_1_GQ342996	0	0	0	1	0	0	0
tet(W)_1_DQ060146	0	0	1	5	1	0	0
blaOXA-372_1_KJ746496	0	0	0	3	1	0	0
blaOXA-58_1_AY665723	0	0	0	0	0	1	0
blaOXA-5_1_X58272	1	1	0	2	1	0	0
erm(T)_3_AF310974	0	0	0	0	0	0	1
sul1_28_JN790946	0	0	1	0	0	0	0
blaOXA-119_1_AY139598	1	0	0	0	0	1	1
blaGES-12_1_FN554543	0	0	0	1	0	0	0
blaOXA-20_1_AF024602	4	0	5	2	0	10	0
QnrB1_1_EF682133	0	0	9	0	0	0	0
blaCMY-45_1_FN546177	0	0	0	1	0	0	0
blaOXA-46_1_AJ969237	154	1	11	5	0	6	5
msr(D)_2_AF274302	17	9	64	13	9	12	11
nimE_1_AM042593	0	0	1	0	2	0	0

## Sheet: Singapore
ResFinder ARG	SRR5997552	SRR5997551	SRR5997550	SRR5997548	SRR5997549	SRR5997544	SRR5997545	SRR5997546	SRR5997547	SRR5997540	SRR5997541	SRR5997542	SRR5997543
blaIMP-42_1_AB753456	0	0	0	0	0	0	0	0	0	2	0	0	0
cphA6_1_AY227052	0	0	0	0	0	0	0	0	0	0	1	0	0
fosA_3_NZ_ACWO01000079	0	0	0	1	0	0	0	0	0	0	0	0	0
oqxB_1_EU370913	12	23	3	72	1	0	4	12	0	24	40	3	0
cphA1_3_AY261378	0	1	0	0	0	0	0	0	0	0	0	0	0
QnrB2_1_HM125698	0	0	0	11	0	0	0	0	0	64	1	0	0
blaTEM-79_1_AF190692	0	0	0	2	0	0	0	0	0	0	0	0	0
aac(3)-IIIc_1_L06161	0	1	0	0	0	0	0	0	0	1	0	0	0
tet(S)_3_X92946	0	0	0	1	0	0	0	1	0	2	1	0	0
blaCMY-2_1_X91840	0	1	1	0	0	0	0	0	0	0	0	0	0
tet(M)_8_X04388	2	3	0	8	0	0	0	5	0	2	13	0	0
blaACT-6_1_FJ237366	0	0	0	1	0	0	0	0	0	0	0	0	0
tet(Q)_1_L33696	217	111	9	72	0	0	1	137	0	250	271	1	0
dfrA10_1_L06418	0	1	0	0	0	0	0	0	0	0	2	0	0
blaGES-1_1_HQ170511	62	380	0	521	1	0	5	16	0	164	136	2	0
cmx_1_U85507	1	3	2	1	0	0	0	0	0	0	2	0	0
blaGES-5_1_DQ236171	0	10	0	9	0	0	0	0	0	5	4	0	0
tet(31)_1_GQ283908	0	1	0	0	0	0	0	0	0	0	0	0	0
tet(H)_1_Y16103	0	0	0	1	0	0	0	0	0	1	0	0	0
tet(S)_2_L09756	0	0	0	0	0	0	0	0	0	1	0	0	0
blaOXA-56_1_AY660529	2	1	4	0	0	0	0	0	0	3	3	0	0
tet(39)_1_KT346360	18	31	5	15	1	0	0	21	0	24	49	1	0
blaTEM-83_1_AF427129	0	0	0	0	0	0	0	0	0	0	1	0	0
aph(2'')-Ib_1_KF652098	0	0	0	0	0	0	0	0	0	1	1	0	0
blaTEM-1A_4_HM749966	5	70	2	348	0	0	0	3	0	309	136	0	0
strB_1_M96392	50	138	5	254	2	0	3	16	0	186	202	5	0
tet(O)_3_Y07780	26	11	0	2	0	0	0	14	0	31	14	0	0
aac(6')-Ib_1_M21682	103	197	1	936	1	0	0	4	0	151	229	0	0
aph(3')-VIa_1_X07753	62	14	0	17	0	0	0	0	0	62	6	0	0
erm(F)_4_M62487	2	2	0	0	0	0	0	0	0	1	3	0	0
blaCTX-M-23_1_AF488377	0	0	0	0	0	0	0	0	0	1	0	0	0
blaGOB-1_2_AF090141	0	0	0	0	0	0	0	0	0	1	0	0	0
aac(3)-I_1_AJ877225	1	0	0	5	0	0	0	0	0	1	6	0	0
blaTEM-207_1_KC818234	0	0	0	3	0	0	0	0	0	1	0	0	0
strA_1_M96392	35	127	4	261	1	0	1	22	0	185	205	1	0
VanS-B_1_AF192329	1	0	0	4	0	0	0	0	0	1	2	0	0
blaKPC-4_1_FJ473382	0	0	0	31	0	0	0	0	0	0	0	0	0
blaOXA-209_1_JF268688	4	2	1	2	0	0	0	4	0	31	8	0	0
mef(A)_3_AF227521	50	12	3	11	0	0	0	15	0	9	13	0	0
aac_1_AJ628983	0	1	0	0	0	0	0	1	0	0	2	0	0
blaSHV-5_5_S82452	0	0	0	1	0	0	0	0	0	0	0	0	0
aadA13_1_AY713504	1	1	1	1	0	0	0	0	0	2	1	1	0
blaSFO-1_1_AB003148	0	16	0	51	0	0	0	0	0	0	23	0	0
dfrA21_1_AM932669	0	1	0	0	0	0	0	0	0	0	0	0	0
blaSHV-160_1_JX121127	0	0	0	1	0	0	0	0	0	0	0	0	0
blaTEM-108_1_AF506748	0	0	0	4	0	0	0	0	0	0	0	0	0
blaCTX-M-72_1_AY847148	0	0	0	0	0	0	0	0	0	1	0	0	0
dfrA1_25_AJ844287	2	3	2	6	0	0	0	0	0	3	2	0	0
blaCTX-M-117_1_JN227085	0	0	0	0	0	0	0	0	0	1	0	0	0
blaTEM-144_1_DQ256080	0	0	0	1	0	0	0	0	0	0	0	0	0
blaACT-14_1_JX440354	0	1	0	0	0	0	0	0	0	2	0	0	0
ampH_2_HQ586946	1	53	0	4	0	0	0	0	0	7	8	0	0
aac(6')-Ic_1_M94066	0	2	0	0	0	0	0	0	0	0	0	0	0
blaOXA-14_1_L38523	1	1	0	0	0	0	0	0	0	1	1	0	0
blaCTX-M-1_6_DQ915955	0	0	0	14	0	0	0	0	0	102	3	0	0
ere(B)_2_X03988	8	6	0	3	1	0	0	2	0	8	7	0	0
blaOXA-16_1_AF043100	0	0	0	1	0	0	0	0	0	0	0	0	0
QnrB4_1_DQ303921	0	6	0	1	0	0	0	0	0	1	0	0	0
blaVIM-4_1_EU581706	1	1	0	0	0	0	0	0	0	0	0	0	0
blaACI-1_1_AJ007350	9	1	0	0	0	0	0	1	0	0	9	0	0
blaPME-1_1_HQ541434	0	0	0	0	0	0	0	0	0	1	0	0	0
aadA17_1_FJ460181	0	0	0	1	0	0	0	0	0	1	0	0	0
sul1_17_AM746675	0	0	1	4	0	0	0	0	0	1	1	0	0
blaTEM-156_1_AM941159	0	0	0	1	0	0	0	0	0	0	0	0	0
aac(6')Ib-cr_3_EF210035	0	0	0	2	0	0	0	0	0	1	1	0	0
blaKPC-12_1_HQ342889	0	0	0	18	0	0	0	0	0	0	1	0	0
blaSHV-2a_13_X98102	1	2	0	1	0	0	0	0	0	2	1	0	0
tet(Y)_1_EF495198	0	2	0	6	0	0	0	2	0	2	2	0	0
nimD_1_X76949	1	0	0	0	0	0	0	1	0	0	0	0	0
dfrA1_30_JQ690541	0	1	0	0	0	0	0	0	0	0	0	0	0
QnrVC4_1_GQ891757	0	4	1	658	0	0	0	7	0	9	133	0	0
aadA1_1_X02340	82	274	27	1894	10	8	5	34	5	282	417	5	0
blaSHV-145_1_JX013655	0	0	0	1	0	0	0	0	0	0	0	0	0
sul1_5_EU780013	0	0	0	3	0	0	0	0	0	0	0	0	0
sul1_1_AY224185	87	391	17	1540	17	9	12	37	2	496	364	8	0
blaCEPH-A3_1_AY112998	0	10	1	0	0	0	0	0	0	0	0	0	0
tet(M)_3_U08812	0	1	0	1	0	0	0	0	0	0	0	0	0
blaTEM-194_1_JN935136	0	0	0	2	0	0	0	0	0	0	3	0	0
blaGES-3_1_AB113580	0	1	0	1	0	0	0	1	0	0	1	0	0
ampS_1_X80276	0	47	0	1	0	0	0	1	0	0	3	0	0
blaOXA-5_1_X58272	1	0	0	0	0	0	0	0	0	1	0	0	0
blaSRT-2_1_AY524276	0	1	0	0	0	0	0	0	0	0	0	0	0
blaCTX-M-89_1_FJ966096	0	0	0	0	0	0	0	0	0	1	0	0	0
erm(A)_1_X03216	1	0	0	0	0	0	0	0	0	0	0	0	0
blaOXA-504_1_KT355710	0	19	2	22	0	0	0	6	0	0	10	1	0
blaNPS_1_AY027589	4	8	0	3	0	1	0	0	0	2	5	1	0
blaCTX-M-21_1_AJ416346	0	0	0	1	0	0	0	0	0	0	0	0	0
erm(X)_4_NC_005206	0	1	1	2	0	0	0	5	0	2	4	0	0
blaTEM-110_1_AY072920	0	0	0	1	0	0	0	0	0	0	0	0	0
erm(35)_1_AF319779	0	0	0	0	0	0	0	2	0	0	0	0	0
VanY-G_1_DQ212986	0	0	0	0	0	0	0	0	0	0	1	0	0
VanY-A_2_M97297	0	1	0	2	0	0	0	0	0	5	0	0	0
sul1_29_AJ746361	0	0	0	1	0	0	0	0	0	1	0	0	0
mef(B)_1_FJ196385	0	2	0	1	0	0	1	11	0	0	0	2	0
aph(2'')-Ib_1_AF337947	0	0	0	0	0	0	0	0	0	2	2	0	0
VanS-A_2_M97297	1	1	0	5	0	0	0	0	0	20	1	0	0
tet(M)_1_X92947	24	18	1	10	0	0	0	11	0	19	23	0	0
blaOXA-21_2_DQ993182	0	4	2	5	0	0	0	0	0	2	4	0	0
blaSHV-1_1_DQ166783	0	5	0	9	0	0	0	0	0	4	4	0	0
aph(3')-IIb_1_X90856	0	0	0	2	0	0	0	0	0	1	0	0	0
VanY-B_1_AF192329	0	0	0	3	0	0	0	0	0	2	1	0	0
catB2_1_AF047479	1	0	0	1	0	0	0	0	0	0	0	0	0
sul2_12_AF497970	0	0	0	1	0	0	0	0	0	0	0	0	0
lnu(B)_1_AJ238249	0	0	0	14	0	0	0	2	0	0	4	0	0
lsa(A)_2_AY58982	1	0	0	0	0	0	0	0	0	1	0	0	0
aph(3')-Ib_1_M20305	35	13	0	31	0	0	0	0	0	40	25	0	0
tet(J)_1_ACLE01000065	1	0	0	0	0	0	0	0	0	1	0	0	0
erm(F)_3_M17808	14	9	3	10	0	0	1	14	0	21	29	0	0
sul1_7_FJ715937	0	1	0	8	0	0	0	0	0	1	0	1	0
VanR-B_1_AF192329	0	0	0	4	0	0	0	0	0	2	2	0	0
aadA2_1_X68227	40	100	17	68	6	4	8	31	0	54	65	5	0
sul1_3_EU855787	0	1	0	7	0	0	0	0	0	5	1	0	0
blaSHV-1_2_X98100	1	0	0	0	0	0	0	0	0	0	2	0	0
erm(38)_1_AY154657	1	0	0	0	0	0	0	0	0	0	0	0	0
VanR-C_1_AF162694	0	0	0	0	0	0	0	0	0	1	0	0	0
aac(3)-Ib_1_L06157	3	2	0	1	0	0	1	0	0	1	2	1	0
dfrA22_1_HM173356	1	0	0	1	0	0	0	0	0	0	0	0	0
sul1_20_JF262165	0	0	0	4	0	0	0	0	0	0	0	0	0
rmtf_1_JQ808129	2	17	0	318	0	0	0	0	0	32	3	0	0
blaOXA-147_1_FJ848783	0	0	0	1	0	0	0	0	0	0	0	0	0
blaOXA-309_1_HF947514	0	0	0	0	0	0	0	0	0	1	1	0	0
aac(3)-IIc_1_X54723	1	7	0	22	0	0	0	0	0	21	8	0	0
tet(G)_3_S52437	6	7	2	10	0	0	2	7	0	18	9	0	0
sul2_20_AJ830710	0	0	0	0	0	0	0	0	0	1	0	0	0
aac(6')_2_DQ302723	2	2	1	0	0	0	0	0	0	2	0	0	0
blaTEM-87_1_AF250872	0	0	0	1	0	0	0	1	0	0	0	0	0
blaCTX-M-13_2_AF252623	0	0	0	8	0	0	0	0	0	0	3	0	0
tet(M)_2_X90939	6	4	0	4	0	0	0	4	0	3	9	1	0
blaOXA-7_1_X75562	7	1	3	1	0	0	0	1	0	9	1	0	0
blaOXA-251_1_JN118546	0	0	0	3	0	0	0	0	0	0	0	0	0
blaOXA-491_1_JAIV01000087	3	2	0	8	0	0	0	0	0	4	10	0	0
msr(E)_4_EU294228	126	200	4	194	0	0	5	36	0	157	179	1	0
QnrVC7_1_KM555152	0	0	0	3	0	0	0	0	0	0	0	0	0
fosA_5_NZ_AEXB01000013	0	2	0	2	0	0	0	0	0	0	1	0	0
QnrB11_1_EU136183	0	0	0	0	0	0	0	0	0	1	0	0	0
dfrA12_1_AB571791	2	1	0	0	0	0	0	0	0	2	3	0	0
blaGES-9_1_AY920928	0	0	0	50	0	0	0	0	0	4	6	0	0
VanR-D_2_AF175293	3	0	0	0	0	0	0	0	0	0	0	0	0
blaGES-6_1_AY494718	1	1	0	0	0	0	1	0	0	0	0	0	0
cfxA6_1_GQ342996	85	18	1	8	0	0	0	32	0	5	114	1	0
tet(W)_1_DQ060146	105	59	0	35	0	0	1	50	0	67	79	0	0
blaOXA-50_1_AY306135	0	0	0	1	0	0	0	0	0	1	0	0	0
strA_3_AF024602	0	1	0	0	0	0	0	0	0	1	0	0	0
blaOXA-46_1_AJ969237	2	1	1	1	0	0	0	2	0	1	0	0	0
blaLCR-1_1_X56809	0	0	0	1	0	0	0	0	0	1	1	0	0
blaMOX-3_1_EU515248	0	6	0	3	0	0	0	0	0	1	0	0	0
blaDES-1_1_AF426161	0	0	0	0	0	0	0	0	0	0	4	0	0
fosA_14_AB522970	0	6	0	0	0	0	0	3	0	1	0	0	0
aac(6')_1_AY553333	0	2	0	0	0	0	0	0	0	1	2	0	0
tet(X)_1_GU014535	16	23	0	23	0	2	3	24	0	24	58	5	0
blaOXA-118_1_AF371964	0	3	5	1	0	0	0	0	0	0	1	0	0
sul2_1_AF542061	56	36	5	230	1	0	3	16	0	117	61	0	0
VanS-D_3_AY489045	0	1	0	0	0	0	0	0	0	0	1	0	0
blaIMP-6_1_AB188812	8	13	0	3	0	0	0	0	0	7	4	0	0
blaTEM-148_1_AM087454	0	0	0	2	0	0	0	0	0	0	0	0	0
blaCTX-M-5_6_AF286192	0	0	0	0	0	0	0	0	0	1	0	0	0
ere(A)_1_AY183453	58	175	0	15	5	3	5	17	0	88	23	5	0
cat_3_S48276	0	0	0	0	0	0	0	1	0	0	0	0	0
msr(C)_2_AF313494	0	1	0	2	0	0	0	0	0	0	0	0	0
blaOXA-211_1_JN861779	0	0	0	0	0	0	0	1	0	1	0	0	0
tet(40)_2_FJ158002	15	7	0	3	0	0	0	8	0	35	7	0	0
cat_2_M35190	3	3	0	0	0	0	0	2	0	1	0	0	0
blaVIM-2_1_AF302086	3	1	0	15	0	0	0	0	0	4	7	0	0
cphA1_4_AY261376	0	0	0	0	0	0	0	0	0	0	1	0	0
cfxA5_1_AY769934	0	1	0	2	0	0	0	0	0	0	0	0	0
VanH-B_1_AF192329	1	0	0	4	0	0	0	0	0	3	5	0	0
oqxA_1_EU370913	5	2	0	25	0	0	0	4	0	10	4	0	0
blaIMP-5_1_JF810083	0	0	0	1	0	0	0	0	0	0	0	0	0
tet(U)_1_U01917	0	1	0	1	0	0	0	1	0	0	0	0	0
blaGES-8_1_AF329699	0	0	0	0	0	0	0	0	0	1	0	0	0
blaTEM-101_1_AF495873	0	0	0	0	0	0	0	0	0	1	0	0	0
QnrB40_1_JN166689	0	0	0	0	0	0	0	0	0	1	0	0	0
blaIMP-4_1_AF244145	1	2	0	33	0	0	0	0	0	3	44	0	0
blaCME-1_1_AJ006275	0	0	0	0	0	0	0	0	0	1	0	0	0
blaPER-3_1_AY740681	0	35	0	3	0	0	0	0	0	0	2	0	0
tet(40)_1_FJ158002	32	8	0	8	0	0	0	12	0	39	16	1	0
mph(A)_1_D16251	13	106	0	393	0	0	0	5	0	133	85	0	0
tet(X)_3_AB097942	3	0	0	0	0	0	0	1	0	3	0	0	0
lnu(F)_1_EU118119	1	0	0	0	0	0	0	3	0	1	0	0	0
tet(M)_10_EU182585	2	0	0	0	0	0	0	2	0	2	1	0	0
blaVEB-1_3_DQ393569	0	2	0	0	0	0	0	0	0	0	0	0	0
blaOKP-A-2_1_AM051139	0	0	0	2	0	0	0	0	0	0	1	0	0
blaOXA-4_1_AY162283	0	3	0	11	0	0	0	1	0	1	0	0	0
blaMOX-4_1_FJ262599	0	0	0	0	0	0	0	0	0	0	1	0	0
tet(C)_2_NC_003123	6	6	1	2	1	0	2	8	0	4	3	1	0
aadA7_1_AF224733	0	2	0	0	0	0	0	1	0	0	0	0	0
blaCMY-10_1_AF373218	0	1	0	1	0	0	0	0	0	0	0	0	0
imiS_1_Y10415	0	1	0	0	0	0	0	0	0	0	0	0	0
catB4_1_EU935739	67	261	6	672	0	0	1	44	0	375	243	6	0
blaACT-10_1_JN848330	0	0	0	1	0	0	0	0	0	0	1	0	0
optrA_2_KT862781	0	0	0	0	0	0	0	0	0	0	1	0	0
tet(E)_3_L06940	0	0	0	2	0	0	0	0	0	0	6	0	0
blaKPC-7_1_EU729727	0	0	0	8	0	0	0	0	0	0	0	0	0
aadA1_4_M95287	0	0	0	87	0	0	0	0	0	0	12	0	0
blaTEM-213_1_KF663615	0	0	0	0	0	0	0	0	0	1	0	0	0
VanY-A_1_FJ866609	0	0	0	0	0	0	0	0	0	11	1	0	0
tet(Y)_5_AB089606	0	0	0	1	0	0	0	0	0	1	1	0	0
erm(T)_2_AY894138	1	0	0	0	0	0	0	1	0	0	2	0	0
dfrA16_1_DQ316603	0	0	1	1	0	0	0	1	0	0	5	0	0
tet(M)_12_FR671418	0	2	0	2	0	0	0	1	0	0	0	0	0
tet(A)_3_AY196695	2	15	3	33	0	0	1	1	0	96	19	0	0
QnrD_1_FJ228229	0	1	0	0	0	0	0	3	0	0	0	0	0
aph(3')-III_1_M26832	31	15	0	9	0	0	0	5	0	27	21	0	0
lsa(C)_1_HM990671	0	0	0	0	0	0	0	0	0	1	0	0	0
blaSHV-26_1_AF227204	1	0	0	0	0	0	0	0	0	0	0	0	0
VanG_1_AY271782	10	0	0	1	0	0	0	0	0	18	0	0	0
blaIMP-3_1_AB010417	31	21	0	13	0	0	0	0	0	33	10	0	0
aacA4_1_KM278199	0	2	0	1	0	0	0	0	0	4	1	0	0
msr(C)_1_AY004350	0	0	0	1	0	0	0	0	0	3	1	0	0
tet(M)_5_U58985	2	0	0	0	0	0	0	1	0	2	3	0	0
QnrB13_2_EU273756	0	0	0	0	0	0	0	0	0	1	0	0	0
blaOXA-101_1_AM412777	1	0	0	0	0	0	0	0	0	2	1	0	0
floR_1_AF071555	11	19	1	16	2	0	0	5	0	36	16	2	0
tet(36)_1_AJ514254	4	0	1	6	0	0	1	22	0	2	10	0	0
sul2_14_AJ514834	0	0	0	0	0	0	0	0	0	0	0	1	0
tet(T)_2_AY660530	1	0	0	0	0	0	0	0	0	0	0	0	0
blaGES-11_1_FJ854362	0	0	0	1	0	0	0	0	0	0	1	0	0
blaTEM-90_1_AF351241	0	0	0	0	0	0	0	0	0	1	0	0	0
sul3_2_AJ459418	1	2	0	1	0	0	0	0	0	0	1	1	0
erm(B)_9_AF299292	2	0	0	0	0	0	0	1	0	4	1	0	0
tet(C)_5_NC_003213	37	43	2	30	2	0	1	24	0	46	25	5	0
fexA_1_AJ549214	0	0	0	0	0	0	0	0	0	3	0	0	0
VanXY-G_1_AY271782	5	0	0	1	0	0	0	0	0	18	0	0	0
catS_1_X74948	0	2	0	0	0	0	0	0	0	0	2	0	0
blaMIR-1_1_M37839	0	2	0	0	0	0	0	1	0	0	0	0	0
blaTEM-206_1_KC783461	0	0	0	3	0	0	0	0	0	0	0	0	0
blaTEM-3_1_X64523	0	0	0	0	0	0	0	1	0	1	0	1	0
catA1_1_V00622	0	3	0	5	0	0	0	0	0	1	4	0	0
tet(G)_2_AF133139	2	4	0	1	0	0	0	1	0	4	1	1	0
blaGES-13_1_GU169702	0	0	0	0	0	0	0	0	0	1	0	0	0
mph(B)_1_D85892	0	0	0	0	0	0	0	1	0	0	0	0	0
blaMIR-2_1_AY227752	0	0	0	3	0	0	0	0	0	0	1	0	0
aadA10_1_U37105	1	33	1	2	0	0	0	2	0	4	3	0	0
blaKPC-9_1_FJ624872	0	0	0	6	0	0	0	0	0	0	0	0	0
erm(G)_2_L42817	16	1	0	0	0	0	0	1	0	1	1	0	0
ARR-3_1_JF806499	0	11	0	135	0	0	0	1	0	51	7	0	0
blaCTX-M-8_1_AF189721	0	0	0	1	0	0	0	0	0	0	0	0	0
cphA2_6_AHU60294	0	2	0	0	0	0	0	0	0	0	1	0	0
catB8_1_AF227506	1	0	0	137	1	0	0	1	0	0	89	0	0
cmlA1_2_AB212941	4	9	1	331	0	0	0	11	0	26	77	1	0
aac(3)-Id_1_AB114632	0	0	0	2	0	0	0	0	0	0	0	0	0
blaOXA-224_1_JN596991	0	1	0	3	0	0	0	0	0	0	1	0	0
tet(O)_2_M20925	35	13	0	9	0	0	1	30	0	51	24	0	0
QnrB6_1_EF520349	0	0	0	1	0	0	0	0	0	2	0	0	0
mcr-1.9_1_KY685071	0	0	0	0	0	0	0	0	0	1	1	0	0
aadA22_1_AM261837	0	0	0	1	0	0	0	0	0	0	0	0	0
blaOXA-212_1_JN861780	0	0	1	0	0	0	0	1	0	2	2	0	0
dfrA17_1_FJ460238	2	1	0	2	0	0	0	1	0	60	0	0	0
erm(A)_2_AF002716	2	0	0	0	0	0	0	1	0	0	0	0	0
blaKPC-1_1_AF297554	1	0	0	2754	0	0	0	0	0	1	256	0	0
blaADC-25_1_EF016355	1	0	0	0	0	0	0	0	0	0	0	0	0
aph(2'')-Ie_1_AY743255	0	0	0	1	0	0	0	0	0	0	0	0	0
blaKPC-16_1_KC465199	0	0	0	2	0	0	0	0	0	0	0	0	0
blaFONA-6_1_AJ251244	0	4	0	12	0	0	0	0	0	0	5	0	0
aph(3')-IIc_1_AM743169	0	0	0	0	0	0	0	0	0	1	0	0	0
blaFOX-1_1_X77455	0	16	0	0	0	0	0	0	0	0	1	0	0
tet(B)_3_AP000342	0	1	0	0	0	0	0	0	0	1	1	0	0
aadA3_1_AF047479	3	13	3	11	2	0	5	1	0	3	2	1	0
spc_1_X02588	0	0	0	1	0	0	0	0	0	0	0	0	0
cphA8_1_AY261375	0	2	0	1	0	0	0	0	0	0	0	0	0
blaAER-1_1_U14748	0	16	2	0	0	0	0	8	0	1	0	0	0
sul1_28_JN790946	0	0	0	13	0	0	0	0	0	4	1	0	0
blaOXA-205_1_JF800667	0	1	7	5	0	0	0	0	0	0	9	1	0
blaMOX-2_1_AJ276453	0	3	1	8	0	0	0	5	0	1	2	0	0
dfrA30_1_AM997279	0	0	0	3	0	0	0	0	0	0	1	0	0
sul2_7_HM486907	0	0	0	1	0	0	0	0	0	0	0	0	0
aac(3)-Ia_1_X15852	4	1	0	6	0	0	0	0	0	4	4	0	0
blaCMY-1_1_X92508	0	4	0	3	0	0	0	2	0	0	3	0	0
blaCTX-M-11_1_AJ310929	1	0	0	5	0	0	0	0	0	24	2	0	0
blaNDM-18_1_KY503030	2	0	0	3	0	0	0	0	0	5	4	0	0
blaVEB-3_1_AY536519	0	0	0	1	0	0	0	0	0	0	2	0	0
sul1_2_CP002151	37	202	10	803	11	1	4	20	0	226	198	3	0
VanR-G_1_AY271782	1	0	0	0	0	0	0	0	0	1	1	0	0
erm(B)_7_AF368302	7	2	0	2	0	0	0	1	0	5	4	0	0
fosA_7_NZ_AFBO01000747	0	0	0	0	0	0	0	0	0	1	0	0	0
blaOXY-1-1_1_Z30177	0	0	0	6	0	0	0	0	0	0	0	0	0
cepA_1_L13472	6	0	0	0	0	0	0	0	0	0	0	0	0
tet(L)_2_M29725	2	1	0	0	0	1	0	10	0	2	2	0	0
blaOKP-B-1_1_AM051150	0	1	0	0	0	0	0	0	0	0	0	0	0
ant(4')-IIa_1_M98270	0	0	0	0	0	0	0	0	0	1	0	0	0
lnu(C)_1_AY928180	36	29	0	6	0	0	0	12	0	45	57	0	0
aadB_1_JN119852	28	51	0	24	0	0	1	4	0	42	21	0	0
blaOXA-20_1_AF024602	1	0	0	0	0	0	0	0	0	0	0	0	0
blaOXA-129_1_AM932669	3	1	0	8	0	0	5	1	0	2	9	0	0
aac(3)-Ib-aac(6')-Ib_1_AF355189	103	222	2	470	0	1	0	3	0	133	180	0	0
mph(E)_3_EU294228	83	98	3	104	0	1	0	23	0	106	103	2	0
blaTEM-136_1_AY826417	0	0	0	0	0	0	0	0	0	1	0	0	0
blaOCH-4_1_AJ295342	0	0	0	0	0	0	0	0	0	0	1	0	0
cfxA2_1_AF504914	6	8	0	4	0	0	0	8	0	13	9	0	0
erm(B)_18_X66468	16	14	1	4	0	0	0	12	0	16	9	1	0
aadA6_1_AF140629	10	12	4	21	2	0	0	3	0	11	10	2	0
cfxA3_1_AF472622	13	0	0	1	0	0	0	0	0	0	1	0	0
erm(B)_12_U18931	5	3	0	0	0	0	0	2	0	5	6	1	0
blaOKP-A-1_1_AM051138	0	0	0	1	0	0	0	0	0	0	0	0	0
VanA_1_FJ866609	1	0	0	0	0	0	0	0	0	14	0	0	0
aac(6')-aph(2'')_1_M13771	60	22	1	23	0	0	0	9	0	64	32	0	0
blaTEM-186_1_JN227084	0	0	0	1	0	0	0	0	0	1	0	0	0
cfxA4_1_AY769933	1	3	0	0	0	0	0	0	0	4	1	0	0
erm(Q)_1_L22689	1	1	0	1	0	0	0	2	0	0	0	0	0
tet(A)_4_AJ517790	3	20	0	43	0	0	0	1	0	188	20	0	0
sul1_30_JF262178	0	1	0	2	0	0	0	0	0	0	0	0	0
blaVEB-1_1_HM370393	2	12	1	12	0	0	2	14	0	3	11	1	0
blaTEM-34_1_KC292503	0	0	0	36	0	0	0	0	0	1	8	0	0
blaOXA-13_1_U59183	6	2	3	1	0	0	0	0	0	13	1	0	0
dfrB1_2_U36276	0	0	0	1	0	0	0	0	0	0	1	0	0
blaTEM-178_1_X97254	0	0	0	0	0	0	0	0	0	1	0	0	0
blaOXA-50_3_AY306132	0	0	0	1	0	0	0	0	0	0	0	0	0
blaTEM-116_4_GU188444	0	0	0	0	0	0	0	0	0	1	0	0	0
blaOXA-13_1_AF043558	2	0	7	4	0	0	0	0	0	12	2	0	0
blaMAL-1_1_AJ277209	0	1	0	0	0	0	0	0	0	0	0	0	0
dfrA28_2_FM877476	0	0	1	0	0	0	0	0	0	1	0	0	0
cphA1_7_X57102	0	0	0	0	0	0	0	0	0	0	4	0	0
blaSST-1_1_AB008455	0	2	0	0	0	0	0	0	0	0	0	0	0
blaTEM-105_1_AF516720	0	0	0	0	0	0	0	0	0	1	0	0	0
fosA_1_NZ_ACWU01000146	0	0	0	3	0	0	0	0	0	1	0	0	0
QnrS1_1_AB187515	2	3	0	32	0	0	0	2	0	3	18	1	0
blaCTX-M-37_2_FN813246	0	0	0	0	0	0	0	0	0	1	0	0	0
lnu(F)_3_AJ561197	0	0	0	0	0	0	0	1	0	0	0	0	0
QnrB54_1_HE820727	0	0	0	0	0	0	0	0	0	1	0	0	0
blaACT-16_1_AB737978	0	3	0	0	0	0	0	0	0	1	0	0	0
aph(3')-VIb_1_AJ627643	1	0	0	0	0	0	0	0	0	0	0	0	0
blaTEM-78_1_AF190693	0	0	0	0	0	0	0	0	0	0	1	0	0
tet(L)_9_AY081910	0	0	0	0	0	0	0	0	0	1	0	0	0
lnu(D)_1_EF452177	0	0	0	0	0	0	0	1	0	0	0	0	0
blaVIM-35_1_JX982634	0	0	0	0	0	0	0	0	0	1	0	0	0
blaTEM-208_1_KC865667	0	0	0	0	0	0	0	0	0	3	0	0	0
QnrA1_1_AY070235	0	0	0	2	0	0	0	0	0	3	1	0	0
dfrK_1_FN377602	0	0	0	0	0	0	0	0	0	1	0	0	0
ant(6)-Ib_1_FN594949	3	0	0	1	0	0	0	0	0	0	1	0	0
catQ_1_M55620	0	4	1	6	0	0	0	1	0	0	1	0	0
tet(G)_4_AF133140	1	1	0	3	0	0	0	1	0	0	2	0	0
ere(A)_2_AF099140	85	111	0	40	0	0	3	8	0	81	50	0	0
tet(T)_1_L42544	0	0	0	2	0	0	0	0	0	0	0	0	0
erm(F)_2_M17124	58	33	5	23	1	0	1	41	0	76	83	1	0
aac(3)-IVa_1_X01385	0	1	0	0	0	0	0	0	0	0	0	0	0
aadA24_1_AM711129	2	1	3	4	1	1	0	4	0	4	4	0	0
blaTEM-47_1_Y10279	0	0	0	0	0	0	0	0	0	2	0	0	0
QnrB3_1_DQ303920	0	0	0	1	0	0	0	0	0	29	0	0	0
blaIMP-10_1_AB195637	0	0	0	0	0	0	0	0	0	2	0	0	0
blaPER-1_1_GU944725	0	116	1	7	0	1	0	0	0	4	5	0	0
aac(3)-IIa_1_X51534	3	4	0	31	0	0	0	0	0	11	14	0	0
blaGES-22_1_JX023441	0	0	0	4	0	0	0	0	0	0	0	0	0
blaACT-7_1_FJ237368	0	1	0	0	0	0	0	0	0	0	0	0	0
erm(B)_1_JN899585	26	16	0	10	0	0	2	19	0	38	17	2	0
aadE_1_KF421157	6	5	0	5	0	0	0	1	0	10	7	0	0
QnrS2_1_JF261185	0	227	6	36	0	0	0	40	0	5	32	7	0
blaTEM-145_1_DQ105528	0	0	0	3	0	0	0	0	0	2	0	0	0
tetA(P)_1_AB054980	0	0	0	0	0	0	0	2	0	0	1	0	0
lsa(A)_1_AY225127	0	0	0	0	0	0	0	1	0	2	0	0	0
erm(B)_6_AF242872	8	1	0	1	0	0	0	5	0	13	4	0	0
aph(3')-IIa_1_X57709	2	0	0	0	0	0	0	0	0	1	0	0	0
dfrA3_1_J03306	0	0	0	2	0	0	0	0	0	0	0	0	0
VanX-B_1_AF192329	0	0	0	4	0	0	0	0	0	2	0	0	0
fosA_15_CP002889	0	1	1	7	0	0	0	2	0	0	3	0	0
QnrVC5_1_JN408080	0	0	0	1	0	0	0	0	0	0	0	0	0
aadA11_1_AY144590	1	1	1	8	2	1	0	3	0	0	2	0	0
blaMOX-5_1_GQ152600	0	8	1	1	0	0	0	0	0	3	0	0	0
blaKPC-3_1_HM769262	0	0	0	1	0	0	0	0	0	0	0	0	0
blaTEM-130_1_AJ866988	0	1	0	0	0	0	0	0	0	0	0	0	0
dfrA18_1_AJ310778	0	1	0	1	0	0	0	0	0	0	0	0	0
blaTEM-125_1_AY628176	0	0	0	2	0	0	0	0	0	1	0	0	0
blaOXA-1_1_J02967	26	80	0	1673	0	1	0	3	0	92	195	0	0
blaOXA-10_1_HM175875	123	120	9	954	0	1	4	24	0	170	425	2	0
dfrA5_1_X12868	0	0	0	0	0	0	0	0	0	0	1	0	0
blaACT-1_1_U58495	0	0	0	1	0	0	0	0	0	0	0	0	0
blaOXA-240_1_JX089628	0	0	0	2	0	0	0	0	0	1	0	0	0
optrA_1_KP399637	0	0	0	1	0	0	0	0	0	2	0	0	0
dfrA15_1_HM449019	0	1	0	18	0	0	0	0	0	0	6	0	0
blaTEM-201_1_JX310327	0	0	0	0	0	0	0	0	0	1	0	0	0
dfrB4_1_FM877484	0	1	0	0	0	0	0	0	0	1	0	0	0
ARR-2_1_HQ141279	0	11	0	120	0	0	0	0	0	56	10	0	0
sul1_23_AJ621187	0	0	0	0	0	0	0	0	0	1	0	0	0
blaCTX-M-64_1_GQ456156	0	0	0	0	0	0	0	0	0	1	0	0	0
tet(W)_4_AJ427422	5	4	1	4	0	0	0	6	0	10	5	0	0
blaTEM-150_1_AM183304	0	0	0	1	0	0	0	0	0	2	0	0	0
ARR-3_4_FM207631	0	13	0	102	0	0	0	0	0	44	16	0	0
aadA4_1_Z50802	1	3	2	1	0	0	0	0	0	7	1	0	0
catB3_1_AJ009818	9	80	1	199	0	0	0	1	0	8	42	0	0
VanA_2_M97297	0	0	0	0	0	0	0	0	0	1	0	0	0
sul2_2_GQ421466	24	5	3	78	1	0	0	3	0	43	15	0	0
sul1_8_JN581942	1	0	0	8	1	0	0	2	0	2	6	0	0
tet(W)_2_AY049983	1	1	0	2	0	0	0	3	0	2	1	0	0
VanT-G_1_AY271782	22	0	0	3	0	0	0	0	0	38	3	0	0
tet(W)_6_FN396364	32	13	0	22	0	0	0	13	0	15	13	0	0
erm(X)_2_X51472	0	2	0	3	0	0	0	4	0	2	2	0	0
sul1_21_AJ971344	0	0	0	11	0	0	0	2	0	3	1	0	0
aac(6')Ib-cr_2_EF636461	0	0	0	1	0	0	0	0	0	0	0	0	0
fosA_13_EU487198	0	0	0	0	0	0	0	0	0	0	1	0	0
tet(33)_3_DQ390458	0	0	0	2	0	0	0	0	0	0	1	0	0
blaACT-2_1_AM076977	0	0	0	3	0	0	0	0	0	0	3	0	0
blaTEM-129_1_AY452662	0	0	0	2	0	0	0	0	0	0	0	0	0
blaPAO_1_AY083595	0	1	0	2	0	0	0	0	0	0	1	0	0
blaCTX-M-12_1_DQ821704	0	0	0	0	0	0	0	0	0	1	0	0	0
mef(A)_10_AF376746	12	4	0	15	1	0	0	15	0	9	12	0	0
blaOXA-23_1_HQ700358	3	0	0	0	0	0	0	0	0	2	1	0	0
blaTEM-183_1_HQ529916	0	0	0	1	0	0	0	0	0	4	0	0	0
sul2_13_AJ289135	0	0	0	3	0	0	0	0	0	0	0	0	0
dfrG_1_AB205645	3	0	0	0	0	0	0	0	0	5	0	0	0
VanC_4_EU151753	0	0	0	1	0	0	0	0	0	0	1	0	0
blaKPC-2_1_AY034847	0	0	0	786	0	0	0	0	0	0	78	0	0
tet(32)_1_EU722333	33	17	0	6	0	0	1	20	0	48	22	0	0
blaGOB-1_1_EF394442	0	0	0	0	0	0	0	0	0	0	1	0	0
blaOKP-A-6_1_AM051144	0	0	0	1	0	0	0	0	0	0	0	0	0
ampH_1_AJ276031	0	76	2	3	0	0	0	0	0	6	7	0	0
blaSHV-140_1_JN051143	0	0	0	1	0	0	0	0	0	0	0	0	0
VanB_1_AF192329	0	0	0	2	0	0	0	0	0	2	0	0	0
VanZ-A_1_FJ866609	0	0	0	0	0	0	0	0	0	8	0	0	0
blaOXA-17_2_DQ902344	1	4	0	2	0	0	0	1	0	1	2	0	0
aadA1_5_JQ480156	0	0	0	0	0	1	0	0	0	0	0	0	0
QnrB30_1_HM439650	0	0	0	0	0	0	0	0	0	2	0	0	0
blaCARB-2_1_M69058	0	4	0	15	0	0	0	1	0	3	20	0	0
fosA_2_AGDM01000012	0	0	0	2	0	0	0	0	0	0	1	0	0
VanR-D_1_AB242319	1	0	0	0	0	0	0	0	0	2	0	0	0
mcr-3_1_KY924928	0	5	2	9	0	0	0	8	0	2	6	0	0
blaGES-21_1_JQ772478	0	0	0	4	0	0	0	0	0	0	0	0	0
blaCTX-M-123_1_JN790864	0	0	0	0	0	0	0	0	0	2	0	0	0
blaOXA-28_1_FJ374756	0	0	0	1	0	0	0	0	0	0	0	0	0
strA_5_AF321550	0	0	0	2	0	0	0	0	0	0	0	0	0
aph(3')-Ia_1_V00359	7	5	0	2	0	0	0	1	0	8	4	0	0
blaVEB-4_1_EF136375	0	1	0	0	0	0	0	0	0	0	0	0	0
tet(S)_1_DQ377340	14	0	2	7	0	0	0	1	0	15	5	3	0
erm(B)_2_K00551	0	1	0	0	0	0	0	2	0	0	0	0	0
blaCARB-1_1_AF313471	1	6	0	29	0	0	0	0	0	4	23	0	0
blaMOX-7_1_GQ152602	0	8	2	3	0	0	0	7	0	1	2	0	0
blaTEM-67_1_AF091113	0	0	0	1	0	0	0	0	0	0	0	0	0
blaIMP-4_1_DQ307573	1	0	0	2	0	0	0	0	0	0	0	0	0
blaOXA-2_1_DQ310703	8	113	3	23	0	0	1	6	0	26	34	0	0
blaTEM-60_1_AF047171	0	0	0	0	0	0	0	0	0	3	0	0	0
tet(A)_6_AJ313332	0	1	0	1	0	0	0	1	0	3	0	0	0
tet(E)_5_CP000645	0	26	2	10	0	0	0	3	0	0	42	0	0
blaDHA-1_1_Y16410	0	11	0	4	0	0	0	1	0	7	2	0	0
tetA(P)_3_L20800	1	1	1	0	0	0	0	0	0	0	1	0	0
mph(A)_2_U36578	0	0	0	1	0	0	0	0	0	0	0	0	0
blaACT-12_1_JX440355	0	0	0	4	0	0	0	0	0	0	1	0	0
aadA12_1_AY665771	0	0	0	0	0	0	0	0	0	1	0	0	0
msr(D)_2_AF274302	52	19	1	25	0	0	2	20	0	29	23	3	0
blaNDM-17_1_KX812714	5	1	0	3	0	0	0	0	0	5	0	0	0
blaACT-9_1_HQ693810	0	0	1	4	0	0	0	0	0	0	0	0	0
blaCMY-41_1_AB429270	0	0	0	1	0	0	0	0	0	0	0	0	0
blaCTX-M-2_1_EU622041	0	0	0	0	0	0	0	0	0	1	0	0	0
aph(2'')-Ih_1_KF652096	0	0	0	0	0	0	0	0	0	1	0	0	0
aac(3)-Ic_1_AJ511268	0	0	0	0	0	0	0	0	0	1	0	0	0
blaVIM-20_1_GQ414736	0	0	0	1	0	0	0	0	0	0	0	0	0
nimE_1_AM042593	0	1	0	0	0	0	0	0	0	0	0	0	0
blaCTX-M-33_1_AY238472	0	0	0	0	0	0	0	0	0	2	0	0	0
tet(Q)_4_Z21523	18	9	0	3	0	0	0	8	0	11	12	1	0
blaMOX-6_1_GQ152601	0	1	0	0	0	0	0	1	0	0	0	0	0
blaTEM-30_1_AJ437107	0	0	0	2	0	0	0	0	0	0	0	0	0
blaOXA-19_1_AF043381	0	0	1	2	0	0	1	0	0	7	0	0	0
erm(T)_1_M64090	5	0	0	0	0	0	0	0	0	1	0	0	0
blaTEM-164_1_EU274580	0	0	0	1	0	0	0	0	0	2	0	0	0
aph(3')-Ic_1_X62115	0	1	0	3	0	0	0	0	0	1	0	0	0
blaTEM-195_1_JN935137	0	0	0	8	0	0	0	0	0	1	0	0	0
dfrA31_1_AB200915	0	0	1	0	0	0	0	0	0	0	0	0	0
blaGES-19_1_JN596280	0	1	0	0	0	0	0	0	0	0	0	0	0
tet(41)_1_AY264780	0	3	0	0	0	0	0	0	1	0	0	0	0
VanH-A_1_FJ866609	0	0	0	3	0	0	0	0	0	7	0	0	0
erm(X)_1_M36726	1	0	0	0	0	0	0	4	0	1	3	0	0
tet(Q)_3_U73497	84	35	2	17	0	0	0	42	0	66	74	0	0
dfrA27_1_FJ459817	0	0	0	23	0	0	0	0	0	120	5	0	0
aac(6')-Ia_1_M18967	0	3	0	0	0	0	0	0	0	0	0	0	0
erm(B)_10_U86375	3	0	0	1	0	0	0	3	0	6	0	0	0
sul1_14_AJ517791	0	0	0	4	0	0	0	0	0	1	0	0	0
VanH-Pt_3_DQ018710	0	0	0	1	0	0	0	0	0	0	0	0	0
aac(6')-Im_1_AF337947	0	0	0	0	0	0	0	0	0	0	3	0	0
blaGES-10_1_FJ820124	0	0	0	1	0	0	0	0	0	1	0	0	0
cfiA13_1_FM200787	0	0	0	0	0	0	0	0	0	5	0	0	0
msr(D)_3_AF227520	21	5	1	14	1	0	1	12	0	4	8	0	0
aac(6')-IIc_1_AF162771	3	3	0	0	0	1	0	1	0	1	1	0	0
aadA8b_1_AM040708	2	0	0	4	0	0	0	0	0	0	0	0	0
VanT-C_1_AF162694	0	0	0	0	0	0	0	0	0	2	0	0	0
blaGES-4_1_AB116723	5	31	0	64	0	0	0	1	0	7	12	0	0
aadA2_2_JQ364967	2	5	1	1	0	0	1	1	0	5	4	0	0
aadA1_2_FJ591054	7	9	1	4	1	1	0	5	0	4	8	1	0
VanT-C_2_EU151752	0	0	0	0	0	0	0	0	0	1	0	0	0
catP_1_U15027	2	2	0	1	0	0	0	2	0	6	5	0	0
QnrB32_2_JN173054	0	0	0	0	0	0	0	0	0	1	0	0	0
aadE_1_KF864551	49	10	0	11	0	0	0	11	0	24	10	0	0
sul2_19_AJ319822	0	0	0	2	0	0	0	0	0	1	0	0	0
tet(A)_2_X00006	26	57	0	84	0	0	1	14	0	295	58	3	0
blaSHV-5_1_AF096930	0	2	0	1	0	0	0	0	0	0	1	0	0
armA_1_AY220558	0	2	0	34	0	0	0	0	0	10	39	0	0
tet(X)_2_M37699	13	11	3	19	0	1	3	11	0	14	36	1	0
tet(Z)_2_AF121000	0	0	0	2	0	0	0	0	0	0	1	0	0
tetB(P)_3_NC_010937	1	0	0	0	0	0	0	3	0	2	2	0	0
blaCTX-M-3_8_EF382672	0	1	0	16	0	0	0	0	0	169	9	0	0
cml_1_M22614	0	1	0	55	0	0	0	0	0	4	16	0	0
cmlA1_1_M64556	7	14	0	750	1	0	0	11	0	46	153	1	0
blaBES-1_1_AF234999	0	0	0	0	0	0	0	3	0	1	1	2	0
catB7_1_AF036933	0	0	0	2	0	0	0	0	0	0	0	0	0
blaOXY-1-4_4_AY077483	0	0	0	1	0	0	0	0	0	0	0	0	0
QnrVC1_1_EU436855.2	0	1	1	1	0	2	0	4	0	1	1	1	0
VanX-A_1_FJ866609	0	0	0	1	0	0	0	0	0	13	0	0	0
blaCTX-M-14_1_AF252622	0	0	0	1	0	0	0	0	0	0	0	0	0
blaGES-2_1_AF326355	2	18	0	8	0	0	0	2	0	5	1	0	0
blaTEM-169_1_FJ873740	0	0	0	1	0	0	0	0	0	0	0	0	0
imiH_1_AJ548797	0	3	0	2	0	0	0	0	0	2	3	0	0
sul1_11_DQ914960	0	1	0	1	0	0	0	0	0	0	0	0	0
cfiA1_1_AB087225	1	0	0	0	0	0	0	0	0	7	0	0	0
VanW-B_1_AF192329	1	0	0	1	0	0	0	0	0	1	2	0	0
tet(Q)_2_X58717	70	21	3	13	0	0	0	38	0	55	42	1	0
blaTEM-70_1_AF188199	0	0	0	1	0	0	0	0	0	1	0	0	0
blaOXA-9_2_JF703130	0	0	0	0	0	0	1	0	0	0	0	0	0
blaOXA-347_1_JN086160	35	9	1	13	0	0	2	16	0	55	24	0	0
blaGOB-12_1_AY647249	0	0	0	0	0	0	0	0	0	1	0	0	0
floR_2_AF118107	3	4	0	2	0	0	0	1	0	4	1	0	0
blaCMY-8_1_EF382672	0	16	0	2	0	0	0	0	0	0	1	0	0
blaCTX-M-78_1_AM982522	0	0	0	1	0	0	0	0	0	0	0	0	0
cfxA_1_U38243	53	39	1	8	0	0	0	29	0	37	23	0	0
ant(6)-Ia_1_AF330699	8	1	0	6	0	0	0	1	0	17	5	0	0
fosA_9_NZ_ACZD01000244	2	1	0	11	0	0	0	3	0	1	5	0	0
VanR-A_1_FJ866609	0	1	0	1	0	0	0	0	0	14	0	0	0
cfiA4_1_AB087229	0	0	0	0	0	0	0	0	0	6	0	0	0
tet(E)_2_EF471995	0	5	0	1	0	0	0	1	0	0	10	0	0
blaGES-23_1_KF179354	0	1	0	1	0	0	0	0	0	1	0	0	0
sul2_8_AJ877041	0	0	0	1	0	0	0	0	0	0	0	0	0
blaTEM-55_1_DQ286729	0	0	0	3	0	0	0	0	0	0	0	0	0
blaCTX-M-66_1_EF576988	0	0	0	0	0	0	0	0	0	3	0	0	0
sul3_3_AY047357	0	0	0	5	0	0	0	0	0	0	0	0	0
nimA_1_X71444	1	0	0	0	0	0	0	1	0	0	0	1	0
blaTEM-54_1_AF104442	0	0	0	0	0	0	0	0	0	1	0	0	0
blaOXA-53_1_AY289608	0	3	0	1	0	0	0	0	0	2	1	0	0
aac(6')-aph(2'')_1_KF652095	9	1	0	0	0	0	0	4	0	2	0	0	0
aac(3)-IId_1_EU022314	8	24	0	75	0	0	0	0	0	103	34	0	0
lnu(A)_1_M14039	0	0	0	0	0	0	0	1	0	0	0	0	0
tet(32)_2_EF626943	32	8	0	4	0	0	0	18	0	29	17	1	0
sul1_9_AY963803	0	1	0	2	1	0	0	0	0	4	0	2	0
dfrA33_1_FM957884	0	2	0	0	0	0	0	0	0	2	1	0	0
blaOXA-65_1_AY750908	0	0	1	0	0	0	0	0	0	0	0	0	0
aph(3')-XV_1_Y18050	21	58	0	89	0	0	0	0	0	32	42	0	0
aac(6')-IIa_1_M29695	2	6	0	2	1	0	0	0	0	6	1	0	0
blaOXA-3_1_L07945	3	3	1	4	0	0	0	1	1	2	11	0	0
blaTEM-95_1_AJ308558	0	0	0	0	0	0	0	0	0	1	0	0	0
blaTEM-102_1_AY040093	0	0	0	1	0	0	0	0	0	0	0	0	0
tet(D)_1_AF467077	0	0	0	3	0	0	0	0	0	2	0	0	0
tet(H)_2_AJ245947	1	0	0	0	0	0	0	1	0	1	0	0	0
blaOXA-464_1_JAIX01000028	2	2	0	11	0	0	0	3	0	8	9	0	0
erm(G)_1_M15332	86	1	0	1	0	0	0	11	0	25	4	0	0
tet(M)_6_M21136	1	0	0	0	0	0	0	1	0	0	0	0	0
tet(44)_1_NZ_ABDU01000081	3	1	0	0	0	0	0	2	0	1	0	1	0
blaKPC-13_1_HQ342890	0	0	0	2	0	0	0	0	0	0	0	0	0
blaIMP-1_1_DQ522237	92	85	0	54	0	0	0	0	0	110	43	0	0
dfrA14_1_DQ388123	2	3	1	531	0	0	0	5	0	5	97	0	0
blaOXA-47_1_AY237830	0	2	0	4	0	0	0	3	0	2	0	0	0
blaVIM-1_1_Y18050	2	1	0	0	0	0	0	0	0	2	0	0	0
dfrA32_1_GU067642	0	0	2	0	0	0	0	0	0	0	0	0	0
blaCARB-12_1_D13210	0	0	0	0	0	0	0	0	0	1	0	0	0
fosA_16_M85195	0	0	0	0	0	0	0	0	0	0	2	0	0
aadA16_1_EU675686	0	90	1	53	0	0	0	0	0	200	17	0	0
blaSHV-2_1_GQ407116	0	0	0	0	0	0	0	0	0	1	0	0	0
tet(33)_2_AY255627	1	0	0	2	0	0	0	0	0	0	2	0	0
blaOXA-48_2_AY236073	0	2	0	0	0	0	0	0	0	0	0	0	0
blaOXA-10_2_EU886981	42	42	1	337	0	0	1	8	0	56	129	1	1
blaCARB-7_1_AF409092	0	0	0	0	0	0	0	0	0	0	0	1	0
blaCMY-47_1_HM046998	0	0	0	1	0	0	0	0	0	1	0	0	0
blaTEM-182_1_HQ317449	0	0	0	1	0	0	0	0	0	0	0	0	0
tet(44)_2_FN594949	8	0	0	1	0	0	0	0	0	1	0	0	0
aadA5_1_AF137361	17	35	21	15	1	0	0	9	0	120	23	1	0
VanW-G_1_AY271782	6	1	0	0	0	0	0	0	0	7	1	0	0
blaOXA-51_6_EU255293	0	0	0	1	0	0	0	0	0	0	0	0	0
sul2_5_AY524415	0	0	0	2	0	0	0	1	1	1	0	0	0
blaOKP-B-2_1_AM051151	0	0	0	0	0	0	0	0	0	1	0	0	0
cphA1_1_AY261379	0	1	0	2	0	0	0	0	0	1	4	0	0
blaCTX-M-9_7_AJ416345	0	0	0	29	0	0	0	0	0	3	15	0	0
blaOXA-257_1_KC567681	0	0	0	1	0	0	0	0	0	1	0	0	0
QnrB1_1_EF682133	0	3	0	35	0	0	0	0	0	78	8	0	0
blaCMH-3_1_KX192165	0	0	0	0	0	0	0	0	0	1	0	0	0
sul1_32_EF592571	1	0	0	10	0	0	0	0	0	3	0	0	0
tet(O)_1_M18896	74	37	1	18	0	0	0	61	0	134	56	4	0
blaTEM-57_1_FJ405211	0	0	0	0	0	0	0	0	0	1	0	0	0
aac(6')Ib-cr_1_DQ303918	11	47	1	785	0	0	0	2	0	197	115	0	0
tet(37)_1_AF540889	9	2	0	2	0	0	0	4	0	1	10	0	0
ant(3'')-Ih-aac(6')-IId_1_AF453998	69	150	2	294	0	0	0	4	0	87	98	0	0
blaOXA-372_1_KJ746496	8	3	0	19	0	0	0	1	0	17	30	1	0
blaOXA-58_1_AY665723	13	11	0	27	0	0	0	5	0	15	12	0	0
blaOKP-A-3_1_AM051140	1	0	0	0	0	0	0	0	0	0	0	0	0
QnrB5_1_DQ303919	0	1	0	0	0	0	0	0	0	0	0	0	0
blaOXA-119_1_AY139598	0	2	1	1	0	0	0	0	0	0	0	0	0
blaACT-4_2_AJ311172	0	0	1	5	0	0	0	0	0	1	2	0	0
blaTEM-159_1_EF136376	0	0	0	1	0	0	0	0	0	2	0	0	0
blaGES-15_1_GU208678	0	0	0	1	0	0	0	0	0	0	0	0	0

## Sheet: Spain
ResFinder ARG	SRR5306409	SRR5306404	SRR5306407	SRR5306406	SRR5306401	SRR5306400	SRR5306403	SRR5306402	SRR5306399	SRR5306398	SRR5306410	SRR5298537
blaOCH-5_1_AJ295343	0	0	0	0	0	0	1	0	0	0	0	0
blaIMP-40_1_AB753457	0	0	0	0	0	0	0	0	0	0	2	0
QnrB29_1_HM439649	0	0	0	0	0	0	1	0	0	0	0	0
oqxB_1_EU370913	136	103	75	93	30	34	106	19	12	27	88	36
cphA1_3_AY261378	1	1	0	0	0	0	0	0	0	0	0	0
blaOCH-8_1_DQ489307	0	0	0	0	0	0	1	0	0	0	0	0
blaTEM-79_1_AF190692	0	0	0	1	0	0	0	0	0	0	0	0
QnrB62_1_JX987101	0	0	0	0	0	0	1	0	0	0	0	0
blaTEM-43_1_KPU95363	0	0	2	0	0	0	0	0	0	0	0	0
blaCMY-2_1_X91840	0	0	0	0	0	0	0	0	0	0	1	0
erm(B)_21_U35228	2	3	4	1	1	0	0	0	0	0	3	0
QnrB19_1_HM146784	0	0	1	0	0	0	0	0	0	0	0	0
tet(M)_8_X04388	2	2	0	3	0	1	1	0	0	0	2	3
blaACT-6_1_FJ237366	0	1	0	0	0	0	1	0	0	0	0	0
tet(Q)_1_L33696	36	49	47	32	3	1	38	0	3	3	41	0
vga(C)_2_NC_013034	0	0	0	0	1	0	0	0	0	0	0	0
blaSHV-99_1_AM941845	0	0	0	0	0	0	1	0	0	0	0	0
cmx_1_U85507	4	4	2	3	8	12	1	12	4	4	6	8
blaTEM-116_7_AY425988	0	0	0	2	0	0	0	0	0	0	0	0
tet(S)_2_L09756	1	0	3	0	0	0	0	0	0	0	0	0
blaOXA-56_1_AY660529	1	1	0	2	0	0	0	0	0	0	1	0
tet(39)_1_KT346360	60	119	70	68	2	0	129	0	3	6	66	1
sul2_12_AF497970	4	5	7	3	0	0	7	1	0	0	5	0
aph(2'')-Ib_1_KF652098	1	0	0	0	0	0	0	0	0	0	0	0
blaOXA-34_1_AF350424	2	0	1	1	0	0	1	0	0	0	0	0
erm(42)_2_AB601890	2	1	0	0	0	0	1	0	0	0	0	0
blaOXA-147_1_FJ848783	2	6	2	0	0	0	2	0	0	2	3	0
strB_1_M96392	119	123	98	57	2	1	97	0	1	4	80	6
tet(M)_2_X90939	1	0	1	3	0	0	4	0	0	0	5	3
aac(6')-Ib_1_M21682	3	7	5	2	2	2	3	0	0	0	4	0
aph(3')-VIa_1_X07753	0	0	2	1	0	0	4	0	0	0	0	0
blaTEM-209_1_KF240808	1	2	1	0	0	0	0	0	0	0	0	0
blaOXA-160_1_GU199038	0	0	1	0	0	0	0	0	0	0	0	0
erm(F)_4_M62487	1	3	4	0	0	0	4	0	0	0	2	0
blaCMY-74_1_JX440349	0	1	0	0	0	0	2	0	0	0	1	0
aac(3)-I_1_AJ877225	1	1	0	1	0	0	0	0	0	0	0	0
blaTEM-207_1_KC818234	1	0	0	1	0	0	0	0	0	0	0	0
blaOXA-72_1_GU199039	0	0	3	0	0	0	0	0	0	0	0	0
blaTEM-113_1_AY589494	0	0	0	1	0	0	0	0	0	0	0	0
strA_1_M96392	107	101	99	98	6	2	66	0	3	1	89	8
blaCTX-M-15_70_FJ815277	1	0	0	0	0	0	0	0	0	0	0	0
blaOXA-209_1_JF268688	6	11	2	3	24	7	5	7	8	10	4	15
tet(M)_13_AM990992	1	0	0	0	0	0	1	0	0	0	2	0
rmtB2_1_JN968578	0	0	1	0	0	0	0	0	0	1	0	0
mef(A)_3_AF227521	10	9	19	16	3	1	7	3	2	0	4	2
blaSHV-5_5_S82452	0	0	0	0	0	0	1	0	0	0	0	0
aadA13_1_AY713504	16	14	4	21	1	1	12	1	1	0	8	0
blaCMY-84_1_JQ733579	0	0	0	0	0	0	1	0	0	0	0	0
vat(F)_1_AF170730	3	2	2	3	0	0	2	0	0	0	2	0
msr(A)_1_X52085	0	1	0	0	0	0	0	0	0	0	0	0
dfrA1_25_AJ844287	2	0	6	0	0	0	1	0	0	0	0	0
blaCTX-M-117_1_JN227085	0	1	0	0	0	0	0	0	0	0	0	0
sul1_10_DQ143913	0	1	0	0	0	0	0	0	0	0	0	0
blaCMY-79_1_JQ733576	1	0	0	0	0	0	0	0	0	0	0	0
ampH_2_HQ586946	6	2	2	4	0	0	4	0	0	0	2	1
aac(6')-Ic_1_M94066	0	0	0	0	0	0	1	0	0	0	0	0
blaOXA-14_1_L38523	1	1	0	1	0	1	1	0	0	0	1	0
blaTEM-29_1_DQ269440	1	1	1	0	0	0	1	0	0	0	0	0
blaTEM-189_1_JN254627	0	0	0	0	0	0	1	0	0	0	0	0
ere(B)_2_X03988	2	1	1	2	1	0	5	0	0	0	3	0
blaACI-1_1_AJ007350	0	1	6	0	0	0	2	0	0	0	0	0
aadA17_1_FJ460181	0	0	0	0	0	0	0	0	0	0	1	0
sul3_2_AJ459418	1	0	0	0	0	0	0	0	0	0	1	0
blaTEM-138_1_AY853593	1	0	0	0	0	0	0	0	0	0	0	0
blaSGM-5_1_NG049987	1	0	0	0	1	1	0	0	0	0	0	0
QnrVC5_1_JN408080	2	1	1	1	0	0	1	0	0	0	1	0
aadA8_1_AF326210	2	0	0	1	0	0	0	0	0	0	3	0
nimD_1_X76949	1	0	0	0	0	0	0	0	0	0	0	0
dfrA1_30_JQ690541	2	0	0	0	0	0	1	0	0	0	0	0
QnrVC4_1_GQ891757	3	5	4	0	0	0	2	0	0	0	2	0
aadA1_1_X02340	65	79	56	50	2	2	67	2	1	0	66	1
QnrB50_1_JX440357	0	0	0	0	0	0	1	0	0	0	0	0
sul1_5_EU780013	0	1	0	0	0	0	0	0	0	0	0	0
blaCEPH-A3_1_AY112998	6	3	3	3	0	0	3	0	0	0	3	3
blaIMP-29_1_HQ438058	2	4	1	5	0	0	6	0	0	0	2	0
sul1_11_DQ914960	0	0	1	0	0	0	0	0	0	0	0	0
blaMIR-3_1_AY743435	0	0	3	0	0	0	2	0	0	0	0	0
ampS_1_X80276	5	3	5	3	0	0	7	2	1	0	6	1
blaOXA-320_1_KF151169	0	0	0	0	0	0	1	0	0	0	0	0
blaIMP-16_1_AJ584652	3	1	4	0	0	0	0	0	0	0	3	0
blaTEM-11_1_AY874537	0	0	1	0	0	0	0	0	0	0	0	0
blaOXA-5_1_X58272	8	7	9	6	1	3	3	8	1	0	12	2
blaOXA-504_1_KT355710	16	5	14	24	0	0	10	0	0	0	9	0
blaNPS_1_AY027589	64	53	47	49	0	0	60	2	0	0	53	2
tet(43)_1_GQ244501	4	3	6	3	0	0	3	0	0	0	6	0
tet(H)_1_Y16103	0	0	0	0	0	0	0	0	0	0	2	0
tet(A)_5_AJ419171	2	2	1	1	0	0	4	0	0	0	1	0
erm(X)_4_NC_005206	0	0	1	0	0	0	1	0	0	0	0	0
blaOXA-299_1_NG049594	1	0	3	2	0	0	2	0	0	0	2	0
blaOXA-17_2_DQ902344	1	2	0	1	0	0	0	0	0	1	1	0
blaCARB-8_1_AY178993	1	0	0	0	0	0	0	0	0	0	0	0
blaTEM-177_1_FN652295	0	0	0	0	0	0	1	0	0	0	0	0
vat(B)_1_U19459	1	0	0	0	1	0	0	0	0	0	0	0
mef(B)_1_FJ196385	6	2	8	8	3	9	2	0	5	4	8	0
blaCMY-78_1_JQ733575	2	0	0	0	0	0	0	0	0	0	0	0
blaTEM-157_1_DQ909059	0	0	0	0	0	0	0	1	0	0	0	0
aph(2'')-Ic_1_U51479	3	0	1	2	0	0	0	0	0	0	2	0
blaOXA-60_3_AY664504	0	0	0	3	0	0	0	0	0	0	0	0
tet(M)_1_X92947	1	0	0	0	0	0	2	0	0	0	1	0
blaOXA-21_2_DQ993182	4	2	3	6	0	0	2	0	0	0	2	0
blaB-5_1_AF189303	0	2	0	0	0	0	0	0	0	0	0	0
blaCTX-M-116_1_JF966749	1	0	0	0	0	0	0	0	0	0	0	0
catB2_1_AF047479	0	1	0	2	0	0	1	0	0	0	1	0
tet(M)_4_X75073	0	0	2	0	0	0	0	0	0	0	1	2
blaTEM-83_1_AF427129	0	0	0	0	0	0	2	0	0	0	0	0
lnu(B)_1_AJ238249	12	16	11	16	0	1	11	0	0	0	11	2
aph(3')-Ib_1_M20305	0	0	1	2	0	0	0	0	0	0	0	0
blaCARB-6_1_AF030945	0	0	1	0	0	0	0	0	0	0	0	0
erm(F)_3_M17808	8	11	7	2	2	0	3	0	0	0	2	1
VanT-C_2_EU151752	0	0	0	0	0	0	0	0	0	0	1	0
sul1_33_AJ564903	42	27	35	24	6	3	27	4	4	0	31	3
blaOXA-274_1_NG049571	1	0	0	0	0	0	0	0	0	0	0	0
blaCMY-70_1_JX440350	0	0	0	1	0	0	0	0	0	0	0	0
sul1_3_EU855787	8	7	6	2	0	0	9	1	0	1	5	2
penA_1_AF515059	1	3	5	1	0	0	2	0	0	0	1	0
VanR-C_1_AF162694	0	0	0	0	0	0	0	0	1	0	0	0
aac(3)-Ib_1_L06157	13	15	11	5	1	0	8	0	1	0	12	1
dfrA22_1_HM173356	0	0	2	0	0	0	1	0	0	0	0	0
blaFOX-6_1_AY034848	1	1	0	0	0	1	0	1	0	0	0	0
sul1_20_JF262165	0	1	2	0	1	2	1	0	0	1	2	1
blaKHM-1_1_AB364006	1	0	0	0	0	0	0	0	0	1	0	0
blaOXY-4-1_1_AY077481	0	0	0	0	0	0	0	0	0	0	1	0
dfrB3_1_FM877478	1	0	0	0	0	0	1	0	0	0	0	0
blaOXA-309_1_HF947514	7	14	6	9	0	0	19	0	0	2	8	0
tet(G)_3_S52437	1	6	6	3	0	0	2	0	0	0	4	0
QnrB72_1_KC741443	0	0	0	0	0	0	0	0	0	0	1	0
sul2_20_AJ830710	23	13	15	23	1	0	24	0	0	0	18	2
blaTEM-87_1_AF250872	2	4	0	1	0	0	2	0	0	0	2	0
tet(O)_3_Y07780	4	6	3	5	0	0	0	0	0	0	4	0
blaCMY-65_1_JF780936	0	0	0	0	0	0	1	0	0	0	0	0
blaOXA-2_1_GQ466184	5	4	3	3	1	0	2	0	0	0	3	0
blaOXA-491_1_JAIV01000087	7	8	12	6	0	0	4	0	0	0	8	0
blaOXA-15_1_U63835	0	0	1	0	0	0	0	0	0	0	0	0
msr(E)_4_EU294228	469	518	365	432	9	7	484	5	2	8	386	6
QnrVC3_1_HM015626	1	0	0	0	0	0	0	0	0	0	0	0
tetA(P)_1_AB054980	0	0	1	2	0	0	0	1	0	0	3	1
blaOXA-31_1_AF294653	2	0	1	1	0	0	0	0	0	0	0	0
QnrB11_1_EU136183	0	0	0	0	0	0	1	0	0	0	0	0
str_1_X92946	0	0	0	2	0	0	1	0	0	0	0	0
blaCMY-26_1_AB300358	0	0	0	0	0	0	0	0	0	0	1	0
blaOXA-251_1_JN118546	2	1	1	1	0	0	0	0	0	0	0	0
ARR-6_1_FM955585	0	0	0	0	1	0	0	0	0	0	0	0
dfrA12_1_AB571791	1	1	0	0	0	0	0	0	0	0	3	0
tet(M)_11_JN846696	0	0	0	0	0	0	2	1	0	0	2	1
VanR-D_2_AF175293	0	0	0	0	0	0	1	0	0	0	3	0
blaGOB-16_1_GU188443	0	1	0	0	0	0	0	0	0	0	0	0
cfxA6_1_GQ342996	7	7	2	20	0	0	11	0	0	0	16	2
tet(W)_1_DQ060146	5	11	5	7	1	0	5	0	0	0	16	0
blaIMP-9_1_AY033653	1	0	0	0	0	0	0	0	0	0	0	0
sul1_28_JN790946	0	0	0	0	0	0	0	0	0	1	0	0
blaLEN22_1_AM850912	0	0	0	0	0	0	1	0	0	0	0	0
blaOXA-46_1_AJ969237	3	1	3	1	0	0	2	0	0	0	1	0
blaLCR-1_1_X56809	1	2	2	5	0	0	2	0	0	0	3	0
tet(M)_9_X56353	0	0	0	0	0	0	1	0	0	0	2	0
blaMOX-3_1_EU515248	6	8	3	9	0	0	6	0	0	0	11	0
erm(Q)_1_L22689	0	0	0	0	0	0	0	0	0	0	1	0
VanW-Pt_2_DQ018711	0	0	0	1	0	0	0	0	0	0	0	0
tet(X)_1_GU014535	34	23	31	22	1	0	30	0	1	0	14	0
blaOXA-118_1_AF371964	8	6	6	2	0	0	5	0	0	1	6	0
blaFOX-8_1_HM565917	0	2	2	0	0	1	0	0	0	0	0	0
sul2_1_AF542061	1	10	6	7	0	0	6	0	2	0	4	2
blaSHV-152_1_JX121119	1	0	0	0	0	0	0	0	0	0	0	0
blaIMP-6_1_AB188812	0	0	0	0	0	0	1	0	0	0	2	0
ere(A)_1_AY183453	2	13	2	14	0	0	9	0	1	0	8	0
cfxA_1_U38243	34	28	26	20	0	5	24	0	0	2	17	0
blaCTX-M-22_1_HM470254	1	0	0	0	0	0	0	0	0	0	0	0
aac(6')-I30_1_AY289608	0	0	1	0	0	0	0	0	0	0	0	0
blaSHV-1_13_AF462396	0	0	0	0	0	0	1	0	0	0	0	0
blaTEM-91_1_AB049569	0	1	0	0	0	0	0	0	0	0	0	0
nimB_1_X71443	0	0	1	0	0	0	0	0	0	0	0	0
blaIMP-15_1_EF184216	1	0	0	0	0	0	1	0	0	0	2	0
blaOXA-7_1_X75562	2	4	1	2	0	0	4	0	0	0	1	0
msr(C)_2_AF313494	0	0	0	1	0	0	0	0	0	0	0	0
blaOXA-211_1_JN861779	29	36	20	34	1	0	39	0	0	0	17	1
dfrA7_1_AJ419170	0	0	0	0	0	0	1	0	1	0	2	0
tet(40)_2_FJ158002	1	0	1	0	0	0	0	0	0	0	0	0
VanY-D_1_AB242319	2	1	0	1	0	0	1	0	0	0	0	0
aadA15_1_DQ393783	1	1	2	1	0	0	0	0	0	0	0	0
cat_2_M35190	2	1	0	1	0	0	0	0	0	0	0	0
blaSHV-161_1_JX121128	1	0	0	0	0	0	0	0	0	0	0	0
cphA7_1_AY227053	0	0	0	0	0	0	0	0	0	0	0	1
blaMOX-7_1_GQ152602	4	5	0	2	0	0	4	0	0	0	5	0
oqxA_1_EU370913	6	1	0	6	0	0	5	0	0	0	1	0
blaIMP-5_1_JF810083	2	0	1	1	0	0	1	0	0	0	2	0
tet(U)_1_U01917	0	0	0	1	0	0	0	0	0	0	0	0
dfrA8_1_U10186	0	0	0	0	0	0	0	0	0	0	1	0
vga(A)_1_M90056	1	0	0	0	0	0	0	0	0	0	0	0
blaOXY-3-1_1_AF491278	0	0	2	1	0	0	0	0	0	0	0	0
blaCME-1_1_AJ006275	0	2	0	2	0	0	0	0	0	0	0	0
blaDHA-6_1_HQ322612	0	0	0	0	0	0	1	0	0	0	0	0
blaOXY-6-1_1_AJ871873	0	0	0	0	0	0	3	0	0	0	0	0
tet(40)_1_FJ158002	1	0	3	2	0	0	2	0	0	0	2	0
mph(A)_1_D16251	15	26	26	22	0	1	9	0	0	0	14	0
aadA23_1_AJ809407	1	1	2	4	0	0	1	0	0	0	4	0
blaCMY-5_1_Y17716	0	0	0	0	0	0	2	0	0	0	0	0
QnrVC1_1_EU436855.2	0	0	1	0	0	2	0	0	0	1	0	0
blaBRO-1_1_Z54180	0	2	0	0	0	0	0	0	0	0	0	0
lnu(F)_1_EU118119	10	8	4	11	3	2	5	2	1	1	4	0
blaOXA-207_1_JQ838185	1	0	0	0	0	0	0	0	0	0	0	0
tet(M)_10_EU182585	0	2	3	1	0	0	0	0	0	0	2	1
blaOXA-164_1_GU831575	2	0	2	0	0	0	3	1	0	0	0	0
QnrB45_1_JQ349152	1	0	0	0	0	0	0	0	0	0	0	0
blaOXA-4_1_AY162283	6	2	3	3	0	0	2	0	0	0	3	0
blaMOX-4_1_FJ262599	2	1	2	1	0	0	2	0	0	0	4	0
tet(C)_2_NC_003123	21	11	15	10	0	2	13	0	1	0	17	0
blaCMY-10_1_AF373218	0	0	0	0	0	0	0	0	0	0	1	0
imiS_1_Y10415	0	0	1	0	0	0	0	0	0	0	1	0
blaOXA-256_1_HE616889	16	14	11	12	0	0	11	0	0	0	17	0
catB4_1_EU935739	30	36	27	33	1	2	29	1	0	1	28	3
blaOXA-335_1_KF203109	0	1	1	1	0	0	0	0	0	0	1	0
aac(6')-32_1_EF614235	0	0	0	1	0	0	1	0	0	0	1	0
tet(E)_3_L06940	1	2	0	2	0	0	0	0	0	0	1	0
blaFOX-5_1_AY007369	0	1	0	0	0	0	0	0	0	0	0	0
blaSGM-6_1_NG049988	0	0	0	0	0	0	0	0	0	0	0	1
blaTEM-88_1_AY027590	0	0	1	0	0	0	0	0	0	0	0	0
dfrB5_1_AY943084	0	0	0	0	0	1	0	0	0	0	0	0
dfrB8_1_GU295656	1	0	0	0	0	0	0	0	0	0	0	0
tet(M)_12_FR671418	5	4	4	1	0	0	1	1	0	2	3	2
tet(A)_3_AY196695	9	6	6	9	0	0	4	0	1	0	8	2
blaEBR-1_1_AF416700	0	2	2	1	0	0	3	0	0	0	0	0
QnrD_1_FJ228229	0	1	0	0	0	0	0	0	0	0	0	0
QnrB58_1_JX259319	0	0	1	0	0	0	0	0	0	0	1	0
blaOXA-74_1_EU161636	2	2	2	5	0	0	1	0	0	0	0	0
aph(3')-III_1_M26832	6	1	0	5	0	0	3	0	0	0	6	0
blaCMY-8_2_DQ094251	1	7	7	1	0	0	4	0	0	0	1	0
blaIMP-3_1_AB010417	0	3	0	0	0	0	0	0	0	0	1	0
tet(M)_5_U58985	1	0	0	0	0	0	1	0	0	0	1	0
blaOXA-101_1_AM412777	1	3	6	4	0	0	3	0	0	0	3	0
floR_1_AF071555	7	12	2	6	0	0	4	1	1	4	7	0
tet(36)_1_AJ514254	2	8	2	4	0	0	3	0	0	0	5	1
sul2_14_AJ514834	3	5	2	2	3	1	5	0	0	0	2	0
blaIMP-2_1_AJ243491	0	0	1	0	0	0	1	0	0	0	0	0
blaOXA-142_1_EU358785	0	2	1	3	0	0	0	0	0	0	1	0
blaTEM-90_1_AF351241	0	1	0	0	0	0	0	0	0	0	0	0
aadA7_1_AF224733	4	1	2	7	0	0	7	0	0	0	4	0
erm(B)_9_AF299292	0	0	2	1	0	0	0	0	0	0	0	0
blaOXA-58_14_EU107364	3	0	1	6	0	0	4	0	0	1	3	0
tet(C)_5_NC_003213	34	25	41	30	0	0	29	0	1	4	35	0
catS_1_X74948	1	0	1	0	0	0	0	0	0	0	0	0
QnrB34_1_JN173056	0	0	0	0	0	0	1	0	0	0	0	0
blaCTX-M-10_1_AY598759	0	0	0	0	0	0	1	0	0	0	0	0
blaMIR-6_1_JQ664733	0	0	0	1	0	0	0	0	0	0	0	0
VanC_1_AF162694	1	0	0	0	0	0	0	0	0	0	0	0
catA1_1_V00622	0	0	0	0	0	0	2	0	0	0	1	0
tet(G)_2_AF133139	4	5	8	8	0	0	9	0	0	0	4	0
mcr-1.9_1_KY685071	0	1	2	1	2	0	0	0	0	0	0	0
mph(B)_1_D85892	0	0	1	4	0	0	1	1	0	0	3	1
blaFOX-9_1_JF896803	1	1	0	0	1	0	1	0	0	0	3	0
blaMIR-2_1_AY227752	1	0	0	0	0	0	1	0	0	0	0	0
blaCARB-10_1_EU850412	1	0	0	0	0	0	0	0	0	0	0	0
aadA10_1_U37105	17	13	9	9	0	0	6	1	0	0	7	0
aac(3)-IId_1_EU022314	0	1	2	0	0	0	0	0	0	0	0	0
QnrS6_1_HQ631376	3	0	1	1	0	0	1	0	1	0	4	0
tet(C)_9_AY046276	5	5	8	4	0	1	3	0	0	0	5	0
erm(G)_2_L42817	0	2	3	0	0	0	0	0	0	0	1	0
dfrA29_1_AM237806	0	0	1	0	0	0	0	0	0	0	0	0
ARR-3_1_JF806499	1	1	1	0	0	0	0	0	0	0	0	0
blaGES-22_1_JX023441	0	0	0	0	0	0	1	0	0	0	0	0
blaOXA-255_1_KC479325	0	0	1	0	0	0	0	0	0	0	0	0
catB8_1_AF227506	2	1	0	1	0	0	1	0	0	0	1	0
cmlA1_2_AB212941	2	1	3	13	0	0	1	0	0	0	5	0
blaTEM-139_1_DQ072853	0	0	0	1	0	0	0	0	0	0	0	0
VanT-C_3_EU151753	0	0	0	0	0	0	0	0	0	0	1	0
tet(O)_2_M20925	12	10	7	10	0	0	4	0	1	1	11	0
blaGES-13_1_GU169702	0	0	0	0	0	0	0	0	0	0	1	0
aadA22_1_AM261837	0	1	2	1	0	0	1	0	0	0	2	0
blaOXA-212_1_JN861780	11	17	10	6	0	0	11	0	0	1	2	1
tet(W)_6_FN396364	8	7	3	6	0	0	4	0	0	0	10	1
aac(6')Ib-cr_2_EF636461	0	2	0	0	0	0	0	0	0	0	1	0
cphA5_1_AY227051	0	0	0	0	0	0	1	0	0	0	0	0
blaADC-25_1_EF016355	0	0	0	2	0	0	0	2	0	0	0	0
VanX-Ac1_6_DQ246438	1	0	0	1	0	0	0	0	0	0	0	0
aac(6')-31_1_AJ640197	0	1	0	0	0	0	0	0	0	2	2	0
blaTEM-81_1_AF427127	0	1	0	0	0	0	0	0	0	0	0	0
aph(3')-IIc_1_AM743169	0	1	0	0	0	0	0	0	0	0	0	1
blaFOX-1_1_X77455	1	4	0	0	0	0	1	0	0	0	3	1
tet(B)_3_AP000342	0	2	2	1	0	0	0	0	0	0	2	0
blaTEM-47_1_Y10279	1	1	0	1	0	0	0	0	0	0	0	1
blaOXA-183_1_HQ111474	1	2	7	2	0	0	4	2	0	0	1	0
blaAER-1_1_U14748	9	14	18	18	0	0	11	2	0	0	20	0
blaOXA-205_1_JF800667	9	6	10	13	0	1	18	1	0	1	17	0
blaMOX-2_1_AJ276453	5	4	4	5	0	0	0	0	0	0	14	0
dfrA30_1_AM997279	1	1	0	1	0	0	0	0	0	0	0	0
sul2_7_HM486907	1	1	1	0	0	0	3	0	0	0	0	0
aac(3)-Ia_1_X15852	9	18	11	14	0	0	15	0	0	0	3	0
blaCMY-1_1_X92508	1	1	0	3	0	0	2	0	0	0	1	0
blaCTX-M-11_1_AJ310929	1	0	0	0	0	0	0	0	0	0	0	0
sul1_22_AY115475	1	1	0	1	0	0	0	0	0	0	1	0
blaCARB-4_1_U14749	0	0	0	0	0	0	1	0	0	0	0	0
sul1_2_CP002151	16	18	6	9	4	4	15	0	1	1	9	0
VanR-G_1_AY271782	2	0	0	2	0	0	0	0	0	0	1	0
erm(B)_7_AF368302	2	0	0	0	0	0	0	0	0	0	0	0
erm(42)_1_FR734406	7	13	5	6	0	0	12	0	0	0	7	0
cepA_1_L13472	1	2	1	1	0	0	0	0	0	0	2	0
blaOXY-6-2_2_AJ871875	0	0	0	0	0	0	1	0	0	0	0	0
floR_2_AF118107	0	0	0	1	0	0	0	0	0	0	0	0
blaIMP-22_2_DQ361087	0	1	0	0	0	0	0	0	0	0	0	0
lnu(C)_1_AY928180	8	12	11	16	0	0	12	0	0	0	12	0
aadB_1_JN119852	0	2	2	2	0	0	1	0	0	0	0	0
erm(39)_1_AY487229	2	1	1	2	0	0	3	0	0	0	2	0
blaCMY-37_1_AB280919	0	0	1	0	0	0	0	0	0	0	0	0
blaPLA-4A_1_AY507664	0	0	0	0	0	0	0	0	0	0	1	0
cphA4_1_AY227050	0	0	0	0	0	0	0	0	0	0	1	0
blaOXA-129_1_AM932669	6	3	12	4	0	0	9	4	2	1	12	1
aac(3)-Ib-aac(6')-Ib_1_AF355189	8	5	9	12	0	1	7	0	1	2	9	1
blaCARB-12_1_D13210	2	0	1	2	0	0	0	0	0	0	1	0
blaCMY-16_1_FM995219	0	0	0	0	0	0	0	0	0	0	1	0
mph(E)_3_EU294228	258	274	223	253	8	1	281	5	2	3	183	5
erm(B)_15_U48430	1	0	0	0	1	0	0	0	0	0	0	0
sul2_17_U57647	1	1	0	2	1	0	0	0	0	0	0	0
blaGOB-14_1_AY647252	0	2	0	0	0	0	0	0	0	0	0	0
cfxA2_1_AF504914	3	2	6	3	1	0	1	0	0	1	0	0
erm(B)_18_X66468	2	3	6	1	1	0	4	0	1	0	3	0
aadA6_1_AF140629	30	15	14	13	0	3	15	0	0	0	29	1
cfxA3_1_AF472622	1	1	0	0	0	0	0	0	0	0	0	0
erm(B)_12_U18931	1	0	0	0	0	0	0	0	0	0	0	0
erm(G)_1_M15332	6	3	4	2	0	0	4	0	0	0	2	0
aac(6')-aph(2'')_1_M13771	2	0	0	2	0	0	0	0	0	0	0	0
erm(T)_4_AJ488494	0	0	0	0	0	0	0	0	0	0	1	0
blaTEM-186_1_JN227084	0	1	0	0	0	0	0	0	0	0	0	0
cfxA4_1_AY769933	0	0	0	0	0	0	1	0	0	0	0	0
aac(3)-Ic_1_AJ511268	1	0	1	0	0	0	0	0	0	0	0	0
aadA1_2_JN815078	47	48	47	39	3	4	50	0	6	2	56	2
blaVEB-1_1_HM370393	1	0	0	0	0	0	1	0	0	0	0	2
mcr-2_1_LT598652	1	0	0	0	3	1	1	2	0	1	2	2
dfrB1_2_U36276	0	0	0	0	1	0	0	0	0	0	0	0
blaCMY-3_1_Y16783	0	0	0	0	0	0	0	1	0	0	0	0
blaOXY-5-2_2_AJ871871	0	0	0	0	0	0	0	0	0	0	1	0
tet(42)_1_EU523697	0	0	0	0	0	1	0	1	0	0	1	0
QnrS1_1_AB187515	1	2	4	0	0	0	3	0	0	0	2	0
blaGES-14_1_GU207844	0	0	0	0	0	0	1	0	0	0	0	0
blaOXA-35_1_AF315786	0	0	0	1	0	0	0	0	0	0	0	0
lnu(F)_3_AJ561197	3	2	1	0	0	0	0	2	0	0	1	0
aadE_1_KF421157	0	6	0	0	1	0	0	2	0	0	0	0
tet(44)_1_NZ_ABDU01000081	2	2	4	2	1	1	0	1	2	0	1	0
blaOXA-24_1_AJ239129	1	1	0	3	0	0	1	0	0	0	0	0
tet(W)_5_AJ427421	7	8	6	9	1	0	8	0	0	0	16	2
VanN_1_JF802084	0	1	1	1	0	0	0	0	0	0	0	0
blaIMP-8_1_EU042136	0	0	0	0	0	0	1	0	0	0	0	0
blaCMY-66_1_JN714478	0	0	0	1	0	0	0	0	0	0	0	0
lnu(D)_1_EF452177	1	0	0	1	0	0	2	0	0	1	1	0
blaGES-16_1_HM173356	0	0	1	0	0	0	0	0	0	0	0	0
ant(6)-Ib_1_FN594949	3	2	4	0	1	1	2	0	0	2	2	0
catQ_1_M55620	3	2	0	4	0	0	1	0	0	0	2	0
tet(G)_4_AF133140	0	0	4	3	0	0	2	0	0	0	3	0
ere(A)_2_AF099140	29	25	15	17	0	0	22	1	2	0	13	0
tet(T)_1_L42544	1	0	0	0	0	0	0	0	0	0	0	0
erm(F)_2_M17124	44	38	40	24	2	5	45	2	2	1	34	0
vga(E)_1_FR772051	0	0	0	2	0	0	0	0	0	0	0	0
aadA24_1_AM711129	8	2	12	14	0	0	7	0	0	0	12	0
dfrA14_1_Z50805	2	1	1	1	0	2	0	0	0	0	1	0
blaOXA-198_1_HQ634775	4	0	1	0	0	0	2	0	0	0	2	0
blaCMY-49_1_GQ402541	1	0	0	0	0	0	0	0	0	0	0	0
catB10_1_AJ878850	0	0	0	0	0	0	0	0	0	0	1	0
blaPER-1_1_GU944725	0	0	3	1	0	0	0	0	0	0	0	0
aac(3)-IIa_1_X51534	0	1	4	2	0	1	3	0	0	0	2	0
blaPEDO-2_1_KP109678	0	0	0	1	0	0	0	0	0	0	0	1
erm(B)_1_JN899585	30	20	19	19	0	0	12	0	0	0	14	0
blaTEM-188_1_JN211012	0	1	0	1	0	0	0	0	0	0	0	0
msr(C)_1_AY004350	2	2	0	0	0	0	0	0	0	0	0	0
QnrS2_1_JF261185	32	42	27	24	3	2	31	1	2	2	38	4
blaTEM-145_1_DQ105528	0	0	0	1	0	0	0	0	0	0	0	0
blaL1_3_EF126059	0	0	0	0	0	0	0	0	0	1	0	0
dfrA17_1_FJ460238	0	0	0	0	0	0	0	0	0	0	2	0
blaOXA-37_1_AY007784	16	15	15	11	0	2	16	0	0	1	14	0
erm(B)_6_AF242872	1	0	0	0	0	0	0	0	0	0	0	0
aph(3')-IIa_1_X57709	0	0	0	9	1	0	0	0	0	4	0	0
tet(34)_1_AB061440	0	1	0	0	0	0	0	0	1	1	2	0
dfrA3_1_J03306	0	1	3	1	0	0	1	0	0	0	0	0
blaOKP-B-8_1_AM051157	0	0	1	0	0	0	0	0	0	0	0	0
blaPER-6_1_GQ396303	0	0	0	0	0	0	0	1	0	0	0	0
fosA_15_CP002889	0	0	0	2	0	0	0	0	0	0	0	0
aac(3)-IIIc_1_L06161	1	2	0	0	0	0	1	0	0	0	0	0
blaIMP-26_1_GU045307	0	0	0	0	0	0	0	0	0	0	2	0
blaBEL-2_1_FJ666063	6	4	4	6	0	0	1	0	0	0	0	0
dfrA25_1_DQ267940	0	0	0	0	0	0	0	0	0	0	1	0
aadA11_1_AY144590	13	12	5	7	0	1	7	0	0	0	15	1
blaMOX-5_1_GQ152600	3	3	2	2	0	0	2	0	0	0	4	0
erm(B)_2_K00551	8	10	6	3	0	1	7	0	0	0	4	0
blaOXA-1_1_J02967	13	17	16	13	0	0	8	0	0	0	17	1
blaOXA-10_1_HM175875	28	22	27	22	0	0	24	1	0	0	20	0
blaACT-1_1_U58495	0	0	0	0	0	0	1	0	0	0	0	0
blaIMP-33_1_JN848782	5	1	6	5	0	0	5	0	0	0	16	0
blaACT-12_1_JX440355	0	2	0	0	0	0	2	0	0	0	0	0
optrA_1_KP399637	0	0	0	0	0	0	0	0	0	0	0	1
blaCTX-M-96_1_AJ704396	1	0	0	0	0	0	0	0	0	0	0	0
tet(35)_1_AF353562	0	0	1	0	0	0	0	0	0	0	0	1
QnrVC7_1_KM555152	1	0	0	0	0	0	0	0	0	0	2	0
vga(A)_2_FN546261	1	0	0	0	0	0	0	0	0	0	0	0
blaTEM-201_1_JX310327	0	0	0	1	0	0	1	0	0	0	0	0
dfrB4_1_FM877484	2	2	1	2	0	0	1	0	0	1	2	0
ARR-2_1_HQ141279	4	8	4	4	2	0	4	0	0	0	4	0
blaB-7_1_AF189304	0	1	0	0	0	0	0	0	0	0	0	0
VanH-Pt_5_DQ018711	0	0	0	0	0	0	0	0	0	0	1	0
sul1_23_AJ621187	0	0	0	1	0	0	0	0	0	0	0	0
sul2_11_AY232670	0	0	0	1	0	0	0	0	0	0	1	0
tet(A)_4_AJ517790	2	3	1	6	0	0	4	0	1	1	4	1
tet(W)_4_AJ427422	4	3	6	8	2	0	8	0	0	0	7	5
ARR-3_4_FM207631	8	15	5	13	0	1	17	0	0	0	8	0
aadA4_1_Z50802	1	3	1	1	0	2	2	0	0	0	2	0
catB3_1_AJ009818	2	2	4	1	0	0	3	0	0	0	3	1
tet(H)_3_Y15510	1	1	0	0	0	0	0	0	0	0	0	0
blaOXA-334_1_KF203108	4	4	6	3	0	0	11	0	0	0	6	0
blaTEM-76_1_AF190694	0	0	0	1	0	0	0	0	0	0	0	0
blaIMP-20_1_AB196988	0	0	0	1	0	0	0	0	0	0	2	0
sul1_8_JN581942	4	1	2	1	0	0	3	0	0	0	0	0
tet(W)_2_AY049983	7	4	3	0	0	0	1	0	0	0	3	4
blaOXA-10_2_EU886981	3	2	2	2	0	0	5	0	0	0	3	0
erm(X)_2_X51472	0	0	0	0	0	0	1	0	0	0	0	0
blaTEM-128_1_AY359287	0	0	0	0	0	0	0	0	0	0	0	1
cphA1_2_AY261377	0	0	0	1	0	0	0	0	0	0	0	0
QnrB10_1_DQ631414	0	0	1	0	0	0	0	0	0	0	0	0
blaGES-15_1_GU208678	0	1	0	0	0	0	0	0	0	0	0	0
blaCTX-M-12_1_DQ821704	1	0	0	0	0	0	0	0	0	0	0	0
mef(A)_10_AF376746	7	13	4	9	0	1	6	1	1	0	8	0
blaSHV-129_2_HM125687	0	0	1	0	0	0	0	0	0	0	0	0
blaTEM-94_1_AJ318094	1	0	0	0	0	0	0	0	0	0	0	0
blaTEM-197_1_HQ877606	0	0	0	0	0	0	0	0	0	0	0	1
blaFOX-7_1_AJ703796	3	1	6	3	1	0	3	1	0	0	4	0
blaOXA-96_1_DQ519090	0	2	0	1	0	0	0	0	0	0	3	0
tet(32)_1_EU722333	16	2	3	4	0	0	2	0	1	0	6	1
blaCMY-83_1_JX440351	0	1	0	0	0	0	0	0	0	0	0	0
blaOKP-A-6_1_AM051144	0	0	1	0	0	0	0	0	0	0	0	0
ampH_1_AJ276031	8	10	7	5	2	1	6	1	0	1	4	4
blaOXA-210_1_JF795487	19	19	29	22	0	0	30	0	0	0	26	1
aadA1_5_JQ480156	0	1	0	0	0	0	1	0	0	0	0	0
blaOXA-136_1_EU086833	0	0	0	1	0	0	0	0	0	0	0	0
blaCARB-2_1_M69058	0	0	0	1	0	0	0	0	0	0	1	0
fosA_2_AGDM01000012	0	3	1	3	0	0	0	0	0	0	3	0
mcr-3_1_KY924928	11	12	6	4	0	0	8	0	0	2	7	2
blaIMP-25_1_HM175876	1	0	0	0	0	0	0	0	0	0	0	0
blaIMP-18_1_EF184215	0	0	1	0	0	0	0	0	0	0	0	0
blaBEL-3_1_GQ202694	5	4	1	3	0	0	1	0	0	0	2	0
aph(3')-Ia_1_V00359	8	8	2	14	0	0	2	0	0	0	6	0
erm(B)_20_AF109075	3	0	0	0	0	0	0	0	0	0	0	0
blaIMP-37_1_JX131372	9	6	8	8	0	0	2	0	0	0	3	0
tet(S)_1_DQ377340	1	0	0	0	0	0	0	0	0	0	0	0
fosA_3_NZ_ACWO01000079	0	0	0	1	0	0	0	0	0	0	0	0
blaPLA-3A_1_AY507663	1	0	0	0	0	0	0	0	0	0	0	0
blaCARB-1_1_AF313471	4	0	0	0	0	0	0	0	0	0	0	0
tet(B)_4_AF326777	1	0	0	0	0	0	0	0	0	0	0	0
blaIMP-4_1_DQ307573	0	0	1	0	0	0	1	0	0	0	1	0
blaOXA-2_1_DQ310703	12	4	8	4	0	0	3	0	0	0	5	0
tet(A)_6_AJ313332	1	0	0	0	0	0	0	0	0	0	0	0
blaCMY-76_1_JQ733573	0	0	1	0	0	0	0	0	0	0	0	0
tet(E)_5_CP000645	3	4	2	1	0	0	1	0	0	0	1	2
blaOXA-141_1_EF552405	1	1	0	2	0	0	1	0	0	0	1	0
tetA(P)_3_L20800	1	0	0	0	0	0	0	0	0	0	0	0
QnrB17_2_AM919398	0	0	0	0	0	0	0	0	0	0	1	0
QnrB35_1_JN173057	1	0	0	0	0	0	0	0	0	0	0	0
tet(G)_5_AF071555	0	0	0	1	0	0	0	0	0	0	0	0
blaOXA-240_1_JX089628	2	2	4	2	0	0	2	0	0	0	3	0
aadA12_1_AY665771	0	1	2	1	0	0	0	0	0	0	3	0
blaNDM-13_1_LC012596	0	4	0	0	0	0	1	0	0	0	0	0
msr(D)_2_AF274302	27	20	13	23	0	4	22	5	0	10	22	4
blaACT-9_1_HQ693810	1	3	0	0	0	0	0	0	0	0	0	0
tlr(C)_1_M57437	0	0	1	1	0	0	0	0	0	1	0	0
blaCMY-41_1_AB429270	2	0	0	0	0	0	0	0	0	0	0	0
sul2_6_FN995456	0	0	0	0	0	1	0	0	0	0	1	0
blaOXA-296_1_NG049591	5	12	5	8	0	0	1	0	0	2	1	2
erm(B)_11_M19270	2	1	2	0	1	0	0	0	0	0	1	0
blaTEM-1B_1_JF910132	0	0	0	0	0	1	0	0	0	0	0	0
tet(Q)_4_Z21523	3	11	7	5	0	0	3	1	0	0	3	0
blaMOX-6_1_GQ152601	2	2	0	0	0	0	6	0	0	0	4	0
blaIMP-28_1_JQ407409	7	10	5	0	0	0	2	0	0	0	3	0
blaOXA-19_1_AF043381	2	1	1	2	0	0	0	0	0	0	1	0
blaTEM-171_1_GQ149347	0	0	0	0	0	0	1	0	0	0	0	1
blaTEM-164_1_EU274580	1	0	0	1	0	0	0	0	0	0	0	0
blaTEM-1C_5_FJ560503	0	0	1	0	0	0	1	0	0	0	0	0
aph(3')-Ic_1_X62115	0	0	1	0	0	0	0	0	0	0	1	0
blaOXA-275_1_NG049572	1	1	0	0	0	0	0	0	0	0	0	0
blaVCC-1_1_KT818596	0	0	0	2	0	0	0	0	0	0	0	0
tet(41)_1_AY264780	2	0	0	0	0	0	0	0	0	0	0	0
blaACT-2_1_AM076977	0	1	0	0	0	0	4	0	0	0	0	0
erm(X)_1_M36726	0	0	0	4	0	0	0	0	0	0	0	0
dfrA7_1_JF806498	0	0	1	2	0	0	2	0	0	0	0	0
tet(Q)_3_U73497	16	9	9	12	0	0	8	0	0	1	14	0
blaCTX-M-103_1_HG423149	0	0	0	0	0	0	0	0	0	0	1	0
erm(B)_10_U86375	0	0	0	1	0	0	2	0	0	0	0	0
blaTEM-20_1_EU527189	0	0	0	1	0	1	0	0	0	0	0	0
blaCMY-15_1_AJ555823	0	0	0	1	0	0	0	0	0	0	0	0
blaTEM-82_1_AF427128	0	0	0	0	0	0	0	1	0	0	0	0
tet(M)_7_FN433596	0	0	0	0	0	0	0	1	0	0	0	1
aac(6')-Im_1_AF337947	1	0	0	0	0	0	0	0	0	0	0	0
msr(D)_3_AF227520	7	4	4	5	0	0	5	0	1	2	5	1
aac(6')-IIc_1_AF162771	0	0	0	1	0	0	0	0	1	0	0	0
aadA8b_1_AM040708	0	0	0	1	0	0	0	0	0	0	0	0
sul2_5_AY524415	0	1	0	0	0	0	0	0	0	0	0	0
blaGES-4_1_AB116723	0	0	0	0	0	0	2	0	0	0	0	0
blaTEM-45_1_X95401	0	1	0	0	0	0	0	0	0	0	0	0
aadA2_2_JQ364967	14	19	20	12	0	1	8	0	0	0	13	0
blaCMY-98_1_KC603538	0	1	0	0	0	0	0	0	0	0	0	0
blaMOX-1_1_D13304	0	1	1	0	0	0	1	0	0	0	1	0
sul3_6_AB281183	122	125	122	77	9	11	112	11	3	9	117	9
aadA1_2_FJ591054	1	2	0	3	0	0	1	0	0	0	0	0
erm(A)_1_X03216	1	0	1	0	0	0	0	0	0	0	0	0
erm(A)_2_AF002716	2	2	2	2	0	0	4	0	0	0	1	0
blaBEL-1_1_DQ089809	13	13	16	17	0	0	8	0	0	0	14	0
aadE_1_KF864551	9	15	4	0	0	0	5	0	0	0	3	0
sul2_19_AJ319822	4	6	4	8	0	2	3	0	0	1	5	0
tet(A)_2_X00006	31	15	12	21	1	0	12	2	3	0	19	2
blaSHV-5_1_AF096930	1	0	0	0	0	0	0	0	0	0	0	0
blaPER-3_1_AY740681	0	0	0	1	0	0	0	0	0	0	0	0
tet(X)_2_M37699	7	8	7	1	0	0	9	0	2	1	4	0
blaTEM-2_3_AJ251946	0	0	0	0	0	0	1	0	0	0	0	0
blaGES-9_1_AY920928	0	0	0	0	0	0	1	0	0	0	0	0
cml_1_M22614	1	1	1	1	0	0	4	0	0	0	1	0
cmlA1_1_M64556	16	39	22	23	1	0	19	2	0	0	21	0
blaBES-1_1_AF234999	1	0	0	0	0	0	0	0	0	0	0	0
aac(6')-33_1_GQ337064	1	0	0	0	0	0	0	0	0	0	0	0
QnrB37_1_JN173059	0	0	0	1	0	0	0	0	0	0	0	0
blaCMY-4_1_AF420597	1	0	0	0	0	0	0	0	0	0	0	0
blaSHV-151_1_JX121118	1	0	0	0	0	0	0	0	0	0	0	0
blaOXA-145_1_FJ790516	0	0	0	0	0	0	1	0	0	0	1	0
catP_1_U15027	1	1	1	0	0	0	0	0	0	0	0	0
VanT-N_1_JF802084	0	0	1	0	0	0	1	0	0	0	0	0
aac(6')Ib-cr_3_EF210035	0	0	1	3	0	0	0	0	0	0	2	0
blaTEM-169_1_FJ873740	0	0	1	2	0	0	0	0	0	0	0	0
imiH_1_AJ548797	0	0	1	1	0	0	0	0	0	0	0	0
blaOXY-6-4_4_AJ871877	1	0	0	0	0	0	0	0	0	0	0	0
QnrS5_1_HQ631377	1	3	6	4	0	0	1	0	0	0	2	0
blaCMY-14_2_AJ555825	0	0	2	0	0	0	0	0	0	0	0	0
tet(Q)_2_X58717	10	10	15	4	0	0	14	0	0	0	16	0
cphA1_4_AY261376	0	0	0	0	0	0	0	0	0	0	3	0
aadA2_1_X68227	4	14	4	3	0	1	8	1	0	0	4	0
blaCMY-51_1_JQ733571	0	0	0	0	0	0	0	1	0	0	0	0
dfrA1_2_AJ419168	0	0	1	0	0	0	0	0	0	0	0	0
blaFOX-4_1_AJ277535	1	3	0	0	0	0	0	0	0	0	1	0
blaOXA-9_2_JF703130	11	15	15	11	0	2	5	0	0	0	11	0
blaOXA-347_1_JN086160	2	0	5	4	12	6	0	6	5	4	0	5
tet(K)_4_U38428	0	0	0	1	0	0	0	0	0	0	0	0
dfrA1_5_AJ238350	3	0	3	1	0	0	0	0	0	0	0	0
dfrB2_1_DQ839391	2	0	0	0	0	1	0	0	1	1	2	0
blaCMY-8_1_EF382672	1	0	0	2	0	0	3	0	0	0	2	0
blaIMP-34_1_AB715422	0	0	0	1	0	0	0	0	0	0	2	0
cat_3_S48276	0	0	0	0	0	0	2	0	0	0	0	0
ant(6)-Ia_1_AF330699	1	3	0	1	0	0	0	0	0	0	0	0
fosA_9_NZ_ACZD01000244	0	2	1	1	0	0	1	0	0	0	0	0
VanR-A_1_FJ866609	0	0	0	0	0	0	0	0	0	1	1	0
blaFOX-10_1_JX049131	0	2	0	2	1	0	2	0	0	0	0	0
blaOXA-16_1_AF043100	0	2	0	0	0	0	0	0	0	0	0	0
tet(E)_2_EF471995	5	2	1	1	0	0	1	0	0	0	1	0
blaGES-23_1_KF179354	0	0	0	0	0	0	0	0	0	0	1	0
blaOXA-12_1_U10251	0	0	0	0	0	0	0	2	0	0	0	0
sul3_3_AY047357	1	0	0	0	0	0	0	1	0	0	0	0
blaCTX-M-81_1_EU136031	0	0	1	0	0	0	0	0	0	0	0	0
blaTEM-54_1_AF104442	0	1	2	0	0	0	1	0	0	0	0	0
blaTEM-85_1_AJ277414	0	0	1	0	0	0	0	0	0	0	1	0
blaTEM-2_1_X54606	0	0	0	1	0	0	0	0	0	0	0	0
blaOXA-53_1_AY289608	0	1	4	0	0	0	1	0	0	0	0	1
aadA1_3_JQ414041	6	7	9	9	0	1	10	0	1	1	9	0
blaMIR-1_1_M37839	0	2	0	2	0	0	1	0	0	0	0	0
lnu(A)_1_M14039	0	0	1	1	0	0	2	0	0	0	0	0
VanS-Pt_3_DQ018710	0	0	0	0	0	0	1	0	0	0	0	0
tet(32)_2_EF626943	1	0	2	0	1	0	0	0	0	0	2	0
sul1_9_AY963803	1	1	0	1	0	0	3	1	0	0	1	1
blaOXA-333_1_KF203107	19	37	14	27	1	0	25	0	0	2	13	1
VanD_1_AB242319	0	0	0	0	0	0	0	0	0	0	1	0
aac(6')-IIa_1_M29695	3	1	3	3	0	1	3	0	0	0	2	0
blaOKP-B-10_1_AM051160	0	0	1	0	0	0	0	0	0	0	1	0
tet(L)_2_M29725	0	0	1	0	0	0	0	0	0	0	3	0
blaTEM-102_1_AY040093	0	0	0	1	0	0	0	0	0	0	0	2
blaCARB-5_1_AF135373	1	0	0	2	0	0	2	0	0	0	0	0
tet(H)_2_AJ245947	0	0	0	0	0	0	0	0	0	0	1	0
blaOXA-464_1_JAIX01000028	29	21	30	14	1	0	13	0	0	0	24	0
blaOXA-29_1_AJ400619	0	1	0	1	0	0	1	0	0	0	0	0
aph(6)-Ic_1_X01702	0	2	0	0	0	0	0	0	0	0	1	0
tet(M)_6_M21136	0	0	0	0	0	0	0	1	0	0	0	0
aadD_1_AF181950	4	3	6	4	2	0	2	0	0	0	5	0
aac(3)-If_1_AY884051	3	1	1	1	0	0	0	0	0	0	0	0
lsa(B)_1_AJ579365	1	0	0	1	0	1	1	0	0	0	0	0
tet(X)_3_AB097942	2	1	0	0	0	0	0	0	0	0	0	0
blaIMP-1_1_DQ522237	0	0	1	0	0	0	0	0	0	0	2	0
dfrA14_1_DQ388123	5	2	0	2	0	0	2	0	0	1	3	0
blaFOX-3_1_Y11068	0	2	2	0	0	0	1	0	0	0	0	0
blaOXA-47_1_AY237830	2	2	0	0	0	0	1	0	0	0	1	0
dfrA32_1_GU067642	0	0	0	1	0	0	0	0	0	0	0	0
blaCGB-1_1_EF672680	0	2	0	0	0	0	0	0	0	0	0	0
blaOXA-3_1_L07945	2	4	4	1	0	0	2	1	0	0	1	0
aadA1_5_JX185132	2	3	1	0	0	0	1	0	0	0	2	0
blaIMP-13_1_AJ512502	13	8	8	10	0	0	3	0	0	2	13	0
blaOXA-134_1_HQ122933	0	0	1	2	0	0	0	0	0	0	0	0
aadA16_1_EU675686	2	2	1	0	0	0	0	0	0	0	4	0
tet(33)_2_AY255627	0	2	0	0	0	0	0	0	0	0	0	0
blaCMY-110_1_AB872957	0	0	0	1	0	0	0	0	0	0	0	0
blaOXA-2_2_AY444814	8	3	4	5	0	0	3	0	0	0	2	1
blaOXA-48_2_AY236073	0	0	1	0	0	0	2	0	0	0	0	0
blaSGM-7_1_NG050614	0	0	0	0	0	0	0	0	0	0	0	1
tetB(P)_3_NC_010937	0	3	0	1	0	0	0	0	0	0	0	0
dfrB7_1_DQ993182	0	0	4	2	0	0	0	0	0	0	0	0
blaOXA-36_1_AF300985	0	0	0	1	0	0	0	0	0	0	0	0
blaOXA-11_1_Z22590	2	0	1	0	0	0	1	0	0	0	0	0
tet(44)_2_FN594949	2	4	7	3	1	2	0	0	2	2	0	0
aadA5_1_AF137361	12	7	7	11	0	4	13	0	0	1	13	1
VanW-G_1_AY271782	0	0	0	0	0	0	1	0	0	0	0	0
blaCMY-20_1_AY960293	0	0	0	0	0	0	1	0	0	0	0	0
blaOXA-97_1_EF102240	6	5	3	3	0	0	5	0	0	0	7	0
blaDES-1_1_AF426161	1	0	2	1	0	0	1	0	0	0	0	0
blaTEM-198_1_AB700703	0	0	0	2	0	0	0	0	0	0	0	0
blaOXA-20_1_AF024602	9	5	4	9	0	1	9	0	0	1	3	0
blaCMH-3_1_KX192165	0	1	0	0	0	1	0	0	0	0	0	0
tet(O)_1_M18896	5	4	2	2	0	0	6	0	0	0	6	0
blaTRU_1_EU046614	1	0	0	1	0	0	1	0	0	0	2	0
aac(6')Ib-cr_1_DQ303918	6	1	4	0	0	0	1	0	0	0	3	0
blaFOX-2_1_Y10282	8	2	3	1	2	0	2	0	0	0	2	2
tet(37)_1_AF540889	1	3	0	2	0	0	0	0	0	0	3	0
QnrB7_1_EU043311	0	0	1	0	0	0	0	0	0	0	0	0
ant(3'')-Ih-aac(6')-IId_1_AF453998	11	4	4	6	0	0	5	0	0	0	2	1
blaOXA-144_1_FJ617207	1	0	2	0	0	0	0	0	0	0	0	0
blaOXA-372_1_KJ746496	4	4	0	2	0	0	4	0	0	0	8	0
blaOXA-58_1_AY665723	12	6	6	7	0	0	10	0	0	1	4	0
dfrA1_1_X00926	2	0	2	1	0	0	1	0	0	0	0	0
QnrB5_1_DQ303919	0	2	0	0	0	0	0	0	0	0	0	0
blaOXA-119_1_AY139598	6	8	5	6	0	2	9	1	1	2	6	0
blaOXA-161_1_GQ202693	0	1	1	1	0	0	0	0	0	0	0	0

## Sheet: UK
ResFinder ARG	ERR1191819	ERR1191822	ERR1193300	ERR1193301	ERR1191821	ERR1191820	ERR1193289	ERR1193298	ERR1193299	ERR1193331	ERR1191817	ERR1193333	ERR1193332	ERR1193292	ERR1193293	ERR1191818	ERR1193291	ERR1193296	ERR1193297	ERR1193294	ERR1193295	ERR1193290
blaCTX-M-142_1_KF240809	2	1	0	0	0	1	0	0	0	0	1	0	0	0	0	2	0	0	1	0	0	0
cphA1_3_AY261378	3	0	0	0	0	2	0	0	0	0	1	0	0	0	0	4	0	0	0	0	0	0
blaTEM-79_1_AF190692	20	5	1	0	10	5	0	1	0	0	9	0	0	0	2	18	0	0	0	1	0	0
erm(B)_21_U35228	27	4	5	11	0	24	4	14	6	0	32	9	13	0	21	13	0	0	2	0	0	1
QnrB19_1_HM146784	0	2	0	0	0	0	0	0	0	1	4	0	0	0	0	4	0	0	0	0	0	0
blaOXA-114_4_HM104633	0	0	0	0	1	0	0	0	0	0	0	0	0	0	0	0	0	0	0	0	0	0
blaSHV-99_1_AM941845	0	0	0	0	1	1	0	0	0	1	3	0	0	0	0	0	0	0	0	0	0	0
blaGES-1_1_HQ170511	100	10	31	0	0	85	0	0	0	0	36	0	0	0	3	122	0	0	0	0	0	0
tet(H)_1_Y16103	0	1	2	5	0	17	61	11	778	0	6	0	2	0	2	6	0	0	4	2	0	0
blaVIM-34_1_JX013656	3	3	0	0	1	0	0	0	0	0	1	0	0	0	0	0	0	0	0	0	0	0
blaOXA-56_1_AY660529	138	13	10	0	8	33	0	0	0	0	48	0	0	0	1	36	1	0	0	0	0	7
QnrB65_1_KC580654	0	0	0	0	0	0	0	0	0	0	1	0	0	0	0	0	0	0	0	0	0	0
VanE_1_AF155139	0	0	0	0	1	0	0	0	0	0	0	0	0	0	0	0	0	0	0	0	0	0
aph(2'')-Ib_1_KF652098	0	1	0	0	0	10	0	0	0	0	2	0	0	0	0	0	0	0	0	0	0	0
blaOXA-147_1_FJ848783	2521	241	215	0	187	699	0	3	6	0	1058	0	1	1	19	974	4	0	6	11	0	6
strB_1_M96392	1769	1493	523	724	2644	2176	338	184	3722	36	1291	324	150	28	395	2372	24	0	36	103	0	22
aac(6')-Ib_1_M21682	7635	1476	1095	2	1268	4690	0	29	70	0	2603	0	6	8	79	4107	23	0	7	56	0	0
aph(3')-VIa_1_X07753	74	291	145	0	106	791	1	0	9	0	281	0	0	1	8	738	0	0	1	2	0	0
blaGOB-8_1_AY348327	0	0	0	0	0	2	0	0	0	0	2	0	0	0	0	0	0	0	0	0	0	0
blaSHV-178_1_KF705209	0	1	0	0	0	0	0	0	0	1	1	0	0	0	0	0	0	0	0	0	0	0
VanPt_5_DQ018711	0	0	0	0	1	0	0	0	0	0	1	0	0	0	0	0	0	0	0	0	0	0
blaTEM-60_1_AF047171	0	0	0	0	0	4	0	0	0	0	3	0	0	0	1	11	0	0	0	0	0	0
VanC_1_AF162694	0	0	0	0	0	0	2	0	2	0	0	2	1	0	1	0	0	0	0	0	0	0
blaSHV-96_1_EF373971	0	1	0	0	0	0	0	0	0	0	2	0	0	0	0	0	0	0	0	0	0	0
blaTEM-144_1_DQ256080	0	2	0	0	1	2	0	0	0	0	1	0	0	0	0	1	0	0	0	0	0	0
blaACT-14_1_JX440354	7	0	1	0	0	0	0	0	0	2	0	0	0	0	1	3	0	0	0	0	0	0
blaIMP-38_1_HQ875573	4	1	3	0	0	8	0	0	0	0	13	0	0	0	0	19	0	0	0	0	0	0
blaVIM-30_1_JN129451	122	213	15	0	430	36	0	0	0	0	195	0	0	0	2	31	0	0	1	0	0	0
QnrB47_1_JQ349155	0	0	0	0	0	0	0	0	0	1	1	0	0	0	0	1	0	0	0	0	0	0
tet(Y)_1_EF495198	0	1	1	10	13	11	80	10	479	0	0	0	4	0	0	6	0	0	2	0	0	0
nimD_1_X76949	0	8	0	0	0	0	2	0	0	0	0	0	0	0	0	0	0	0	0	0	0	0
blaCMY-83_1_JX440351	4	1	0	0	0	1	0	0	0	2	6	0	0	0	0	2	0	0	0	0	0	0
QnrB17_1_JN173051	6	1	1	0	0	1	0	0	0	4	1	0	0	0	0	5	0	0	0	0	0	0
blaMIR-3_1_AY743435	0	1	0	0	1	0	0	0	1	6	0	0	0	0	0	1	0	0	0	0	0	0
dfrA24_1_AJ972619	1	2	6	0	1	0	0	0	0	0	9	0	0	0	1	23	0	0	0	0	0	0
blaTEM-11_1_AY874537	8	3	8	0	8	11	0	0	1	0	7	1	0	0	10	23	0	0	1	1	0	0
blaTEM-158_1_EF534736	20	7	9	0	5	14	0	1	0	0	17	0	0	2	26	24	1	0	0	1	0	0
blaTEM-155_1_DQ679961	1	1	0	0	0	0	0	0	0	0	1	0	0	0	0	3	0	0	0	0	0	1
tet(Y)_5_AB089606	0	0	0	1	0	0	3	0	3	0	0	0	0	0	0	0	0	0	0	0	0	0
qnrE_1_KY073238	0	3	0	0	2	2	0	0	0	136	3	0	0	0	0	3	0	0	0	0	0	0
blaTEM-185_1_JF795538	3	2	1	0	0	5	0	0	1	0	0	0	0	0	2	1	0	0	0	0	0	0
blaSCO-1_1_EF063111	0	0	0	0	1	0	0	0	0	0	0	0	0	0	0	1	0	0	0	0	0	0
tet(A)_5_AJ419171	91	27	7	1	36	16	27	1	3	21	20	1	0	0	5	26	1	0	0	1	0	0
blaOXA-299_1_NG049594	1	0	0	0	0	2	0	0	1	0	0	0	0	0	0	0	0	0	0	1	0	0
blaSHV-109_1_EU418913	1	0	0	0	0	0	0	0	0	0	0	0	0	0	0	0	0	0	0	0	0	0
blaTEM-49_1_Y10281	1	0	0	0	1	0	0	0	0	0	0	0	0	0	1	0	0	0	0	0	0	0
VanY-B_1_AF192329	72	6	7	15	1	41	0	10	6	0	88	2	14	0	2	32	0	0	3	1	0	0
lsa(A)_2_AY58982	0	0	0	0	1	1	0	0	0	0	6	0	0	0	4	0	0	0	0	0	0	0
aph(3')-Ib_1_M20305	122	139	9	0	237	53	0	0	3	0	155	0	0	0	1	47	0	0	0	0	0	0
blaSHV-122_1_HM751103	0	0	0	0	0	1	0	0	0	0	1	0	0	0	0	0	0	0	0	0	0	0
blaVIM-16_1_EU419746	52	67	1	0	116	13	0	0	1	0	70	0	0	0	0	8	1	0	0	0	0	0
VanR-L_1_EU250284	9	5	2	3	3	2	1	10	10	0	0	2	1	0	0	5	0	0	1	1	0	0
blaOXA-239_1_JQ837239	0	0	0	0	0	2	0	0	0	0	0	0	0	0	0	0	0	0	0	0	0	0
blaOKP-B-18_1_AM850920	0	0	0	0	0	0	0	0	0	0	0	0	0	0	0	1	0	0	0	0	0	0
dfrA22_1_HM173356	1	0	0	0	0	3	0	0	0	0	0	0	0	0	0	1	0	0	0	0	0	0
QnrB33_1_JN173055	0	0	0	0	0	0	0	0	0	2	0	0	0	0	0	0	0	0	0	0	0	0
blaCARB-11_1_AY008290	1	0	0	0	0	1	0	0	0	0	0	0	0	0	0	0	1	0	0	0	0	0
blaOXA-181_1_HM992946	17	3	8	0	0	29	0	0	0	0	0	0	0	0	0	29	0	0	0	0	0	0
aac(3)-IIc_1_X54723	216	31	38	0	6	150	0	0	2	1	39	0	0	0	2	166	2	0	1	0	0	0
QnrS4_1_FJ418153	1	0	0	0	0	0	0	0	0	0	0	0	0	0	0	0	0	0	0	0	0	0
blaMOR-2_1_AY235804	0	6	0	0	0	0	0	0	0	0	2	0	0	0	0	3	0	0	0	0	0	0
blaOXA-491_1_JAIV01000087	1583	10	209	0	6	499	2	1	7	0	3097	1	0	6	19	1038	0	0	13	8	0	1
QnrVC7_1_KM555152	2	0	0	0	0	0	0	0	0	0	0	0	0	0	0	0	0	0	0	0	0	0
blaSHV-12_2_AY273807	1	0	1	0	0	0	0	0	0	0	1	0	0	0	0	1	0	0	0	0	0	0
fosA_5_NZ_AEXB01000013	0	1	1	0	0	0	0	0	0	40	0	0	0	0	0	5	0	0	0	0	0	0
blaCMY-26_1_AB300358	4	2	1	0	6	1	0	0	0	5	5	0	0	0	1	5	0	0	0	1	0	0
dfrA12_1_AB571791	962	130	276	0	7	936	0	4	17	0	307	0	1	1	16	1284	4	0	0	12	0	1
VanS-C_1_AF162694	15	4	1	0	5	4	1	8	9	0	2	1	2	0	0	0	0	0	0	0	0	0
blaTEM-6_1_X57972	3	5	4	0	3	5	0	1	0	0	2	0	0	0	3	7	0	0	0	1	0	0
erm(Y)_1_AB014481	0	0	1	0	0	0	2	0	0	0	3	0	0	0	4	0	0	0	0	0	0	0
blaIMP-44_1_AB777501	0	0	0	0	0	0	0	0	0	0	0	0	0	0	0	0	0	0	0	2	0	0
ddlA2-Sc_2_AL939117	0	0	0	0	0	0	0	0	17	0	0	0	0	0	2	0	0	0	0	4	0	0
blaSHV-82_1_AM176557	1	0	0	0	0	0	0	0	0	0	1	0	0	0	0	0	0	0	0	0	0	0
blaIMP-43_1_AB777500	0	1	0	0	0	0	0	0	0	0	0	0	0	0	0	1	0	0	0	0	0	0
blaTLA-1_1_AF148067	2	0	0	0	0	0	0	0	0	0	0	0	0	0	0	0	0	0	0	0	0	0
nimB_1_X71443	0	3	0	0	0	0	0	0	0	0	0	0	0	0	0	0	0	0	0	0	0	0
msr(C)_2_AF313494	0	2	0	0	0	3	1	1	0	0	14	0	2	0	0	0	0	0	0	0	0	0
blaOXA-211_1_JN861779	9	86	14	0	41	110	0	1	2	53	30	0	1	0	0	61	0	0	1	0	0	0
cat_2_M35190	399	21	12	0	23	81	0	49	5	0	16	5	0	18	58	15	1	0	1	26	0	0
erm(C)_3_M17990	0	0	0	0	0	0	0	0	1	0	0	0	0	0	2	0	0	0	0	0	0	0
cphA1_4_AY261376	9	1	2	0	1	2	0	0	0	4	8	0	0	0	0	0	0	0	0	0	0	1
blaOKP-B-12_1_AJ635420	0	0	0	0	0	0	0	0	0	0	0	0	0	0	0	3	0	0	0	0	0	0
blaMOX-7_1_GQ152602	119	14	5	0	1	30	0	0	1	50	7	1	0	0	1	26	0	0	0	0	0	0
blaSHV-85_1_DQ322460	0	0	0	0	0	0	0	0	0	0	0	0	0	0	1	0	0	0	0	0	0	0
blaOXA-243_1_JX206446	0	0	0	0	2	0	0	0	0	0	0	0	0	0	0	0	0	0	0	0	0	0
blaSHV-57_1_AY223863	0	0	0	0	0	1	0	0	0	0	0	0	0	0	0	0	0	0	0	0	0	0
VanS-C_3_EU151752	0	0	0	0	1	1	0	13	5	0	0	1	0	0	0	1	0	0	1	0	0	0
tet(U)_1_U01917	2	8	2	0	1	7	0	0	0	0	248	0	0	2	0	9	0	0	4	0	0	0
blaOXY-3-1_1_AF491278	1	3	1	0	0	4	0	0	0	48	10	0	0	0	0	10	0	0	0	0	0	0
blaCME-1_1_AJ006275	1	8	0	0	6	18	0	0	0	0	4	0	0	0	0	2	0	0	0	0	0	0
blaDHA-6_1_HQ322612	0	1	0	0	0	0	0	0	0	0	0	0	0	0	0	3	0	0	0	0	0	0
mph(A)_1_D16251	2426	282	376	0	33	1388	0	14	29	0	600	0	2	1	39	1775	5	0	3	33	0	0
aadA23_1_AJ809407	101	9	25	11	0	115	2	4	107	0	29	1	4	0	2	96	1	0	0	3	0	1
blaCMY-5_1_Y17716	0	4	3	0	0	1	0	0	0	8	5	0	0	0	0	3	0	0	0	0	0	0
blaTEM-168_1_FJ919776	7	1	2	0	0	5	0	0	0	0	3	0	0	0	6	10	0	0	0	1	0	0
lnu(F)_1_EU118119	0	0	25	0	0	131	935	34	367	0	0	0	3	0	0	1	1	0	0	2	0	0
blaOKP-A-2_1_AM051139	0	0	0	0	0	0	0	0	0	0	0	0	0	0	0	1	0	0	0	0	0	0
blaMOX-4_1_FJ262599	58	6	5	0	0	23	0	0	1	8	13	0	0	0	0	18	0	0	0	4	0	1
blaTEM-33_1_GU371926	0	0	0	0	0	0	0	0	0	0	0	0	0	0	0	2	0	0	0	0	0	0
blaCTX-M-58_1_EF210159	1	0	0	0	0	0	0	0	0	0	0	0	0	0	0	0	0	0	0	0	0	0
imiS_1_Y10415	13	2	4	0	0	6	0	0	0	0	4	0	0	0	0	10	0	0	0	0	0	0
blaRAHN-2_2_HM114350	0	0	0	0	0	0	0	0	0	9	0	0	0	0	0	0	0	0	0	0	0	0
blaGOB-13_1_AY647251	1	0	0	0	0	1	0	0	0	0	0	0	0	0	0	0	0	0	0	0	0	0
tet(E)_3_L06940	230	5	6	0	0	103	0	0	4	0	8	0	0	0	0	25	9	0	1	6	0	0
blaFOX-5_1_AY007369	6	1	2	0	0	2	0	0	0	0	1	0	0	0	2	6	0	0	0	0	0	0
blaSHV-31_1_GU064396	0	0	0	0	0	0	0	0	0	1	0	0	0	0	0	0	0	0	0	0	0	0
dfrB5_1_AY943084	0	0	1	0	0	0	0	0	0	0	0	0	0	0	0	0	0	0	0	1	0	0
dfrA16_1_DQ316603	2	0	0	0	0	1	0	0	2	0	0	0	0	0	0	0	0	0	0	0	0	0
tet(M)_12_FR671418	192	15	136	22	4	135	500	435	451	0	154	180	8	0	38	50	4	0	101	3	0	7
blaCMY-40_1_EU515251	0	0	0	0	0	0	0	0	0	0	1	0	0	0	0	1	0	0	0	0	0	0
tet(36)_1_AJ514254	34	2	132	40	0	199	1050	296	97	0	2	17	42	0	22	5	14	0	46	3	0	1
VanH-D_4_AY489045	1	1	0	0	0	0	0	0	0	0	0	0	0	0	0	0	0	0	0	0	0	0
VanH-Ao1_8_AF060799	1	0	0	0	1	0	0	0	2	0	0	0	0	0	0	0	0	0	0	0	0	0
aac(2')-Ic_1_U72714	0	0	0	0	1	0	0	0	3	0	0	0	0	0	0	0	0	0	0	0	0	0
catS_1_X74948	84	3	2	0	0	8	0	0	0	0	21	0	0	0	0	17	0	0	0	0	0	0
blaMIR-6_1_JQ664733	0	0	0	0	1	0	0	0	0	2	0	0	0	0	0	0	0	0	0	0	0	0
catA1_1_V00622	30	11	27	0	3	67	1	15	4	0	55	1	0	13	107	86	0	0	0	38	0	0
aph(2'')-If_1_KF652097	1	0	1	1	0	0	0	0	0	0	0	3	0	0	0	1	0	0	0	0	0	0
mph(B)_1_D85892	0	0	129	499	0	56	255	991	925	0	0	255	242	0	305	18	7	0	218	6	0	0
blaTEM-142_1_DQ388882	0	0	0	0	0	0	0	0	0	1	1	0	0	0	0	1	0	0	0	0	0	0
blaOCH-2_1_AJ295340	12	12	1	0	38	2	0	0	3	12	5	0	0	0	2	3	0	0	0	0	0	0
erm(36)_1_AF462611	3	1	0	3	2	0	1	0	1	0	0	0	1	0	0	0	0	0	0	0	0	0
tet(C)_9_AY046276	28	1	1	0	2	2	9	0	0	336	20	0	0	0	8	3	5	0	0	3	0	3
blaACT-5_1_FJ237369	4	0	1	0	0	0	0	0	0	4	0	0	0	0	0	0	0	0	0	0	0	0
blaCMY-29_1_EF685371	0	1	0	0	5	0	0	0	0	0	3	0	0	0	0	0	0	0	0	0	0	0
blaNDM-4_1_JQ348841	2	6	0	0	0	2	0	0	0	0	0	0	0	0	0	0	0	0	0	0	0	0
blaCMY-27_1_EU515250	0	0	0	0	0	0	0	0	0	0	1	0	0	0	0	0	0	0	0	0	0	0
blaACC-2_1_AF180952	0	0	0	0	0	0	0	0	0	1	0	0	0	0	0	0	0	0	0	0	0	0
blaRAHN-1_2_AF338038	0	0	0	0	0	0	0	0	0	30	0	0	0	0	3	0	0	0	0	0	0	0
cmlA1_2_AB212941	16	8	5	0	4	28	1	0	1	0	5	0	0	0	1	14	0	0	0	1	0	0
blaTEM-139_1_DQ072853	6	4	4	0	4	11	0	0	0	0	6	1	0	0	4	13	0	0	0	0	0	0
tet(O)_2_M20925	628	370	351	28	350	608	235	306	164	2	468	58	46	3	44	1449	16	0	37	17	0	19
blaOXA-212_1_JN861780	9	29	8	0	10	48	1	1	1	26	8	0	0	0	0	29	0	0	0	0	0	0
aac(6')Ib-cr_2_EF636461	74	13	11	0	0	61	0	1	2	0	21	0	0	0	1	68	1	0	0	2	0	0
blaRAHN-1_1_GU645205	0	0	0	0	0	0	0	0	0	55	0	0	0	0	2	0	0	0	0	0	0	0
VanH-D_2_AF175293	2	0	0	0	1	0	0	0	0	0	0	0	0	0	0	0	0	0	0	0	0	0
aac(6')-31_1_AJ640197	9	24	1	0	1	10	0	0	0	0	9	0	0	0	0	4	1	0	0	0	0	2
blaKPC-16_1_KC465199	48	8	6	0	0	9	0	0	0	0	0	0	0	0	4	47	0	0	0	0	0	0
QnrB8_1_EU043312	1	0	0	0	0	0	0	0	0	4	0	0	0	0	0	0	0	0	0	0	0	0
blaFOX-1_1_X77455	78	3	8	0	3	17	0	0	0	2	17	0	0	0	1	25	1	0	0	0	0	0
tet(B)_3_AP000342	6	36	23	1	2	59	6	1	83	0	39	0	1	0	0	94	0	0	0	0	0	0
nimE_1_AM042593	0	0	0	0	0	0	0	0	0	0	3	0	0	0	0	0	0	0	0	0	0	0
blaOXA-171_1_HM488992	0	1	0	0	0	0	0	0	0	0	0	0	0	0	0	0	0	0	0	0	0	0
blaCMY-1_1_X92508	53	8	1	0	0	20	0	0	0	18	9	0	0	0	2	8	1	0	0	1	0	0
blaSHV-129_1_GU827715	2	1	0	0	0	0	0	0	0	2	1	0	0	0	0	0	0	0	0	0	0	0
blaCMY-79_1_JQ733576	0	0	0	0	0	1	0	0	0	5	0	0	0	0	0	2	0	0	0	0	0	0
blaCMY-22_1_DQ256079	0	1	0	0	0	0	0	0	0	3	1	0	0	0	0	0	0	0	0	0	0	0
erm(42)_1_FR734406	0	0	12	0	0	0	3	12	3	0	0	3	0	0	2	0	0	0	3	0	0	0
dfrA23_1_AJ746361	2	0	0	0	1	0	0	0	0	0	0	0	0	0	0	0	0	0	0	0	0	0
blaCMY-64_1_HQ832678	13	0	1	0	0	0	0	0	0	1	1	0	0	0	0	12	0	0	0	0	0	0
tet(L)_2_M29725	1	2	0	0	0	19	41	0	19	0	236	17	0	1	6	4	0	0	0	1	0	0
blaOKP-B-1_1_AM051150	0	0	0	0	0	0	0	0	0	0	0	0	0	0	0	6	0	0	0	0	0	0
QnrS3_1_EU077611	0	0	0	0	0	2	0	0	0	0	0	0	0	0	0	3	0	0	0	0	0	0
blaACT-9_1_HQ693810	7	4	4	0	40	0	0	0	0	8	3	0	0	0	1	8	0	0	0	0	0	0
blaGES-12_1_FN554543	40	3	7	0	0	68	0	1	1	0	23	0	0	0	0	55	0	0	0	1	0	0
blaCMY-37_1_AB280919	1	1	1	0	0	1	0	0	0	2	3	0	0	0	0	4	0	0	0	0	0	0
blaVIM-12_1_DQ143913	4	14	1	0	25	3	0	0	0	0	11	0	0	0	0	2	0	0	1	0	0	0
cphA4_1_AY227050	1	0	1	0	0	0	0	0	0	0	2	0	0	0	0	1	0	0	0	0	0	0
aadA2_1_X68227	306	27	80	8	1	292	12	8	9	0	129	2	4	0	10	355	0	0	0	2	0	2
blaOXA-49_1_AY288523	0	0	0	0	0	1	0	0	0	0	0	0	0	0	0	0	0	0	0	0	0	0
erm(B)_15_U48430	33	2	7	6	0	27	7	1	5	0	63	5	3	0	11	26	1	0	2	0	0	0
QnrB27_2_HM439642	0	0	0	0	0	0	0	0	0	1	0	0	0	0	0	0	0	0	0	0	0	0
blaOCH-4_1_AJ295342	14	7	0	0	26	0	0	1	0	10	2	0	0	0	2	2	0	0	0	0	0	0
blaCTX-M-1_6_DQ915955	0	0	0	0	0	0	0	0	0	1	0	0	0	0	0	1	0	0	0	0	0	0
cfxA2_1_AF504914	17	74	8	131	3	1	0	5	2	0	6	4	129	0	15	51	0	0	24	0	0	1
erm(B)_18_X66468	41	12	11	24	1	27	11	14	18	0	189	10	19	0	46	43	2	0	8	0	0	4
cfxA3_1_AF472622	11	7	5	13	0	4	0	0	0	0	1	0	10	0	0	36	0	0	3	0	0	0
blaKPC-10_1_GQ140348	3	0	0	0	0	1	0	0	0	0	0	0	0	0	0	2	0	0	0	0	0	0
aph(2'')-Ih_1_KF652096	0	0	0	0	0	0	0	0	1	0	0	2	0	0	0	0	0	0	1	0	0	0
blaACC-1_2_AM939420	0	0	0	0	0	0	0	0	0	1	0	0	0	0	0	0	0	0	0	0	0	0
mcr-2_1_LT598652	1	1	0	0	0	1	0	0	0	0	0	0	0	0	1	0	0	0	0	1	0	0
QnrB41_1_JN166690	0	0	0	0	0	0	0	0	0	0	1	0	0	0	0	1	0	0	0	0	0	0
sul1_7_FJ715937	2	0	0	0	1	0	1	0	0	0	2	0	0	0	0	2	0	0	0	0	0	0
blaOXA-50_3_AY306130	15	1	0	0	0	0	0	0	0	0	0	0	0	0	0	0	0	0	0	0	0	0
blaCMY-3_1_Y16783	4	6	2	0	7	1	0	0	0	3	0	0	0	0	0	8	0	0	0	0	0	0
blaOXA-50_3_AY306132	13	11	0	0	2	1	0	0	1	3	0	0	0	0	0	0	0	0	0	0	0	0
sul2_15_FJ968160	0	0	0	0	0	1	0	0	1	0	0	0	0	0	0	0	0	0	0	0	0	0
blaSHV-164_1_HE981194	0	2	0	0	0	0	0	0	0	0	5	0	0	0	0	1	0	0	0	0	0	0
qepA_1_AB263754	1	1	0	0	1	0	0	0	0	0	0	2	0	0	0	0	0	0	0	0	0	0
fosA_1_NZ_ACWU01000146	64	15	1	0	15	0	0	0	0	0	1	0	0	0	0	2	0	0	0	1	0	0
blaGES-14_1_GU207844	403	40	84	0	1	344	0	3	5	0	126	0	0	0	17	286	1	0	0	4	0	0
lnu(F)_3_AJ561197	0	0	4	0	0	1	12	0	75	0	0	0	1	0	0	0	0	0	0	0	0	0
blaCMY-6_1_AJ011293	4	9	0	0	0	5	0	0	0	8	9	0	0	0	0	11	0	0	0	0	0	0
erm(T)_2_AY894138	0	3	0	10	0	1	1	4	3	0	87	1	9	0	38	2	0	0	0	0	0	0
blaGES-16_1_HM173356	1120	133	247	0	11	967	0	4	9	0	618	0	2	0	15	931	2	0	1	7	0	0
blaTEM-208_1_KC865667	23	7	6	0	15	22	0	0	1	0	10	0	0	2	11	27	0	0	1	1	0	0
dfrK_1_FN377602	0	0	0	0	0	0	2	0	0	0	7	0	0	0	1	0	0	0	0	0	0	0
blaCMY-16_2_FJ855437	1	0	0	0	0	0	0	0	0	2	0	0	0	0	0	0	0	0	0	0	0	0
tet(G)_4_AF133140	23	42	1	0	31	12	11	3	1	0	39	0	0	1	0	5	1	0	1	0	0	0
ere(A)_2_AF099140	1270	134	91	0	95	340	5	6	8	0	367	0	0	1	6	393	3	0	3	9	0	12
tet(T)_1_L42544	10	0	69	42	0	100	440	290	436	0	8	59	23	0	34	4	1	0	179	2	0	0
blaCMY-80_1_JQ733577	2	4	0	0	4	2	0	0	0	6	1	0	0	0	0	3	0	0	0	0	0	0
tet(V)_1_AF030344	0	1	0	0	0	0	0	0	1	0	2	0	0	14	4	0	3	0	3	0	0	1
erm(F)_2_M17124	1442	184	237	16	55	1045	127	288	93	0	1903	14	23	7	18	473	7	0	24	4	0	2
blaVEB-8_1_JX679208	7	4	1	0	0	2	0	0	0	0	8	0	0	0	0	2	0	0	0	0	0	0
blaCMY-99_1_KF305673	2	3	0	0	0	0	0	0	0	4	1	0	0	0	0	6	0	0	0	0	0	0
blaSED1_1_AF321608	0	0	0	0	0	0	0	0	0	0	0	0	0	0	0	4	0	0	0	0	0	0
fosA_16_M85195	0	1	0	0	0	0	0	0	0	3	0	0	0	0	0	0	0	0	0	0	0	0
blaTEM-176_1_GU550123	5	3	5	0	3	9	0	0	0	0	7	0	0	0	3	15	0	0	0	1	0	0
blaOKP-B-13_1_AY825330	0	0	0	0	0	0	0	0	0	0	0	0	0	0	0	1	0	0	0	0	0	0
blaOXY-1-6_6_Y17715	1	0	0	0	0	1	0	0	0	8	1	0	0	0	0	3	0	0	0	0	0	0
msr(C)_1_AY004350	0	11	3	0	0	8	0	1	0	2	170	0	0	1	0	6	0	0	0	0	0	1
blaTEM-145_1_DQ105528	6	0	1	0	3	2	0	0	0	0	2	0	0	0	0	3	0	0	0	1	0	0
blaOXY-2-2_2_AJ871867	0	0	0	0	0	1	0	0	0	4	0	0	0	0	0	0	0	0	0	0	0	0
blaL1_3_EF126059	24	35	0	0	82	3	0	0	1	19	5	0	0	0	9	6	0	0	0	2	0	0
blaSHV-33_1_AY037779	1	0	0	0	0	0	0	0	0	0	0	0	0	0	0	0	0	0	0	0	0	0
blaCMY-7_1_AY324388	1	6	3	0	3	3	0	1	0	5	5	0	0	0	0	10	0	0	0	0	0	0
dfrA3_1_J03306	6	0	0	0	0	2	0	0	0	1	2	0	0	0	0	3	1	0	0	0	0	0
blaSHV-61_1_AJ866284	0	0	0	0	0	0	0	0	0	1	0	0	0	0	0	0	0	0	0	0	0	0
VanX-B_1_AF192329	54	3	4	0	0	43	0	1	1	0	69	0	0	0	0	22	0	0	1	0	0	0
catB8_1_AF227506	20	7	4	0	8	19	8	3	1	4	17	1	2	0	2	17	1	0	0	0	0	1
blaPER-6_1_GQ396303	15	0	2	0	0	24	0	0	0	5	2	0	0	0	1	13	0	0	0	0	0	0
blaMOX-5_1_GQ152600	120	4	3	0	0	30	0	0	0	42	4	0	0	0	0	11	1	0	0	2	0	0
dfrA18_1_AJ310778	0	0	1	0	0	1	0	0	0	0	0	0	0	0	0	3	0	0	0	0	0	0
blaOXA-1_1_J02967	1742	109	625	17	6	3530	0	64	107	62	1196	1	26	2	46	2836	6	0	5	13	0	9
dfrA5_1_X12868	68	47	10	0	49	36	1	0	1	0	145	0	0	0	0	51	0	0	0	0	0	0
dfrA16_1_FN561628	0	0	0	0	0	0	0	0	2	0	0	0	0	0	0	0	0	0	0	0	0	0
blaACT-12_1_JX440355	4	7	0	0	6	0	0	0	0	104	0	0	0	1	0	3	0	0	0	0	0	0
blaOKP-B-11_1_AM051161	0	0	0	0	0	0	0	0	0	0	0	0	0	0	0	1	0	0	0	0	0	0
optrA_9_KT892063	0	0	0	0	0	0	0	1	0	0	0	0	0	0	4	0	0	0	2	0	0	0
blaTEM-201_1_JX310327	51	8	15	0	18	27	0	1	0	0	45	0	0	0	16	51	0	0	0	2	0	0
blaVEB-5_1_EF420108	1	0	0	0	0	1	0	0	0	0	1	0	0	0	0	2	0	0	0	0	0	0
sul1_23_AJ621187	1	0	0	0	0	1	0	1	0	0	1	0	0	0	0	1	0	0	0	0	0	0
tet(W)_4_AJ427422	672	347	191	60	389	218	277	929	814	0	280	176	139	1	126	307	13	0	111	20	0	5
catB3_1_AJ009818	476	47	138	0	3	723	1	6	2	0	165	0	1	0	5	645	1	0	0	6	0	0
tet(H)_3_Y15510	0	1	0	3	0	10	26	7	389	0	1	0	1	0	0	1	0	0	5	1	0	0
sul2_2_GQ421466	1	0	0	0	0	0	0	0	0	0	0	0	0	0	0	0	0	0	0	0	0	0
blaTER-1_1_FJ263091	0	0	0	0	0	0	0	0	0	16	0	0	0	0	0	0	0	0	0	0	0	0
QnrB12_2_AM774474	0	0	0	0	0	0	0	0	0	2	4	0	0	0	0	3	0	0	0	0	0	0
blaSHV-159_1_JX121126	0	0	0	0	0	0	0	0	0	0	0	0	0	0	0	2	0	0	0	0	0	0
erm(X)_2_X51472	1	1	0	5	0	0	1	0	1	0	0	1	4	0	10	1	0	0	1	0	0	0
cphA1_2_AY261377	0	0	0	0	0	0	0	0	0	0	1	0	0	0	0	2	0	0	0	0	0	0
blaSHV-121_1_GQ428198	0	0	0	0	0	0	0	0	0	0	0	0	0	0	0	1	0	0	0	0	0	0
VanX-Pt_3_DQ018710	1	1	1	0	0	0	0	1	0	0	0	0	0	0	0	0	0	0	0	0	0	0
sul2_13_AJ289135	0	0	0	0	0	0	0	1	0	0	0	0	0	0	0	0	2	0	0	0	0	0
aac(3)-IIe_1_EU022315	0	0	0	0	0	0	0	0	0	0	1	0	0	0	0	0	0	0	0	0	0	0
dfrG_1_AB205645	0	1	2	0	0	5	0	0	0	0	81	0	0	0	0	16	0	0	0	0	0	0
blaFOX-7_1_AJ703796	67	3	5	0	0	34	0	0	1	11	27	0	0	0	0	49	1	0	1	0	0	0
blaGOB-1_1_EF394442	0	0	0	0	0	2	0	0	0	0	2	0	0	0	0	0	0	0	0	0	0	0
aadA1_5_JQ480156	44	8	12	28	1	49	18	17	169	0	42	0	21	1	6	45	0	0	1	1	0	0
blaSHV-24_1_AB023477	0	1	0	0	0	0	0	0	0	0	0	0	0	0	0	0	0	0	0	0	0	0
blaIMP-12_3_AJ420864	1	0	0	0	1	0	0	0	0	0	0	0	0	0	0	0	0	0	0	0	0	0
blaCARB-2_1_M69058	4	0	0	0	0	0	0	0	0	0	0	0	0	0	0	0	0	0	0	0	0	1
catB2_1_AF047479	461	72	44	1	13	210	2	3	13	4	133	0	1	0	3	183	0	0	1	5	0	0
blaCTX-M-123_1_JN790864	0	0	0	0	0	2	0	0	0	0	1	0	0	0	0	1	0	0	0	0	0	0
blaSHV-165_1_JX121131	0	0	3	0	0	2	0	0	0	1	1	0	0	0	0	1	0	0	0	0	0	0
blaB-3_1_AF189301	1	1	1	0	1	2	0	0	0	0	0	0	0	0	0	0	0	0	0	0	0	0
aph(3')-Ia_1_V00359	1534	340	437	2	245	2560	6	28	39	92	1030	12	3	13	157	2107	4	0	2	50	0	0
tet(S)_1_DQ377340	1	0	0	1	0	6	5	5	4	0	15	1	1	0	1	3	0	0	3	0	0	2
blaCARB-1_1_AF313471	6	0	0	0	1	0	0	0	0	0	0	0	0	0	0	0	0	0	0	1	0	1
VanXY-L_1_EU250284	0	0	0	0	0	0	0	0	1	0	0	0	0	0	0	0	0	0	0	0	0	0
blaCMY-18_1_AY743434	2	0	0	0	0	2	0	0	0	0	1	0	0	0	0	0	0	0	0	0	0	0
blaOXA-169_1_HM488990	0	0	0	0	0	1	0	0	0	0	0	0	0	0	0	0	0	0	0	0	0	0
blaIMP-27_1_JF894248	0	0	0	0	0	1	0	0	0	0	0	0	0	0	0	0	0	0	0	0	0	0
blaCTX-M-10_1_AY598759	2	0	1	0	1	3	0	0	0	3	1	0	0	0	0	4	0	0	0	0	0	0
blaDHA-1_1_Y16410	0	18	3	0	1	1	0	0	0	4	4	0	0	0	0	18	0	0	1	0	0	0
VanR-Pt_5_DQ018711	5	1	7	4	5	6	15	25	30	0	5	9	4	0	0	3	1	0	5	0	0	1
QnrB17_2_AM919398	2	1	1	0	0	0	0	0	0	1	1	0	0	0	0	2	0	0	0	0	0	0
fosA_8_ACHE01000077	0	0	0	0	0	0	0	0	0	0	0	0	0	0	6	0	0	0	0	0	0	0
blaB-14_1_JN635697	0	0	0	0	0	2	0	0	0	0	1	0	0	0	0	0	0	0	0	0	0	0
blaPAO_4_AY083592	26	9	0	0	3	1	0	0	0	0	2	0	0	0	0	1	0	0	0	0	0	0
blaNDM-13_1_LC012596	41	455	44	0	187	174	0	0	5	0	63	0	3	1	2	240	0	0	0	1	0	0
msr(D)_2_AF274302	4822	51	344	47	25	751	491	365	511	0	1701	104	37	2	65	1292	13	0	98	17	0	30
blaCMY-72_1_JX440352	0	0	1	0	0	0	0	0	0	0	0	0	0	0	0	0	0	0	0	0	0	0
blaCMY-41_1_AB429270	0	2	0	0	0	4	0	0	0	5	1	0	0	0	0	3	0	0	0	0	0	0
blaSHV-62_1_AJ866285	0	0	0	0	1	0	0	0	0	0	0	0	0	0	0	0	0	0	0	0	0	0
erm(T)_4_AJ488494	4	0	1	0	0	5	0	0	0	0	39	0	1	0	3	5	0	0	0	0	0	0
erm(B)_11_M19270	9	0	1	2	0	1	0	3	1	0	2	2	2	0	8	1	0	0	1	0	0	1
blaVIM-20_1_GQ414736	114	216	8	0	417	51	0	0	0	0	173	0	0	0	0	29	0	0	0	0	0	0
blaSHV-34_1_AY036620	0	0	0	0	0	0	0	0	0	0	2	0	0	0	0	0	0	0	0	0	0	0
tet(Q)_4_Z21523	106	82	42	7	60	66	68	23	12	1	40	1	18	1	6	129	3	0	3	1	0	3
blaNDM-5_1_JN104597	0	0	1	0	0	0	0	0	0	0	0	0	0	0	0	0	0	0	0	0	0	0
blaMOX-6_1_GQ152601	87	4	1	0	0	22	0	0	0	10	0	0	0	0	3	10	2	0	0	1	0	0
blaIND-6_1_AM087455	0	0	0	0	1	0	0	0	0	0	0	0	0	0	0	0	0	0	0	0	0	0
blaTEM-30_1_AJ437107	2	0	0	0	1	2	0	0	0	0	6	0	0	0	2	5	0	0	0	2	0	0
blaOXA-19_1_AF043381	101	15	4	0	15	30	0	0	0	0	24	0	0	0	0	24	0	0	0	0	0	0
vat(C)_1_AF015628	0	0	0	0	0	0	0	0	0	0	1	0	0	0	0	0	0	0	0	0	0	0
blaDHA-2_1_AF259520	0	2	2	0	0	0	0	0	0	0	3	0	0	0	0	5	0	0	0	0	0	0
blaTEM-164_1_EU274580	18	7	2	0	13	6	0	0	0	1	21	0	0	0	3	20	0	0	0	0	0	0
blaTEM-1C_5_FJ560503	24	5	9	0	8	18	0	1	0	0	27	0	0	1	19	32	0	0	0	0	0	0
blaACT-2_1_AM076977	1	0	0	0	0	0	0	0	0	9	0	0	0	0	0	0	0	0	0	0	0	0
erm(X)_1_M36726	1	2	1	3	0	0	0	5	4	0	2	2	0	0	32	0	1	0	1	0	0	0
blaMOX-1_1_D13304	4	1	3	0	0	5	0	0	0	0	3	0	0	0	0	7	1	0	0	0	0	0
blaTEM-151_1_DQ834729	2	3	1	0	0	2	0	0	0	0	0	0	0	0	0	1	0	0	0	0	0	0
blaSHV-132_1_GU981741	0	0	0	0	0	2	0	0	0	0	2	0	0	0	0	1	0	0	0	0	0	0
catP_1_U15027	22	2	2	0	4	1	0	0	0	0	11	0	0	0	0	14	0	0	1	0	0	1
blaTEM-54_1_AF104442	14	12	1	0	11	16	0	1	0	2	27	0	0	0	11	20	0	0	0	2	0	0
blaTEM-72_1_AF157553	1	0	1	0	0	0	0	0	0	0	0	0	0	0	0	0	0	0	0	0	0	0
blaSHV-42_1_EF035559	0	0	0	0	0	0	0	0	0	0	0	0	0	0	0	1	0	0	0	0	0	0
blaTEM-71_1_AF203816	10	6	2	0	3	3	0	0	0	0	7	0	0	2	4	5	0	0	0	0	0	0
blaCTX-M-11_1_AJ310929	3	1	1	0	0	2	0	0	0	1	0	0	0	0	0	9	0	0	0	0	0	0
dfrK_4_FN677369	0	0	0	0	0	2	7	0	0	0	0	0	0	0	0	0	0	0	0	0	0	0
blaOXA-144_1_FJ617207	21	10	2	0	4	23	0	0	0	0	24	0	1	1	1	19	1	0	0	0	0	0
catB7_1_AF036933	78	30	0	0	11	3	0	0	1	4	3	0	0	0	3	2	0	0	1	0	0	0
VanT-C_2_EU151752	2	0	0	1	0	1	0	0	0	0	0	0	0	0	1	0	0	0	0	0	0	0
blaOXY-1-4_4_AY077483	0	1	0	0	0	2	0	0	0	13	3	0	0	0	0	8	0	0	0	0	0	0
blaCTX-M-30_1_AY292654	0	0	0	0	0	0	0	0	0	1	0	0	0	0	0	0	0	0	0	0	0	0
blaCTX-M-55_2_GQ456159	0	0	0	0	0	0	0	0	0	0	1	0	0	0	0	0	0	0	0	0	0	0
blaTEM-138_1_AY853593	0	0	0	0	0	0	0	0	0	0	2	0	0	0	0	0	0	0	0	1	0	0
blaLEN13_1_AJ635403	0	1	0	0	0	0	0	0	0	0	0	0	0	0	0	0	0	0	0	0	0	0
QnrS5_1_HQ631377	35	0	8	0	0	62	0	0	0	3	8	0	0	0	3	42	2	0	0	0	0	0
cfiA1_1_AB087225	0	0	0	0	0	0	0	0	0	0	0	0	0	0	0	1	0	0	0	0	0	0
blaOCH-3_1_AJ295341	5	4	0	0	11	0	0	0	0	6	1	0	0	0	0	0	0	0	1	0	0	0
blaTEM-70_1_AF188199	6	1	3	0	7	4	0	0	0	0	1	0	0	0	4	7	0	0	0	0	0	0
blaGOB-12_1_AY647249	2	2	0	0	1	0	0	0	0	0	0	0	0	0	0	0	0	0	0	0	0	0
blaMAL-1_2_AJ609506	0	1	0	0	0	0	0	0	0	0	0	0	0	0	0	0	0	0	0	0	0	0
ort(B)_1_AF079900	0	0	0	0	0	0	1	0	0	1	0	0	0	0	0	0	0	0	0	0	0	0
VanS-N_1_JF802084	0	0	1	0	0	0	0	4	5	0	0	0	1	0	0	0	0	0	0	0	0	0
blaB-5_1_AF189303	0	0	0	0	0	0	0	0	0	0	0	0	0	0	0	1	0	0	0	0	0	0
blaOXA-27_1_AF201828	0	0	0	0	0	0	0	0	0	0	0	0	0	0	0	2	0	0	0	0	0	0
blaCTX-M-66_1_EF576988	1	0	0	0	0	0	0	0	0	0	0	0	0	0	0	0	0	0	0	0	0	0
sul3_3_AY047357	14	1	2	0	2	5	0	1	0	0	0	0	0	0	0	11	0	0	0	0	0	0
VanH-D_1_AB242319	3	4	0	0	3	0	0	0	0	0	3	0	0	0	0	0	0	0	0	0	0	0
VanS-G_1_AY271782	52	16	4	3	10	16	6	29	48	0	7	2	7	0	2	10	0	0	6	0	0	1
QnrB34_1_JN173056	0	2	0	0	1	4	0	0	0	7	3	0	0	0	0	1	0	0	0	0	0	0
VanS-Pt_3_DQ018710	4	1	4	0	4	3	6	13	52	0	1	0	0	0	0	3	1	0	1	1	0	0
tet(32)_2_EF626943	96	45	33	3	52	50	16	63	36	0	34	9	8	0	11	67	2	0	4	0	0	3
sul1_9_AY963803	7	8	0	0	4	2	2	0	1	0	4	0	1	0	0	7	0	0	0	0	0	0
blaOXY-2-4_4_Y17714	0	0	0	0	0	0	0	0	0	2	0	0	0	0	0	0	0	0	0	0	0	0
aph(3')-XV_1_Y18050	294	656	33	0	613	144	0	2	3	0	298	0	1	1	5	162	1	0	2	2	0	0
blaTEM-114_1_AY589495	0	2	1	0	0	1	0	0	0	0	0	0	0	0	0	6	0	0	0	0	0	0
erm(G)_1_M15332	33	5	53	0	7	90	108	115	135	0	96	11	1	0	9	97	0	0	24	0	0	0
blaSHV-1_1_DQ166783	0	0	0	0	0	1	0	0	0	0	0	0	0	0	0	0	0	0	0	0	0	0
aac(6')-Ig_1_L09246	0	0	0	0	0	0	0	0	0	0	0	0	0	0	0	1	0	0	0	0	0	0
blaOXA-47_1_AY237830	3	0	1	1	0	9	0	0	10	1	9	0	0	0	1	3	0	0	0	0	0	3
blaVIM-1_1_Y18050	93	132	6	1	283	36	0	1	1	0	126	0	0	0	0	24	0	0	0	0	0	0
blaSHV-110_1_HQ877615	0	0	0	0	0	0	0	0	0	0	1	0	0	0	0	0	0	0	0	0	0	0
blaSHV-2_1_GQ407116	0	0	0	0	0	0	0	1	0	0	2	0	0	0	0	0	0	0	0	0	0	0
dfrB7_1_DQ993182	1	0	0	0	0	0	1	0	0	0	0	0	0	0	0	0	0	0	0	0	0	0
blaOXA-36_1_AF300985	1	0	0	0	0	1	0	0	0	0	1	0	0	0	0	1	0	0	0	0	0	0
blaCMY-47_1_HM046998	0	2	2	0	0	3	0	0	0	5	5	0	0	0	0	9	0	0	0	0	0	0
optrA_11_KX620934	0	3	2	1	0	0	0	11	2	0	0	4	0	0	0	0	0	0	0	0	0	0
tet(L)_1_HM235948	0	0	0	1	0	2	20	0	9	0	22	1	0	1	2	2	0	0	0	0	0	0
blaCMY-20_1_AY960293	0	0	0	0	0	1	0	0	0	1	4	0	0	0	0	0	0	0	0	0	0	0
blaTEM-160_1_EF136377	5	5	3	0	5	5	0	1	0	0	1	0	0	0	4	9	0	0	0	1	0	0
blaOXA-163_1_HQ700343	0	0	1	0	0	6	0	0	0	0	0	0	0	0	1	15	0	0	0	0	0	0
ant(3'')-Ih-aac(6')-IId_1_AF453998	1536	358	162	2	316	552	4	3	15	0	449	0	0	1	17	751	2	0	4	19	0	0
tet(H)_4_U00792	0	0	0	0	0	1	5	3	66	0	1	0	1	0	0	1	0	0	0	0	0	0
dfrA1_1_X00926	65	3	4	1	0	31	6	1	15	0	29	0	0	0	0	31	1	0	0	0	0	0
blaOXA-5_1_X58272	11	1	2	0	0	3	1	0	0	0	4	0	0	0	0	9	7	0	0	0	0	6
blaOXA-119_1_AY139598	7	14	1	1	0	6	3	1	0	0	1	0	1	0	0	2	3	0	0	0	0	3
blaOXA-161_1_GQ202693	12	8	4	0	5	18	0	0	0	0	22	0	0	0	3	30	0	0	0	1	0	0
QnrB1_1_EF682133	0	0	0	0	0	0	0	0	0	0	0	0	0	0	0	1	0	0	0	0	0	0
oqxB_1_EU370913	767	755	39	13	831	139	35	25	111	4341	372	49	19	199	223	159	137	0	2	310	0	131
aac(3)-IIIc_1_L06161	293	1109	22	3	1224	68	0	0	3	1	437	0	2	1	1	77	0	0	1	7	0	1
blaVIM-38_1_KC469971	104	152	6	0	302	42	0	0	0	0	147	0	0	2	0	33	1	0	0	0	0	0
blaB-11_1_AY348326	1	0	0	0	0	1	0	0	0	0	0	0	0	0	0	1	0	0	0	0	0	0
blaOXA-320_1_KF151169	3	0	0	0	0	2	0	0	0	0	1	0	0	0	0	2	0	0	0	0	0	0
tet(31)_1_GQ283908	0	0	0	0	0	4	11	0	22	0	2	0	0	0	0	0	0	0	0	0	0	1
sul2_12_AF497970	95	50	3	22	123	67	53	8	232	0	35	5	6	0	44	47	308	0	1	8	0	0
blaVIM-29_1_JX311308	0	2	0	0	3	0	0	0	0	0	0	0	0	0	0	0	0	0	0	0	0	0
blaTEM-1A_4_HM749966	2	2	1	0	2	4	0	1	0	0	4	0	0	0	2	4	0	0	0	0	0	0
tet(O)_3_Y07780	214	118	134	11	142	197	83	93	47	0	173	17	11	0	10	629	5	0	11	5	0	5
QnrVC3_1_HM015626	0	0	1	0	0	0	0	0	0	0	0	0	0	0	0	1	1	0	0	0	0	0
blaLAT-1_1_X78117	1	6	0	0	0	2	0	0	0	0	0	0	0	0	0	0	0	0	0	0	0	0
cat(pC194)_1_NC_002013	0	0	0	0	0	0	0	0	0	0	0	0	1	0	8	0	0	0	3	1	0	0
blaSHV-12_1_AF462395	0	0	0	0	0	1	0	0	0	0	0	0	0	0	0	1	0	0	0	0	0	0
sph_1_HQ424461	5	14	0	0	22	2	0	0	0	2	2	0	0	0	1	2	0	0	0	0	0	0
blaSHV-5_2_AF462394	1	0	0	0	0	0	0	0	0	0	2	0	0	0	0	1	0	0	0	0	0	0
aac(3)-I_1_AJ877225	155	15	0	0	27	11	0	0	0	0	10	0	0	0	0	8	1	0	0	1	0	0
blaTEM-113_1_AY589494	4	2	1	1	1	6	0	0	0	0	2	0	0	0	3	4	0	0	0	0	0	0
blaCTX-M-15_70_FJ815277	4	1	2	0	1	4	0	0	0	2	4	0	0	0	0	13	0	0	0	0	0	0
aac(3)-IIIb_1_L06160	0	2	0	0	1	0	0	0	0	0	0	0	0	0	0	0	0	0	0	0	0	0
sul3_2_AJ459418	179	0	15	0	0	2	39	0	0	0	0	1	0	0	4	128	2	0	0	0	0	0
blaSHV-5_5_S82452	1	0	0	0	0	0	0	0	0	0	0	0	0	0	0	0	0	0	0	0	0	0
aadA13_1_AY713504	126	14	4	29	13	49	27	4	328	1	15	3	5	0	3	29	1	0	0	2	0	0
blaOXA-184_1_JQ396378	0	0	0	0	0	0	0	3	0	0	0	0	0	0	0	0	0	0	0	0	0	0
blaCARB-10_1_EU850412	0	0	0	2	0	0	0	0	1	0	0	0	1	0	3	0	32	0	0	0	0	0
blaTEM-108_1_AF506748	4	0	1	0	1	3	0	0	0	0	2	0	0	0	1	8	0	0	0	0	0	0
blaCTX-M-72_1_AY847148	2	1	0	0	0	1	0	0	0	1	2	0	0	0	0	5	0	0	0	0	0	0
msr(A)_1_X52085	0	0	1	0	0	0	0	0	2	0	0	1	0	1	26	0	1	0	0	0	0	0
blaTEM-81_1_AF427127	10	5	4	0	3	9	0	0	0	0	12	0	0	0	0	19	0	0	0	0	0	0
aac(6')-Ic_1_M94066	0	8	0	0	1	4	0	0	0	0	18	0	0	0	0	2	0	0	0	0	0	0
blaDHA-5_1_JF273491	0	1	0	0	0	0	0	0	0	0	1	0	0	0	0	1	0	0	0	0	0	0
blaOXA-14_1_L38523	87	10	6	0	10	32	0	0	0	0	24	0	0	0	0	31	0	0	0	1	0	2
ere(B)_2_X03988	2263	6	126	0	7	224	1	12	14	0	919	1	0	3	2	591	4	0	4	5	0	1
blaCMY-58_1_HQ185697	1	0	0	0	0	2	0	0	0	0	1	0	0	0	0	2	0	0	0	0	0	0
aadA17_1_FJ460181	17	5	4	9	0	12	9	1	38	0	1	0	0	0	0	12	0	0	0	0	0	0
blaSHV-163_1_JX121130	1	0	0	0	0	0	0	0	0	0	0	0	0	0	0	0	0	0	0	0	0	0
blaTEM-156_1_AM941159	2	1	0	0	0	1	0	0	0	0	0	0	0	0	0	3	0	0	0	0	0	0
blaTEM-68_1_AJ239002	3	0	0	0	0	2	0	0	0	0	3	0	0	0	2	3	0	0	0	1	0	0
QnrVC5_1_JN408080	1	0	0	0	0	0	0	0	0	0	1	0	0	0	0	0	0	0	0	0	0	0
blaSHV-2a_13_X98102	0	1	0	0	0	0	0	0	0	0	0	0	0	0	0	0	0	0	0	0	0	0
sul1_5_EU780013	3	0	0	0	0	2	0	0	0	0	3	0	0	0	0	2	0	0	0	0	0	0
sul1_1_AY224185	2	0	0	1	0	5	0	0	0	0	7	0	0	0	0	2	0	0	0	1	0	0
blaIMP-29_1_HQ438058	2	1	0	0	0	0	0	0	0	0	4	0	0	0	0	0	0	0	0	0	0	0
blaGES-7_1_HM453325	139	14	15	0	0	96	0	0	3	0	58	0	0	0	5	104	0	0	0	4	0	0
blaTEM-107_1_AY101764	1	0	0	0	0	0	0	0	0	0	0	0	0	0	0	1	0	0	0	0	0	0
ampS_1_X80276	69	10	15	0	0	50	1	0	1	2	31	0	1	0	0	45	6	0	0	0	0	0
blaTEM-146_1_DQ105529	7	1	3	0	7	3	0	0	0	0	11	0	0	0	0	13	0	0	0	0	0	0
blaVIM-17_1_EU118148	7	21	0	0	38	4	0	0	0	0	15	0	0	0	1	0	0	0	0	0	0	0
blaGES-3_1_AB113580	5	0	1	0	0	2	0	0	0	0	3	0	0	0	0	12	0	0	0	0	0	0
erm(A)_1_X03216	0	3	9	63	0	6	17	26	28	0	85	4	40	0	96	2	3	0	11	0	0	0
vgb(A)_1_M20129	0	0	0	1	0	0	0	0	0	0	0	0	0	0	2	0	0	0	0	0	0	0
blaOXA-504_1_KT355710	789	18	15	0	2	85	0	1	7	83	4	0	0	0	1	79	7	0	0	10	0	0
tet(43)_1_GQ244501	0	0	0	0	0	0	0	0	1	0	0	0	0	0	5	0	0	0	0	0	0	0
blaCTX-M-3_8_EF382672	0	1	1	0	0	0	0	0	0	0	0	0	0	0	0	1	0	0	0	0	0	0
mef(B)_1_FJ196385	78	1	177	0	1	62	341	1040	1091	1	9	108	3	0	3	43	27	0	154	11	0	25
blaCTX-M-78_1_AM982522	0	0	0	0	0	0	0	0	0	1	0	0	0	0	0	0	0	0	0	0	0	0
blaCMY-62_1_JF460796	0	1	0	0	0	0	0	0	0	0	2	0	0	0	0	0	0	0	0	0	0	0
aph(2'')-Ic_1_U51479	0	1	0	0	0	0	0	0	1	0	0	0	0	0	0	0	0	0	0	0	0	0
blaTEM-2_1_X54606	22	6	5	0	10	13	0	0	0	0	11	0	0	3	9	29	0	0	0	1	0	0
blaTEM-80_1_AF347054	2	4	3	0	1	3	0	0	0	0	6	0	0	0	1	6	0	0	0	2	0	0
blaBKC-1_1_KP689347	1	5	0	0	6	3	0	0	0	0	4	0	0	0	0	0	0	0	1	0	0	0
tet(M)_4_X75073	27	5	18	3	0	25	54	68	62	0	30	24	3	1	3	6	1	0	11	0	0	0
blaCARB-6_1_AF030945	2	0	0	0	0	0	0	0	0	0	0	0	0	0	0	1	0	0	0	0	0	6
sul1_33_AJ564903	2986	1703	311	40	2061	1060	118	32	91	64	1348	1	14	2	44	1587	10	0	18	36	0	10
blaTEM-194_1_JN935136	2	3	1	0	0	1	0	0	0	0	3	1	0	1	2	5	0	0	0	0	0	0
blaGOB-16_2_AY899331	0	1	0	0	0	0	0	0	0	0	0	0	0	0	0	0	0	0	0	0	0	0
VanS-A_2_M97297	3	15	6	0	1	11	0	0	1	0	108	0	0	0	2	22	0	0	1	0	0	1
aac(3)-Ib_1_L06157	718	418	50	0	445	238	6	3	6	14	267	0	1	1	2	288	5	0	1	8	0	0
blaKHM-1_1_AB364006	0	0	0	0	0	0	0	0	0	0	1	0	0	0	5	0	0	0	0	0	0	0
blaOXA-309_1_HF947514	2	13	4	0	12	40	0	1	0	7	6	0	0	0	1	16	1	0	0	0	0	0
blaOXA-22_1_AF064820	17	0	0	0	0	0	0	6	67	0	0	0	0	0	0	0	0	0	0	1101	0	0
blaTEM-87_1_AF250872	9	3	0	0	1	10	0	0	0	0	0	0	0	0	3	11	0	0	0	1	0	0
blaOXA-2_1_GQ466184	174	89	41	0	83	174	0	2	3	0	243	0	0	0	1	209	0	0	3	4	0	0
msr(E)_4_EU294228	2499	2600	1427	22	1121	5513	20	29	84	1	3335	6	12	9	74	6355	33	0	14	20	0	9
blaOXA-31_1_AF294653	35	0	13	0	0	84	0	3	2	3	21	1	0	0	1	67	0	0	0	0	0	0
QnrB11_1_EU136183	10	1	4	0	0	5	0	0	0	22	2	0	0	0	0	10	0	0	0	0	0	0
blaCMY-67_1_JQ711185	1	1	0	0	0	2	0	0	0	4	1	0	0	0	0	1	0	0	0	0	0	0
blaTEM-205_1_KC900516	0	0	1	0	1	0	0	0	0	0	4	0	0	1	3	4	0	0	0	0	0	0
VanR-D_2_AF175293	6	2	0	0	3	2	2	0	4	0	2	1	1	0	0	7	0	0	2	1	0	0
blaGES-6_1_AY494718	324	29	65	0	4	242	0	1	5	0	116	0	1	0	8	256	3	0	1	1	0	0
blaTEM-105_1_AF516720	5	1	1	0	2	0	0	0	0	0	7	0	0	1	2	11	0	0	0	0	0	0
erm(T)_3_AF310974	0	0	1	3	0	0	0	0	2	0	39	0	4	0	14	1	0	0	0	0	0	0
blaLEN15_1_AF452105	0	0	0	0	2	0	0	0	0	0	0	0	0	0	0	0	0	0	0	0	0	0
QnrB38_1_JN173060	1	0	0	0	0	0	0	0	0	5	0	0	0	0	0	0	0	0	0	0	0	0
blaOXA-46_1_AJ969237	1	0	0	1	0	0	0	3	0	0	0	0	0	0	0	2	0	0	0	0	0	1
tet(M)_9_X56353	87	10	19	2	4	15	55	53	27	0	57	15	3	1	7	17	0	0	14	0	0	0
blaMOX-3_1_EU515248	220	2	14	0	0	38	0	0	0	15	10	0	0	0	1	42	3	0	0	1	0	0
erm(Q)_1_L22689	0	0	0	0	0	2	1	0	1	0	3	1	0	0	1	1	0	0	1	0	0	0
VanW-Pt_2_DQ018711	2	0	0	0	0	2	2	0	2	0	2	0	0	0	1	0	0	0	0	0	0	0
blaOXA-13_1_U59183	117	12	16	0	6	47	0	0	0	0	87	0	0	1	2	96	0	0	0	0	0	0
sul2_1_AF542061	126	74	13	34	165	43	71	12	282	0	46	3	9	3	63	60	298	0	4	6	0	0
VanS-D_3_AY489045	1	1	0	0	2	0	0	0	0	0	0	0	0	0	0	0	0	0	0	0	0	0
blaIMP-6_1_AB188812	12	1	1	0	2	4	0	0	1	0	24	0	0	0	0	8	0	0	0	0	0	0
blaVIM-36_1_JX982635	39	65	1	0	126	10	0	0	1	0	57	0	0	0	0	10	0	0	1	0	0	0
blaTEM-28_1_ECU37195	3	0	0	0	1	1	0	0	0	0	1	0	0	0	1	4	0	0	0	0	0	0
blaOXA-247_1_JX893517	9	1	5	0	0	14	0	1	1	0	0	0	0	0	1	46	0	0	0	0	0	0
blaOXA-28_1_FJ374756	22	1	1	0	5	8	1	1	0	0	10	0	0	0	0	7	0	0	0	0	0	1
VanH-B_1_AF192329	78	9	10	0	1	48	0	0	0	0	74	0	0	0	0	30	0	0	3	0	0	0
erm(X)_3_U21300	0	0	0	0	0	0	0	0	1	0	0	0	0	0	0	0	0	0	0	0	0	0
lsa(A)_3_AY737526	0	0	0	0	0	0	0	0	0	0	0	0	0	0	1	0	1	0	0	0	0	0
blaTEM-101_1_AF495873	0	2	0	0	0	0	0	0	0	0	0	0	0	0	0	1	0	0	0	0	0	0
blaTUS-1_1_AF441287	0	0	1	0	0	0	0	0	0	0	0	0	0	0	0	0	0	0	0	0	0	0
blaOXA-15_1_U63835	0	0	0	0	0	0	0	0	0	0	0	0	0	0	0	1	0	0	0	0	0	0
QnrB64_1_KC580653	0	0	0	0	0	0	0	0	0	12	0	0	0	0	0	0	0	0	0	0	0	0
VanR-N_1_JF802084	18	15	1	5	5	17	4	21	27	0	1	2	2	0	1	7	0	0	6	0	0	1
blaOXY-6-1_1_AJ871873	4	0	0	0	0	1	0	0	0	10	0	0	0	0	0	1	0	0	0	0	0	0
blaOXA-164_1_GU831575	16	81	21	3	15	103	0	0	4	0	15	0	0	0	0	94	0	0	0	0	0	0
blaVEB-1_3_DQ393569	6	2	0	1	0	1	0	0	0	0	5	0	0	0	0	1	0	0	0	0	0	0
VanD_4_AY489045	0	0	0	0	3	0	0	0	0	0	1	0	0	0	0	0	0	0	0	0	0	0
sul2_8_AJ877041	7	4	1	0	11	3	4	0	10	0	2	0	1	0	2	3	19	0	0	1	0	0
blaOXA-12_1_U10251	2	0	0	0	0	1	0	0	1	0	1	0	0	0	0	1	0	0	0	0	0	0
VanPt_3_DQ018710	0	0	0	0	0	0	0	0	1	0	0	0	0	0	0	0	0	0	0	0	0	0
blaIMP-40_1_AB753457	19	4	4	0	11	11	0	2	0	0	47	0	0	0	0	10	0	0	0	0	0	0
blaTEM-147_1_DQ279850	2	0	1	0	2	2	0	0	0	0	2	0	0	0	0	6	0	0	0	0	0	0
blaOXY-2-10_10_FJ785626	1	0	0	0	0	0	0	0	0	3	0	0	0	0	0	0	0	0	0	0	0	0
blaTEM-149_1_DQ369751	2	0	0	0	2	2	0	0	0	0	3	0	0	0	0	4	0	0	0	0	0	0
sul1_19_DQ125241	1	0	0	0	0	0	0	0	0	1	0	0	0	0	0	0	0	0	0	0	0	0
blaZ_32_AP004832	0	0	0	0	0	0	0	0	0	0	3	0	0	0	2	0	0	0	0	0	0	0
tet(A)_3_AY196695	247	66	20	2	118	40	56	2	15	37	68	0	2	0	5	107	3	0	2	0	0	1
VanU-G_1_AY271782	0	0	0	0	0	6	1	2	1	0	1	1	0	0	0	0	0	0	0	0	0	0
lsa(C)_1_HM990671	1	3	0	0	0	2	0	6	3	0	19	2	0	0	11	0	0	0	1	0	0	0
blaCMY-8_2_DQ094251	64	6	4	0	0	38	0	0	0	4	16	0	0	0	0	51	2	0	0	0	0	0
blaCMY-94_1_JX514368	1	0	0	0	0	0	0	0	0	0	0	0	0	0	0	0	0	0	0	0	0	0
blaIMP-3_1_AB010417	3	2	1	0	3	6	0	1	0	0	31	0	0	0	0	14	0	0	0	0	0	0
blaOXY-2-6_6_AY077485	0	0	0	0	0	0	0	0	0	0	1	0	0	0	0	0	0	0	0	0	0	0
floR_1_AF071555	108	233	21	35	237	62	50	27	355	0	167	3	10	0	0	57	1	0	11	0	0	1
cat_5_U35036	1	0	0	1	0	0	0	0	0	0	3	0	0	0	1	0	0	0	0	0	0	0
blaTEM-184_1_FR848831	1	0	0	0	0	1	0	0	0	0	0	0	0	0	0	5	0	0	0	0	0	0
blaOXA-142_1_EU358785	34	17	4	0	7	13	1	0	1	0	19	0	0	0	2	23	0	0	0	0	0	0
blaTEM-90_1_AF351241	11	5	2	0	7	2	0	0	0	0	14	0	0	0	0	15	0	0	0	0	0	0
aadA7_1_AF224733	2	1	0	0	2	2	8	2	7	0	2	0	0	0	0	0	0	0	0	0	0	0
erm(B)_9_AF299292	19	3	12	15	2	47	10	9	14	0	26	4	6	0	16	18	0	0	3	1	0	0
blaOKP-B-7_1_AM051156	0	0	0	0	0	0	0	0	0	0	0	0	0	0	0	1	0	0	0	0	0	0
blaCMY-63_1_HQ650104	7	2	0	0	3	5	0	0	0	0	1	0	0	0	0	5	0	0	0	0	0	0
dfrA20_1_AJ605332	0	0	0	0	0	0	6	0	0	0	0	0	0	0	0	0	0	0	0	0	0	0
blaPAO_2_FJ666065	22	4	0	0	7	0	0	0	1	1	2	0	0	0	2	0	0	0	0	0	0	0
tet(T)_2_AY660530	4	0	56	35	0	65	328	227	325	1	4	44	21	0	21	2	0	0	113	4	0	1
blaTEM-206_1_KC783461	28	9	10	1	15	27	0	0	0	0	20	0	0	0	26	35	0	0	0	1	0	0
mcr-1.9_1_KY685071	0	0	0	0	0	0	0	0	1	0	0	0	0	0	0	1	1	0	0	1	0	0
blaSIM-1_1_JF731030	0	0	0	0	0	0	0	0	0	0	0	0	0	0	0	0	0	0	0	0	0	1
blaMIR-2_1_AY227752	1	0	0	0	1	0	0	0	0	6	0	0	0	0	0	0	0	0	0	0	0	0
aadA10_1_U37105	14	5	3	1	0	8	3	3	3	0	5	0	0	0	0	1	0	0	0	0	0	0
blaTEM-48_1_Y10280	3	4	4	0	4	7	0	0	0	0	7	0	0	0	0	7	0	0	0	0	0	0
blaCARB-47_1_NG050564	0	0	0	0	0	0	0	0	0	0	0	0	0	0	8	0	0	0	0	0	0	0
vga(C)_1_GQ205627	0	0	0	1	0	0	0	0	0	0	0	0	0	0	0	0	0	0	1	0	0	0
blaCMY-75_1_JQ733572	1	2	1	0	0	0	0	0	0	4	0	0	0	0	0	1	0	0	0	0	0	0
blaCTX-M-87_1_EU545409	0	1	0	0	0	0	0	0	0	0	0	0	0	0	0	0	0	0	0	0	0	0
VanC_3_EU151752	1	0	0	0	0	0	0	0	0	0	1	0	0	0	0	0	0	0	0	0	0	0
erm(G)_2_L42817	1	1	15	0	0	8	13	21	14	0	27	2	1	0	0	26	0	0	1	0	0	0
mph(C)_2_AF167161	0	0	0	0	0	0	0	0	0	0	0	0	0	0	3	0	0	0	0	0	0	0
cphA2_6_AHU60294	0	0	0	0	0	2	0	0	0	0	0	0	0	0	0	4	0	0	0	0	0	0
blaACC-3_1_AF180958	0	0	0	0	0	0	0	0	0	13	0	0	0	0	1	0	0	0	0	0	0	0
blaVIM-13_1_DQ365886	0	0	0	0	0	1	0	0	0	0	0	0	0	0	0	0	0	0	0	0	0	0
dfrA17_1_FJ460238	2	1	2	0	0	0	3	0	0	0	32	0	0	0	0	6	0	0	0	0	0	0
cphA5_1_AY227051	8	0	0	0	0	0	0	0	0	0	3	0	0	0	0	1	0	0	0	0	0	0
blaKPC-1_1_AF297554	45	6	13	0	0	16	0	0	1	0	1	0	0	0	0	53	0	0	0	2	0	0
aph(2'')-Ie_1_AY743255	126	0	2	0	1	7	0	0	0	0	0	0	0	0	0	21	0	0	0	0	0	0
blaCTX-M-32_2_AM420303	1	0	0	0	0	0	0	0	0	0	0	0	0	0	0	0	0	0	0	0	0	0
blaTEM-112_1_AY589493	0	0	0	0	0	0	0	0	0	0	0	0	0	0	0	1	0	0	0	0	0	0
aph(3')-IIc_1_AM743169	33	39	1	0	100	7	0	0	0	9	3	1	0	0	0	4	0	0	0	0	0	0
blaOXA-32_1_AF315351	0	0	0	0	0	0	0	0	0	0	1	0	0	0	0	0	0	0	0	0	0	0
QnrB14_1_EU273757	2	0	1	0	0	0	0	0	0	1	0	0	0	0	0	2	0	0	0	0	0	0
blaOXA-466_1_KR061501	0	0	0	0	0	0	0	18	0	0	0	0	0	0	0	0	0	0	0	7	0	0
blaOXA-145_1_FJ790516	189	31	19	0	22	62	0	2	0	0	87	0	0	0	5	86	0	0	0	1	0	0
blaSHV-5_3_GQ407139	0	0	0	0	0	1	0	0	0	1	1	0	0	0	0	0	0	0	0	0	0	0
blaSHV-89_1_DQ193536	1	0	0	0	0	1	0	0	0	1	0	0	0	0	0	0	0	0	0	0	0	0
blaPLA2a_1_AY307385	0	0	0	0	0	0	0	0	0	3	0	0	0	0	0	0	0	0	0	0	0	0
sul1_2_CP002151	1458	577	167	14	683	680	36	13	39	21	584	2	10	3	15	790	5	0	9	12	1	6
blaSHV-83_1_AM176558	0	0	0	0	0	0	0	0	0	0	0	0	0	0	0	1	0	0	0	0	0	0
blaOXY-1-1_1_Z30177	0	2	0	0	0	1	0	0	0	6	2	0	0	0	0	0	0	0	0	0	0	0
blaCMY-69_1_JX049132	0	1	0	0	0	0	0	0	0	0	0	0	0	0	0	0	0	0	0	0	0	0
blaOXA-333_1_KF203107	8	35	9	0	63	56	0	0	0	29	14	0	0	0	1	58	0	0	0	0	0	0
blaVIM-31_1_JN982330	47	74	4	0	167	13	0	0	1	0	55	0	1	0	0	10	0	0	0	1	0	0
VanR-Pt_3_DQ018710	2	3	2	7	3	5	0	1	8	0	10	2	0	0	5	7	0	0	1	0	0	0
blaCTX-M-105_1_HQ833651	0	1	0	0	0	0	0	0	0	0	0	0	0	0	0	0	0	0	0	0	0	0
blaOXA-20_1_AF024602	61	14	1	8	22	14	1	3	18	0	13	2	0	0	0	13	3	0	0	0	0	3
sul1_11_DQ914960	1	1	0	0	0	1	0	0	0	0	2	0	0	0	0	0	0	0	0	0	0	0
blaPLA-4A_1_AY507664	0	0	0	0	0	0	0	0	0	8	0	0	0	0	0	0	0	0	0	0	0	0
blaSHV-78_1_AM176553	0	0	0	0	0	1	0	0	0	0	1	0	0	0	0	0	0	0	0	0	0	0
ARR-5_1_EF660563	1	2	0	0	1	0	1	0	0	0	2	0	0	0	0	0	0	0	0	0	0	0
mph(E)_3_EU294228	1367	1053	861	7	437	3581	15	12	45	0	2312	3	3	2	45	4042	15	0	7	7	0	4
blaSHV-1_18_FJ668818	0	0	0	0	0	0	0	0	0	1	1	0	0	0	0	0	0	0	0	0	0	0
aadA6_1_AF140629	379	284	51	16	157	233	28	12	114	7	260	1	14	1	5	185	4	0	1	2	0	4
blaOXA-60_1_AY664506	16	0	0	0	0	0	0	9	47	0	0	0	0	0	0	0	1	0	0	1042	0	0
VanA_1_FJ866609	1	15	3	0	0	2	0	0	1	0	62	0	0	0	1	10	1	0	0	0	0	1
vat(A)_1_L07778	0	0	0	0	0	0	1	0	0	0	0	0	0	0	1	0	0	0	0	0	0	0
blaTEM-186_1_JN227084	4	0	3	0	0	1	0	0	0	0	0	0	1	1	0	6	0	0	0	0	0	0
blaCMY-73_1_GQ351345	0	0	0	0	0	0	0	0	0	1	1	0	0	0	0	3	0	0	0	0	0	0
sul1_30_JF262178	1	2	1	0	0	1	0	0	0	0	1	0	0	0	0	1	0	0	0	0	0	0
blaTEM-34_1_KC292503	3	1	2	0	3	4	0	0	0	0	4	0	0	0	0	3	0	0	1	1	0	0
blaGOB-18_1_DQ004496	0	3	0	0	0	1	0	0	0	0	0	0	0	0	1	1	0	0	0	2	0	0
dfrB1_2_U36276	0	0	0	0	0	0	0	0	0	0	0	0	0	0	0	1	0	0	0	0	0	0
blaTEM-166_1_FJ197316	12	4	2	0	5	9	0	1	0	11	7	0	0	0	7	13	0	0	0	0	0	0
blaCMY-44_1_FJ437066	0	0	0	0	0	0	0	0	0	1	0	0	0	0	0	0	0	0	0	0	0	0
blaTEM-8_1_X65252	8	2	1	0	3	9	0	0	0	0	7	1	0	0	7	8	0	0	0	0	0	0
blaGES-18_1_JQ028729	362	48	76	0	4	277	0	0	5	0	160	0	0	0	5	271	1	0	0	3	0	0
blaTEM-53_1_AF104441	6	2	1	0	1	7	0	1	0	0	3	0	0	1	3	3	0	0	0	0	0	0
blaTEM-134_1_AY574271	0	1	0	0	0	1	0	0	0	0	2	0	0	0	0	0	0	0	0	0	0	0
QnrB13_1_EU273755	4	1	3	0	1	6	0	0	0	26	12	0	0	0	0	4	0	0	0	0	0	0
VanX-D_1_AB242319	7	5	0	0	6	1	0	0	1	0	1	0	0	0	0	0	0	0	0	0	0	0
blaVIM-2_1_AF302086	1	3	1	0	5	1	0	0	0	0	4	0	0	0	0	3	0	0	0	0	0	0
blaCMY-60_1_HQ267531	0	1	0	0	0	0	0	0	0	0	1	0	0	0	0	0	0	0	0	0	0	0
blaKPC-4_1_FJ473382	1	1	0	0	0	0	0	0	0	0	0	0	0	0	0	3	0	0	0	0	0	0
aac(3)-IVa_1_X01385	0	0	0	0	0	0	0	0	11	0	0	0	0	0	0	0	0	0	0	0	0	0
vga(E)_1_FR772051	2	1	0	12	0	1	7	0	0	0	1	0	6	0	0	0	0	0	2	0	0	0
aadA24_1_AM711129	1	1	2	135	4	28	48	11	957	0	4	1	14	0	9	3	1	0	2	0	0	0
blaIMP-10_1_AB195637	3	1	2	0	4	3	0	0	0	0	6	0	0	0	0	4	0	0	0	0	0	0
aac(3)-IIa_1_X51534	644	480	130	3	175	450	0	3	6	1	184	0	1	0	5	562	3	0	0	5	0	0
blaLEN24_1_AM850914	0	0	0	0	0	0	0	0	0	1	0	0	0	0	0	0	0	0	0	0	0	0
blaOXA-73_1_AY762325	0	0	0	0	0	1	0	0	0	0	0	0	0	0	0	0	0	0	0	0	0	0
blaTEM-188_1_JN211012	16	7	5	0	11	35	0	0	0	0	29	0	0	1	9	32	0	0	1	0	0	0
aadE_1_KF421157	148	15	114	91	0	121	414	297	332	0	141	96	64	0	60	36	0	0	148	7	0	0
erm(C)_15_U82607	0	0	0	3	0	0	1	0	1	0	0	0	1	0	5	0	0	0	0	1	0	0
blaOXA-225_1_JN638887	0	0	0	0	0	1	0	0	0	0	0	0	0	0	0	0	0	0	0	0	0	0
erm(B)_6_AF242872	44	3	6	7	0	19	3	8	5	0	63	3	3	0	10	28	0	0	3	0	0	0
blaOXY-1-3_3_AY077482	0	0	0	0	0	2	0	0	0	6	0	0	0	0	0	0	0	0	0	0	0	0
aadA11_1_AY144590	126	112	24	0	55	90	4	1	20	0	54	1	3	1	0	66	6	0	0	2	0	1
nimE_1_AJ244018	1	0	0	0	0	0	0	0	0	0	1	0	0	0	0	0	0	0	0	0	0	0
VanX-Sc_1_AL939117	0	2	0	0	3	0	0	1	0	0	2	1	0	0	4	0	0	0	0	0	0	0
blaVEB-4_1_EF136375	0	0	0	0	0	1	0	0	0	0	4	0	0	0	0	1	0	0	0	0	0	0
blaTEM-125_1_AY628176	0	0	0	0	0	0	0	0	0	0	1	0	0	0	0	0	0	0	0	0	0	0
aac(3)-Id_1_AB114632	2	1	0	0	0	0	0	0	0	0	0	0	0	0	0	0	0	0	0	0	0	0
blaACT-1_1_U58495	1	0	0	0	0	0	0	0	0	0	0	0	0	0	0	0	0	0	0	0	0	0
blaCTX-M-96_1_AJ704396	1	1	0	0	0	0	0	0	0	0	0	0	0	0	0	2	0	0	0	0	0	0
tet(35)_1_AF353562	1	3	14	1	2	0	5	11	5	0	3	7	3	0	40	1	3	0	2	0	0	0
QnrB53_1_HQ704413	0	0	0	0	0	0	0	0	0	0	1	0	0	0	0	0	0	0	0	0	0	0
QnrB15_1_EU302865	0	0	0	0	0	1	0	0	0	0	0	0	0	0	0	0	0	0	0	0	0	0
blaTEM-211_1_KF513179	0	0	0	0	1	1	0	0	0	0	0	0	0	0	0	0	0	0	0	0	0	0
sul2_11_AY232670	1	3	2	3	8	1	2	0	6	0	2	1	1	0	1	0	7	0	0	0	0	0
blaCTX-M-15_23_DQ302097	2	1	3	0	0	2	0	0	0	0	4	0	0	0	0	3	0	0	0	0	0	0
blaOXA-16_1_AF043100	33	3	1	0	5	16	0	0	0	0	11	0	0	0	0	16	0	0	0	1	0	0
blaTEM-17_1_Y14574	40	10	9	0	21	25	0	3	1	0	13	1	0	0	19	27	0	0	0	2	0	0
cat_1_M11587	30	0	0	0	0	1	0	0	0	0	0	0	0	1	8	0	81	0	0	0	0	0
sul1_8_JN581942	160	98	24	4	59	35	2	2	8	0	123	0	0	0	2	101	2	0	0	0	0	0
blaNDM-2_1_JF703135	0	2	0	0	0	0	0	0	0	0	0	0	0	0	0	1	0	0	0	0	0	0
blaOXA-167_1_HM488988	0	0	0	0	0	0	0	0	0	0	1	0	0	0	0	0	0	0	0	0	0	0
blaTEM-20_1_EU527189	25	10	7	1	20	34	0	2	3	0	38	0	0	2	16	43	0	0	0	3	0	0
blaTEM-129_1_AY452662	2	0	0	0	0	0	0	0	0	0	1	0	0	0	0	1	0	0	0	0	0	0
str_2_FN435330	0	0	0	1	0	0	0	0	0	0	0	0	0	0	0	0	0	0	0	0	0	0
blaCTX-M-12_1_DQ821704	3	2	0	0	0	1	0	0	0	3	0	0	0	0	1	4	0	0	0	0	0	0
mef(A)_10_AF376746	924	26	144	80	3	294	382	217	251	3	658	64	71	1	63	433	8	0	83	5	0	10
blaCMY-87_1_AB699171	0	1	0	0	0	0	0	0	0	0	0	0	0	0	0	2	0	0	0	0	0	0
blaOXA-23_1_HQ700358	0	1	0	0	2	8	0	0	0	0	1	0	0	0	0	1	0	0	0	0	0	0
dfrD_1_Z50141	0	0	0	0	0	4	23	3	0	0	1	0	0	0	2	0	0	0	0	0	0	0
cat(pC221)_1_X02529	0	1	0	0	0	3	0	0	0	0	15	0	0	0	0	10	0	0	0	0	0	0
blaCTX-M-80_1_EU202673	0	0	1	0	0	2	0	0	0	0	0	0	0	0	0	3	0	0	0	0	0	0
blaTEM-197_1_HQ877606	14	3	5	0	8	11	0	2	0	0	15	1	0	0	14	18	0	0	1	0	0	0
blaOXA-96_1_DQ519090	10	105	24	7	18	116	0	0	4	0	25	0	2	0	2	108	0	0	0	0	0	0
tet(32)_1_EU722333	332	117	87	16	155	195	56	425	273	1	215	69	14	1	18	216	13	0	32	6	0	13
VanZ-A_1_FJ866609	0	5	4	0	0	3	0	0	0	0	61	0	0	0	0	12	0	0	1	0	0	0
blaTEM-163_1_EU815939	0	0	0	0	0	1	0	0	0	0	0	0	0	0	0	0	0	0	0	0	0	0
blaOXA-210_1_JF795487	1190	631	324	5	482	1038	0	17	16	0	1464	0	8	3	38	1441	8	1	8	8	0	1
blaTEM-167_1_FJ360884	10	3	7	0	9	8	0	0	0	0	7	1	0	0	4	23	0	0	0	1	0	0
VanR-D_1_AB242319	25	15	4	4	16	13	1	2	10	0	6	9	3	0	5	10	1	0	3	0	0	1
cphA7_1_AY227053	9	0	1	0	0	1	0	0	0	0	0	0	0	0	0	2	0	0	0	0	0	0
blaKPC-3_1_HM769262	3	1	0	0	0	0	0	0	0	0	0	0	0	0	0	3	0	0	0	0	0	0
blaBIL-1_1_X74512	0	2	0	0	0	0	0	0	0	1	0	0	0	0	0	1	0	0	0	0	0	0
blaSHV-106_1_AM922307	1	0	0	0	0	1	0	0	0	0	0	0	0	0	0	0	0	0	0	0	0	0
erm(B)_20_AF109075	2	0	7	2	0	4	6	27	26	0	2	8	4	0	13	13	0	0	2	0	0	1
fosA_3_NZ_ACWO01000079	2	2	0	0	0	0	0	0	0	3	0	0	0	0	0	0	0	0	0	0	0	0
QnrB68_1_KC580657	0	0	0	0	0	0	0	0	0	2	0	0	0	0	0	0	0	0	0	0	0	0
blaOXA-10_1_HM175875	553	263	106	1	170	278	2	0	3	0	481	0	0	0	8	494	5	0	4	11	0	1
blaSHV-26_1_AF227204	0	1	0	0	0	0	0	0	0	0	0	0	0	0	0	0	0	0	0	0	0	0
blaTEM-109_1_AY628175	1	1	0	0	1	0	0	0	1	0	5	0	0	0	0	4	0	0	0	0	0	0
blaCTX-M-52_1_GU125667	2	0	0	0	0	0	0	0	0	0	0	0	0	0	0	0	1	0	0	0	0	0
tet(E)_5_CP000645	80	1	2	0	1	26	0	1	1	0	4	1	0	0	0	19	2	0	0	0	0	3
aadA12_1_AY665771	52	6	13	3	0	36	0	1	3	0	8	1	0	0	0	42	0	0	0	0	0	0
blaMOR_1_Y10283	0	3	3	0	0	0	0	0	0	3	0	0	0	0	0	0	0	0	0	0	0	0
blaACT-15_1_JX440356	4	0	0	0	0	0	0	0	0	4	0	0	0	0	0	4	0	0	0	0	0	0
blaTEM-171_1_GQ149347	38	15	15	0	16	46	0	0	0	0	38	0	1	2	44	64	0	0	0	6	0	0
optrA_13_KX620939	0	0	0	0	0	0	0	0	1	0	0	0	0	0	0	0	0	0	0	0	0	0
aph(3')-Ic_1_X62115	147	129	42	0	73	172	0	3	7	24	88	0	2	1	5	159	2	0	0	1	0	0
nimF_1_AJ515145	2	2	0	0	0	0	0	0	1	0	0	0	0	0	0	0	0	0	0	0	0	0
blaOKP-B-20_1_AM850922	0	0	0	0	0	0	0	0	0	0	0	0	0	0	0	3	0	0	0	0	0	0
tet(Q)_3_U73497	222	153	75	20	78	123	88	39	15	0	68	5	23	2	15	248	9	0	7	1	0	3
blaCTX-M-53_1_DQ268764	0	0	0	0	0	0	0	0	0	0	0	0	0	0	0	1	0	0	0	0	0	0
QnrB23_1_FJ981622	0	0	0	0	0	0	0	0	0	15	0	0	0	0	0	3	0	0	0	0	0	0
blaOXA-237_1_JQ820241	0	11	4	0	6	11	0	0	0	0	8	0	0	0	0	12	0	0	0	0	0	0
msr(D)_3_AF227520	1141	8	59	5	3	168	117	76	132	0	393	24	8	2	18	276	8	0	16	8	0	7
aac(6')-IIc_1_AF162771	0	0	1	0	2	2	0	0	0	0	0	0	0	0	1	1	2	0	0	0	0	1
VanX-D_2_AF175293	0	0	0	0	1	0	0	0	0	0	0	0	0	0	0	0	0	0	0	0	0	0
aac(6')-Im_1_AF337947	1	0	0	0	1	3	0	0	0	0	1	0	0	0	0	4	0	0	0	0	0	0
blaTEM-45_1_X95401	42	15	16	0	22	36	0	0	0	0	59	0	0	0	15	71	0	0	0	4	0	0
blaNDM-14_1_KM210086	4	53	5	0	27	20	0	0	0	0	7	0	0	0	0	26	0	0	0	0	0	0
aadA2_2_JQ364967	779	83	206	42	10	891	38	11	42	0	273	3	10	1	15	1040	6	0	4	12	0	1
aadA1_2_FJ591054	6	0	1	2	0	2	0	0	3	0	1	0	0	0	0	1	0	0	1	0	0	0
VanS-F_1_AF155139	0	0	0	0	0	0	0	0	0	0	0	0	0	0	0	0	1	0	0	0	0	0
aph(4)-Ia_1_V01499	0	0	0	0	0	0	0	12	16	0	0	0	0	1	36	0	0	0	0	10	0	0
QnrB32_2_JN173054	0	2	0	0	0	0	0	0	0	7	5	0	0	0	0	0	0	0	0	0	0	0
blaBEL-1_1_DQ089809	4	0	1	0	0	0	0	0	3	0	0	0	0	0	0	0	1	0	0	0	0	0
dfrB2_1_DQ839391	96	6	1	0	17	7	5	0	0	0	10	0	0	0	15	5	2	0	0	7	0	1
blaTEM-116_7_AY425988	0	1	0	0	0	0	0	5	2	0	0	0	0	5	81	1	0	0	0	4	0	0
blaCMY-71_1_JQ711184	3	2	1	0	0	0	0	0	0	0	0	0	0	0	0	9	0	0	0	0	0	0
blaTEM-187_1_HM246246	18	6	4	0	9	18	0	0	0	0	21	0	0	2	19	18	0	0	0	4	0	0
tet(X)_2_M37699	124	23	14	2	21	157	13	2	3	0	150	1	2	1	0	63	0	0	2	0	0	0
tet(Z)_2_AF121000	0	0	1	63	0	5	57	25	21	0	0	12	20	0	19	0	0	0	2	1	0	0
tetB(P)_3_NC_010937	3	0	15	11	0	24	109	39	84	1	6	42	3	0	11	3	2	0	15	1	0	3
blaOXY-2-1_1_AJ871866	0	0	1	0	0	0	0	0	0	4	0	0	0	0	0	0	0	0	0	0	0	0
cml_1_M22614	12	1	4	0	2	8	0	0	0	0	6	0	0	0	0	14	0	0	0	0	0	0
blaCTX-M-17_2_AF454633	0	1	0	0	0	0	0	0	0	0	0	0	0	0	0	0	0	0	0	0	0	0
blaOXY-5-1_1_AJ871868	0	0	0	0	0	0	0	0	0	13	2	0	0	0	0	1	0	0	0	0	0	0
blaCTX-M-68_1_EU177100	0	0	1	0	0	0	0	0	0	1	0	0	0	0	0	0	0	0	0	0	0	0
QnrVC1_1_EU436855.2	8	0	1	0	0	6	1	0	0	0	4	0	0	0	6	8	1	0	0	0	0	0
VanX-A_1_FJ866609	0	8	1	0	1	3	0	0	1	0	38	0	0	0	0	11	0	0	0	0	0	0
blaGES-2_1_AF326355	10	0	0	0	0	5	0	0	0	0	3	0	0	0	0	13	0	0	0	0	0	0
blaTEM-169_1_FJ873740	43	9	14	1	14	36	0	1	1	2	54	0	0	1	15	49	0	0	0	4	0	0
imiH_1_AJ548797	83	24	15	0	1	48	1	2	0	2	33	0	1	0	3	78	2	0	0	0	0	0
tet(M)_3_U08812	12	0	5	0	1	4	14	11	7	0	17	1	0	0	1	3	0	0	2	0	0	0
blaTEM-154_1_FJ807656	8	3	4	0	5	6	0	0	0	0	4	0	0	0	1	11	0	0	0	0	0	0
VanW-B_1_AF192329	70	5	6	0	0	50	0	0	0	0	77	1	0	0	0	26	0	0	0	0	0	0
blaKPC-6_1_EU555534	7	0	0	0	0	0	0	0	0	0	0	0	0	0	0	1	0	0	0	0	0	0
blaOXY-2-3_3_AY077488	1	0	0	0	0	0	0	0	0	1	0	0	0	0	0	2	0	0	0	0	0	0
floR_2_AF118107	6	15	1	3	10	4	2	1	23	0	12	1	0	0	0	9	0	0	0	0	0	0
blaIMP-34_1_AB715422	8	4	0	0	8	5	0	0	0	0	39	0	0	0	0	6	0	0	1	0	0	0
fosA_9_NZ_ACZD01000244	16	5	3	0	0	11	0	0	0	134	6	0	0	0	1	6	0	0	0	1	0	0
QnrB56_1_JX259317	0	0	0	0	0	3	0	0	0	4	2	0	0	0	0	0	0	0	0	0	0	0
QnrB46_1_JQ349154	0	0	1	0	0	1	0	0	0	0	0	0	0	0	0	0	0	0	0	0	0	0
QnrB45_1_JQ349152	2	0	0	0	0	1	0	0	0	0	0	0	0	0	0	4	0	0	0	0	0	0
blaTEM-55_1_DQ286729	1	0	0	0	0	1	0	0	0	0	3	0	0	0	0	5	0	0	0	0	0	0
aadA4_1_Z50802	35	2	1	2	14	2	0	0	0	0	10	0	0	0	0	0	1	0	0	0	0	0
blaVIM-3_1_AF300454	76	124	3	0	279	30	0	0	0	0	110	0	0	1	0	18	0	0	0	0	0	0
blaOXA-53_1_AY289608	8	0	0	0	1	0	0	0	0	0	1	0	0	2	0	4	1	0	0	0	0	0
aac(6')-aph(2'')_1_KF652095	4	0	2	1	0	0	0	1	1	0	12	9	1	0	4	0	0	0	1	0	0	0
aac(3)-IId_1_EU022314	341	56	52	0	23	176	0	0	3	0	56	0	1	0	7	267	0	0	0	6	0	0
blaSHV-157_1_JX121124	0	0	0	0	0	1	0	0	0	0	0	0	0	0	0	0	0	0	0	0	0	0
QnrB10_8_HM439644	0	0	0	0	0	0	0	0	0	1	1	0	0	0	0	4	0	0	0	0	0	0
aac(6')-IIa_1_M29695	4	0	2	0	0	8	0	0	1	0	4	0	0	0	0	8	0	0	0	0	0	0
blaTEM-102_1_AY040093	1	0	0	0	1	2	0	0	0	0	0	0	0	2	36	2	0	0	0	1	0	0
blaCARB-5_1_AF135373	1	4	3	57	16	11	8	3	27	0	3	0	44	0	3	5	89	0	22	1	0	1
blaOKP-B-19_1_AM850921	0	0	1	0	0	0	0	0	0	0	0	0	0	0	0	3	0	0	0	0	0	0
catB9_1_AF462019	0	1	0	0	3	0	0	0	1	0	1	0	0	0	0	0	0	0	0	0	0	0
aadD_1_AF181950	0	0	0	1	0	1	13	1	2	0	0	0	0	0	3	0	0	0	0	0	0	0
dfrA14_1_DQ388123	21	17	3	1	1	6	11	4	10	0	23	0	0	0	0	22	2	0	0	0	0	0
vat(E)_10_AY043212	0	0	1	1	0	0	0	0	1	0	4	0	1	0	0	0	0	0	0	0	0	0
blaTEM-24_1_GQ293500	11	6	2	0	5	10	0	0	0	0	2	0	0	1	0	9	0	0	1	0	0	0
blaCGB-1_1_EF672680	0	1	0	0	0	0	0	0	0	0	0	0	0	0	0	0	2	0	0	0	0	0
blaOKP-B-10_1_AM051160	0	0	0	0	0	0	0	0	0	0	0	0	0	0	0	3	0	0	0	0	0	0
blaIMP-13_1_AJ512502	0	0	0	0	0	0	0	0	0	0	0	0	0	0	0	0	3	0	0	0	0	2
tet(33)_2_AY255627	1	0	0	12	0	1	11	14	8	0	0	2	5	0	2	0	0	0	0	0	0	0
blaOXA-133_1_EU571228	0	1	0	0	0	0	0	0	0	0	0	0	0	0	0	0	0	0	0	0	0	0
blaPER-2_1_X93314	3	0	0	0	0	1	0	0	0	2	0	0	0	0	0	0	0	0	0	0	0	0
blaOXA-2_2_AY444814	194	89	41	0	90	148	0	5	3	0	247	0	0	0	12	227	0	0	0	1	0	1
blaVIM-10_1_AY524989	3	1	0	0	2	0	0	0	0	0	2	0	0	0	0	1	0	0	0	0	0	0
blaOXA-48_2_AY236073	73	20	88	0	0	199	0	2	0	0	5	0	0	0	9	455	1	0	0	2	0	0
blaOXY-2-5_5_AY077487	0	0	0	0	0	0	0	0	0	2	0	0	0	0	0	1	0	0	0	0	0	0
blaCARB-48_1_NG050604	0	0	0	0	1	0	0	0	0	0	0	0	0	0	3	0	2	0	0	0	0	0
blaOXA-11_1_Z22590	46	13	5	0	5	24	0	0	0	0	19	0	0	0	1	16	0	0	0	1	0	0
erm(34)_1_AY234334	0	0	0	0	0	0	1	3	2	0	0	0	0	0	0	0	0	0	1	0	0	0
aadA5_1_AF137361	16	20	1	5	7	3	9	2	13	0	38	0	3	0	1	4	2	0	0	0	0	0
blaTEM-52B_1_AF027199	0	0	0	0	0	0	0	0	0	0	1	0	0	1	0	2	0	0	0	0	0	0
QnrB5_1_DQ303919	2	1	0	0	0	0	0	0	0	0	2	0	0	0	0	1	0	0	0	0	0	0
QnrB43_1_AFA52643	4	0	1	0	0	0	0	0	0	1	0	0	0	0	0	0	0	0	0	0	0	0
sul2_5_AY524415	9	5	0	0	1	1	0	0	6	0	1	0	0	0	1	2	3	0	0	0	0	0
blaOKP-B-2_1_AM051151	0	0	1	0	0	0	0	0	0	0	0	0	0	0	0	4	0	0	0	0	0	0
blaTEM-10_1_AF093512	0	0	0	0	0	2	0	0	0	0	2	0	0	2	0	0	0	0	0	0	0	0
blaTEM-198_1_AB700703	55	17	18	1	26	65	0	6	2	1	54	1	1	3	46	109	1	0	0	5	0	0
blaCMH-3_1_KX192165	12	5	1	2	51	0	0	0	0	1	2	0	0	0	1	8	1	0	0	0	0	0
blaOXA-204_1_JQ809466	1	0	0	0	0	4	0	0	0	0	0	0	0	0	0	8	0	0	0	0	0	0
blaTEM-193_1_JN935135	3	5	1	0	4	3	0	0	0	0	4	0	0	1	5	11	0	0	0	3	0	0
aac(6')-Iz_1_AF140221	24	27	1	0	66	2	0	0	0	0	4	0	0	0	0	2	0	0	0	0	0	0
blaOXA-372_1_KJ746496	96	0	2	0	0	9	0	0	0	0	15	0	0	0	0	16	1	0	0	0	0	1
blaOXA-58_1_AY665723	105	581	167	33	89	836	0	1	18	0	175	0	8	0	2	708	1	0	1	1	1	2
blaTEM-159_1_EF136376	0	0	0	0	0	0	0	0	0	0	0	0	0	0	0	2	0	0	0	0	0	0
blaIMP-42_1_AB753456	25	8	5	0	6	19	0	0	0	0	61	0	0	0	0	17	2	0	0	0	0	0
QnrB29_1_HM439649	1	0	0	0	0	2	0	0	0	0	0	0	0	0	0	3	0	0	0	0	0	0
blaOCH-8_1_DQ489307	7	3	0	1	17	0	0	0	0	5	1	0	0	0	0	0	0	0	0	0	0	0
blaOXA-114_2_HM368375	0	0	0	0	1	0	0	0	0	0	0	0	0	0	0	0	0	0	0	0	0	0
tet(S)_3_X92946	0	1	2	0	0	4	5	1	5	0	10	0	0	0	3	2	0	0	6	0	0	0
blaCMY-2_1_X91840	1	2	0	1	12	1	0	0	0	6	1	0	0	0	0	8	0	0	0	0	0	0
tet(M)_8_X04388	54	4	141	23	0	121	578	499	612	0	17	196	14	0	19	19	3	0	127	11	0	7
tet(Q)_1_L33696	1297	736	248	64	570	564	601	295	103	0	257	31	112	3	52	750	30	0	17	2	0	14
cmx_1_U85507	13	1	1	52	0	2	19	39	26	0	3	13	12	1	17	0	4	0	3	0	0	3
blaCMY-46_1_FN556186	5	0	0	0	0	0	0	0	0	1	0	0	0	0	0	7	0	0	0	0	0	0
tet(S)_2_L09756	1	5	1	0	0	10	6	1	6	0	42	0	0	0	0	4	0	0	2	0	0	1
tet(39)_1_KT346360	175	935	349	17	288	1541	18	246	45	0	283	122	8	1	22	1578	9	0	1	8	0	7
blaVIM-6_1_AY165025	45	91	0	0	146	16	0	0	0	0	88	0	0	0	0	15	0	0	0	0	0	0
blaCMY-35_1_EF394371	2	0	0	0	0	0	0	0	0	1	0	0	0	0	0	0	0	0	0	0	0	0
tet(M)_2_X90939	86	10	85	13	0	63	292	273	323	0	73	130	9	1	17	34	3	0	75	3	0	4
blaTEM-209_1_KF240808	31	13	16	0	27	60	0	0	2	0	39	0	0	0	14	76	1	0	0	2	0	0
erm(F)_4_M62487	62	5	12	0	3	40	9	9	4	0	32	0	2	1	0	23	1	0	0	0	0	2
blaTEM-207_1_KC818234	47	14	19	0	39	49	0	1	3	1	45	0	0	1	17	51	1	0	0	3	0	0
aph(6)-Ib_1_X05648	0	1	0	0	0	0	1	0	0	0	3	0	0	0	0	0	0	0	0	0	0	0
blaOXA-209_1_JF268688	170	27	25	7	11	239	1	1	1	0	480	0	16	0	7	75	0	0	0	1	0	0
tet(M)_13_AM990992	99	9	23	2	2	18	102	118	101	0	90	39	5	0	9	17	0	0	30	0	0	1
mef(A)_3_AF227521	1398	61	322	357	17	471	552	775	679	2	985	140	343	2	162	616	16	0	285	17	0	10
ARR-4_1_EF660562	0	0	0	0	0	0	0	0	0	0	1	0	0	0	0	0	0	0	0	0	0	1
blaOXY-4-1_1_AY077481	0	1	0	0	0	0	0	0	0	12	0	0	0	0	0	0	0	0	0	0	0	0
blaCMY-84_1_JQ733579	1	2	0	0	0	2	0	0	0	3	2	0	0	0	0	0	0	0	0	0	0	0
VanH-Pt_5_DQ018711	1	0	0	0	0	0	1	0	2	0	0	0	0	0	0	0	0	0	0	0	0	0
dfrA1_25_AJ844287	155	14	18	1	1	54	9	2	33	0	95	0	0	0	5	68	0	0	0	0	0	0
blaCTX-M-117_1_JN227085	3	0	2	0	0	1	0	0	0	1	1	0	0	0	0	1	0	0	0	0	0	0
blaPER-7_1_HQ713678	1	0	0	0	0	0	0	0	0	0	3	0	0	0	0	1	1	0	0	0	0	0
blaCMY-19_1_AB194410	6	0	3	0	0	5	0	0	0	0	1	0	0	0	0	3	0	0	0	0	0	0
sul1_10_DQ143913	3	0	0	0	0	0	0	0	0	0	1	0	0	0	0	2	0	0	0	0	0	0
dfrA16_1_AF077008	0	0	0	0	0	0	0	0	1	0	0	0	0	0	0	0	1	0	0	0	0	0
erm(B)_7_AF368302	13	1	3	3	0	6	0	1	0	0	14	0	2	0	0	10	0	0	0	0	0	0
sul2_10_AM183225	0	0	0	0	0	2	2	0	2	0	0	0	0	1	0	0	7	0	0	0	0	0
blaCMY-23_1_DQ438952	4	1	0	0	0	0	0	0	0	2	2	0	0	0	0	3	0	0	0	0	0	0
blaOXA-70_1_AY750912	0	0	0	0	0	0	0	0	0	0	0	0	0	0	1	0	0	0	0	0	0	0
blaVIM-4_1_EU581706	10	19	1	0	47	4	0	0	1	0	8	0	0	0	0	4	0	0	0	0	0	0
blaACI-1_1_AJ007350	0	6	1	5	0	0	6	1	1	0	1	0	4	0	0	0	0	0	0	0	0	0
aac(6')-Iaf_1_AB462903	1	2	0	0	0	0	0	0	0	0	0	0	0	0	0	0	0	0	0	0	0	0
blaOXA-232_1_JX423831	2	0	6	0	0	12	0	0	0	0	0	0	0	0	0	12	0	0	0	0	0	0
QnrB51_1_JX440358	2	0	0	0	0	0	0	0	0	0	0	0	0	0	0	0	0	0	0	0	0	0
blaTEM-122_1_AY307100	1	2	0	0	0	6	0	0	0	0	2	1	0	0	2	1	0	0	0	0	0	0
aadA8_1_AF326210	29	1	6	0	1	14	4	2	2	1	8	0	0	0	0	18	0	0	0	2	0	0
QnrB69_1_KC580658	0	0	0	0	0	2	0	0	0	6	1	0	0	0	0	0	0	0	0	0	0	0
QnrVC4_1_GQ891757	0	0	0	0	0	1	0	0	0	0	2	0	0	0	0	1	0	0	0	0	0	0
aadA1_1_X02340	2543	1197	306	67	1311	1041	103	43	322	84	1360	8	33	1	31	1194	32	0	10	20	0	11
blaDHA-3_1_AY494945	1	5	2	0	0	0	0	0	0	2	0	0	0	0	0	3	0	0	0	0	0	0
blaIMP-16_1_AJ584652	0	0	0	0	0	0	0	0	0	0	0	0	0	0	0	0	0	0	0	3	0	0
QnrA4_1_DQ058662	2	0	2	0	0	0	0	1	0	0	6	0	0	0	0	1	0	0	0	0	0	0
blaCTX-M-89_1_FJ966096	0	2	0	0	0	1	0	0	0	1	1	0	0	0	0	1	0	0	0	0	0	0
blaSHV-156_1_JX121123	1	0	0	0	0	2	0	0	0	0	0	0	0	0	0	0	0	0	0	0	0	0
blaDHA-7_1_HQ456945	0	0	1	0	0	0	0	0	0	0	2	0	0	0	0	1	0	0	0	0	0	0
erm(X)_4_NC_005206	0	0	1	2	0	0	0	11	6	0	0	1	2	0	22	1	0	0	1	1	0	0
blaTEM-110_1_AY072920	1	2	1	0	2	7	0	2	0	0	3	0	0	1	0	4	3	0	0	0	0	0
blaOXA-17_2_DQ902344	19	6	2	0	5	3	0	0	0	0	9	0	0	0	0	27	0	0	0	0	0	0
blaCARB-8_1_AY178993	0	5	0	48	7	2	2	1	12	0	4	2	23	0	7	0	42	0	12	0	0	0
blaOXA-114_1_HM368376	1	0	0	0	1	0	0	0	0	0	0	0	0	0	0	0	0	0	0	0	0	0
aadA14_1_AJ884726	0	0	1	5	0	1	31	6	3	0	0	0	1	0	0	0	0	0	1	0	0	0
blaOXA-244_1_JX438000	0	0	0	0	0	0	0	0	0	0	0	0	0	0	0	1	0	0	0	0	0	0
blaCMY-78_1_JQ733575	3	4	0	0	3	1	0	0	0	4	2	0	0	0	1	5	0	0	0	0	0	0
aph(2'')-Ib_1_AF337947	0	0	0	0	0	1	0	0	0	0	0	0	0	0	0	2	0	0	0	0	0	0
tet(M)_1_X92947	120	10	26	3	3	29	126	127	78	0	92	45	7	0	18	18	3	0	19	0	0	0
blaTEM-115_1_AF535127	10	1	2	0	6	3	0	1	0	0	4	0	0	1	8	12	0	0	0	1	0	0
blaOXA-21_2_DQ993182	5	0	0	0	0	11	0	1	2	0	1	0	0	0	0	5	0	0	0	0	0	2
VanR-C_3_EU151752	7	16	9	0	1	3	2	1	2	0	3	1	0	0	1	30	0	0	0	0	0	0
blaKPC-11_1_HM066995	1	1	0	0	0	0	0	0	0	0	0	0	0	0	0	2	0	0	0	0	0	0
blaOXA-235_1_JQ820240	0	26	5	0	35	34	0	2	0	0	26	0	0	0	0	28	0	0	1	0	0	0
mecA_4_AB033763	0	0	0	0	0	0	0	0	0	0	1	0	0	0	1	0	0	0	0	0	0	0
aph(3')-IIb_1_X90856	134	47	0	0	20	3	0	0	0	3	5	0	0	0	1	2	0	0	0	0	0	0
blaSHV-173_1_KF513178	1	0	0	0	0	0	0	0	0	1	4	0	0	0	0	1	0	0	0	0	0	0
blaVIM-23_1_GQ242167	25	40	0	1	90	6	0	0	0	0	42	0	0	0	1	7	0	0	1	0	0	0
lnu(B)_1_AJ238249	16	3	138	132	0	215	1229	584	463	0	186	172	65	2	57	11	2	0	144	5	0	5
blaSHV-100_1_AM941846	1	0	0	0	0	0	0	0	0	0	0	0	0	0	0	1	0	0	0	0	0	0
blaTEM-52C_2_EF141186	3	2	0	0	2	7	0	0	0	0	2	0	0	0	2	6	0	0	0	0	0	0
tet(J)_1_ACLE01000065	76	2	0	0	1	0	0	0	0	0	1	0	0	0	12	0	174	0	0	0	0	0
blaOXA-195_1_HQ425493	0	0	0	0	0	0	0	0	0	0	0	0	0	0	1	0	0	0	0	0	0	0
sul1_3_EU855787	506	285	59	10	286	186	23	8	14	12	221	0	2	2	4	250	0	0	5	6	0	1
tetA(P)_2_HQ399624	1	0	0	0	0	0	0	0	0	0	0	0	0	0	0	0	0	0	0	0	0	0
erm(38)_1_AY154657	0	0	0	0	0	0	0	0	0	0	0	0	0	1	3	0	0	0	0	0	0	0
VanR-C_1_AF162694	21	14	8	1	5	3	3	16	11	0	5	1	2	0	1	17	0	0	3	0	0	1
blaCMY-65_1_JF780936	0	2	2	0	0	1	0	0	0	4	7	0	0	0	0	9	0	0	0	0	0	0
vga(A)_1_M90056	0	0	0	0	0	0	1	1	0	0	0	0	0	0	6	0	0	0	0	0	0	0
blaLEN25_1_HQ709169	0	1	0	0	0	0	0	0	0	0	0	0	0	0	0	0	0	0	0	0	0	0
strA_5_AF321550	0	0	2	0	0	1	0	0	1	0	0	0	0	0	0	0	0	0	0	0	0	0
str_1_X92946	104	1	20	210	1	13	49	130	107	1	8	73	99	0	348	3	4	0	109	0	0	0
blaSHV-1_9_HM751102	0	1	0	0	0	0	0	0	0	0	0	0	0	0	0	0	0	0	0	0	0	0
blaVIM-14_1_FJ445404	20	39	2	0	80	8	0	0	2	0	28	0	0	0	0	6	0	0	0	0	0	0
VanY-Pt_3_DQ018710	0	0	0	1	0	0	0	0	1	0	0	0	0	0	0	0	0	0	0	0	0	0
tet(M)_11_JN846696	47	5	43	10	0	32	160	120	150	0	61	50	6	0	7	16	1	0	29	5	0	1
cfxA6_1_GQ342996	94	201	22	178	8	42	20	12	1	0	49	3	160	0	21	91	11	0	36	0	0	5
cepA-29_1_U05884	0	2	2	0	0	0	0	0	0	0	0	0	0	0	1	10	0	0	0	0	0	0
blaSHV-1_14_HM751099	0	0	0	0	0	0	0	0	0	0	1	0	0	0	0	0	0	0	0	0	0	0
blaVIM-19_1_FJ499397	10	10	1	0	18	0	0	0	0	0	13	0	0	1	0	2	0	0	0	0	0	0
blaGOB-3_1_AF189291	0	0	0	0	0	2	0	0	0	0	0	0	0	0	0	0	0	0	0	0	0	0
blaFOX-8_1_HM565917	59	3	1	0	1	12	0	0	0	0	19	0	0	0	1	18	1	0	0	0	0	0
blaCTX-M-1_4_AJ416342	0	1	0	0	0	0	0	0	0	1	0	0	0	0	0	1	0	0	0	0	0	0
ere(A)_1_AY183453	5636	257	246	0	101	936	4	16	14	1	816	1	0	2	22	1087	6	0	6	33	0	45
VanY-M_1_FJ349556	0	0	1	1	0	0	0	0	0	0	0	3	0	0	0	0	0	0	0	0	0	0
blaOXA-170_1_HM488991	0	0	0	0	0	1	0	0	0	0	0	0	0	0	0	2	0	0	0	0	0	0
blaSHV-1_13_AF462396	2	0	0	0	0	0	0	0	0	0	0	0	0	0	0	0	0	0	0	0	0	0
blaIMP-15_1_EF184216	3	2	3	0	2	11	0	0	0	0	10	0	0	0	3	5	0	0	0	0	0	0
QnrB7_1_EU043311	0	0	0	0	2	0	0	0	0	20	3	0	0	0	0	0	0	0	0	0	0	0
blaOXA-236_1_JQ820242	1	24	5	0	34	21	0	0	0	0	26	0	0	0	0	28	0	0	0	0	0	0
blaTEM-1D_83_AF188200	24	11	9	0	20	31	0	3	2	0	18	2	0	1	10	50	1	0	2	3	0	0
aadK_1_M26879	0	0	0	0	0	0	0	0	1	0	0	0	0	0	0	0	0	0	0	0	0	0
optrA_20_ALMZ01000078	2	8	2	1	0	0	4	12	10	0	0	4	2	0	0	3	0	0	1	1	0	0
aadA15_1_DQ393783	56	0	21	1	2	91	0	2	2	0	27	1	0	0	2	81	0	0	0	0	0	0
blaIMP-2_1_AJ243491	0	0	1	0	0	0	0	0	0	0	0	0	0	0	0	0	0	0	0	0	0	1
blaBEL-3_1_GQ202694	0	0	0	0	0	0	0	0	2	0	0	0	0	0	0	0	0	0	0	0	0	0
cfxA5_1_AY769934	1	12	2	26	0	0	0	3	0	0	0	0	37	0	0	7	0	0	6	0	0	0
blaIMP-5_1_JF810083	2	1	3	0	1	5	0	0	0	0	6	0	0	0	0	4	0	0	0	0	0	0
blaGES-8_1_AF329699	3	0	2	0	0	3	0	0	0	0	2	0	0	0	0	6	0	0	0	0	0	0
aac(6')-Iad_1_AB119105	5	0	1	1	0	1	0	6	1	0	0	0	2	0	0	0	0	0	2	0	0	0
tet(40)_1_FJ158002	194	188	46	68	61	45	124	53	41	0	65	23	73	2	21	166	1	0	9	6	0	1
tet(X)_3_AB097942	3	6	4	19	0	14	62	13	81	0	3	0	12	0	8	2	0	0	6	0	0	0
blaCMY-11_1_AF381626	6	0	0	0	0	1	0	0	0	0	0	0	0	0	0	2	0	0	0	0	0	0
blaSHV-162_1_JX121129	0	1	0	0	0	1	0	0	0	0	0	0	0	0	0	2	0	0	0	0	0	0
norA_1_M97169	0	0	0	0	0	0	0	0	0	0	0	1	0	1	14	0	0	0	0	1	0	0
blaCMY-10_1_AF373218	5	0	1	0	0	4	0	0	0	0	2	0	0	0	0	1	0	0	0	0	0	0
blaOXA-256_1_HE616889	1307	220	152	0	164	478	1	3	3	0	744	0	3	0	13	746	11	0	3	9	0	8
catB4_1_EU935739	2661	676	739	9	321	3134	9	15	70	743	1656	3	6	5	46	3434	21	0	7	25	0	1
blaOXY-2-9_9_FJ785625	0	0	0	0	0	0	0	0	0	2	0	0	0	0	0	0	0	0	0	0	0	0
blaOKP-B-5_1_AY512506	0	0	0	0	0	0	0	0	0	0	0	0	0	0	0	4	0	0	0	0	0	0
erm(D)_3_M77505	0	0	0	0	0	0	0	1	0	0	0	0	0	0	0	0	0	0	0	0	0	0
blaTEM-77_1_AF190695	6	0	2	0	2	6	0	0	1	0	5	0	0	0	1	7	0	0	0	0	0	0
vat(E)_3_AF153312	0	1	0	2	0	0	1	0	0	0	36	0	2	0	0	0	0	0	0	0	0	2
blaOKP-B-17_1_AM850919	0	0	2	0	0	0	0	0	0	0	0	0	0	0	0	4	0	0	0	0	0	0
tet(30)_1_AF090987	0	0	0	0	3	0	0	1	2	0	1	0	1	0	3	0	0	0	1	2	0	0
blaVIM-5_1_DQ023222	0	0	0	0	0	0	0	0	0	0	1	0	0	0	0	0	0	0	0	0	0	0
blaTEM-88_1_AY027590	0	0	0	0	0	0	0	0	0	0	1	0	0	0	0	1	0	0	0	0	0	0
blaTEM-213_1_KF663615	18	3	4	0	11	15	0	1	1	0	22	0	0	0	0	21	0	0	0	0	0	0
VanY-A_1_FJ866609	1	15	8	0	0	5	0	0	0	0	77	0	0	1	0	19	0	0	1	0	0	0
blaVEB-6_1_EU259884	11	2	1	0	0	2	0	0	0	0	6	0	1	0	0	4	0	0	0	0	0	0
blaEBR-1_1_AF416700	0	0	0	0	0	0	0	0	0	0	0	1	0	0	0	0	0	0	0	0	0	0
QnrD_1_FJ228229	2	0	0	0	0	0	7	0	0	4	0	0	0	0	0	0	0	0	0	0	0	0
QnrB58_1_JX259319	1	0	0	0	0	0	0	0	0	5	0	0	0	0	0	3	0	0	0	0	0	0
blaCTX-M-139_1_KC107824	2	1	0	0	0	0	0	0	0	0	0	0	0	0	0	3	0	0	0	0	0	0
aph(3')-III_1_M26832	347	39	51	7	10	63	27	160	83	0	149	4	2	32	29	104	2	0	21	16	0	0
blaSHV-179_1_KF705208	1	0	1	0	0	0	0	0	0	2	1	0	0	0	0	0	0	0	0	0	0	0
aacA4_1_KM278199	0	0	0	0	1	1	0	0	0	0	0	0	0	0	0	1	0	0	0	1	0	0
VanY-D_2_AF175293	0	1	0	0	1	0	0	0	0	0	1	0	0	0	0	0	1	0	0	0	0	0
tet(M)_5_U58985	24	0	14	1	1	8	41	44	47	0	15	16	3	0	3	2	0	0	11	2	0	0
sul2_14_AJ514834	53	23	4	12	47	20	24	10	84	0	12	4	4	1	27	14	107	0	0	4	0	0
blaSHV-161_1_JX121128	1	1	0	0	0	2	0	0	0	0	1	0	0	0	0	1	0	0	0	0	0	0
blaNDM-10_1_KF361506	2	22	3	0	8	7	0	0	0	0	3	0	0	0	0	11	0	0	0	0	0	0
blaOXA-58_14_EU107364	27	157	30	7	25	195	0	0	4	0	27	0	3	0	2	197	0	0	0	0	0	0
blaTEM-104_1_AF516719	1	0	0	0	0	0	0	0	0	0	0	0	0	0	2	1	0	0	0	0	0	0
blaCTX-M-59_1_EU622856	0	0	0	0	0	0	0	0	0	1	0	0	0	0	0	0	0	0	0	0	0	0
blaLEN3_1_AY130286	0	0	0	0	0	0	0	0	0	1	0	0	0	0	0	0	0	0	0	0	0	0
tet(44)_2_FN594949	74	11	121	32	4	71	296	976	287	2	16	443	25	0	21	20	2	0	52	3	0	5
blaSHV-95_1_EF373972	0	0	1	0	0	1	0	0	0	0	2	0	0	0	0	0	0	0	0	0	0	0
VanH-Pt_3_DQ018710	0	0	0	0	0	0	0	1	0	0	0	0	0	0	0	0	0	0	0	0	0	0
blaOCH-6_1_AJ295344	6	6	0	0	9	0	0	0	0	2	2	0	0	0	0	0	0	0	0	0	0	0
strA_2_M28829	2	0	0	0	2	0	0	0	0	0	1	0	0	0	0	0	0	0	0	0	0	0
blaFOX-9_1_JF896803	37	1	2	0	0	23	1	1	0	2	18	0	0	0	1	20	0	0	0	0	0	0
blaTEM-141_1_AY956335	2	2	1	0	3	3	0	0	0	0	2	0	0	0	3	4	0	0	0	0	0	0
blaKPC-9_1_FJ624872	5	1	0	0	0	2	0	0	0	0	0	0	0	0	0	2	0	0	0	0	0	0
QnrS6_1_HQ631376	36	3	5	0	0	49	0	0	0	7	9	0	0	0	0	46	0	0	0	0	0	0
blaCTX-M-116_1_JF966749	0	0	1	0	0	1	0	0	0	5	1	0	0	0	0	2	0	0	0	0	0	0
blaTEM-124_1_AY327540	0	0	0	0	0	0	0	0	0	0	0	0	0	0	0	1	0	0	0	0	0	0
QnrB35_1_JN173057	1	0	0	0	0	0	0	0	0	2	0	0	0	0	0	1	0	0	0	0	0	0
blaTEM-135_1_GQ896333	0	1	0	0	0	0	0	0	0	0	0	0	0	0	0	3	0	0	0	0	0	0
blaLEN23_1_AM850913	0	1	0	0	0	0	0	0	0	0	0	0	0	0	0	0	0	0	0	0	0	0
blaSHV-72_1_AM176547	0	0	0	0	0	1	0	0	0	0	0	0	0	0	0	0	0	0	0	0	0	0
blaCMY-56_1_HQ322613	0	1	0	0	0	0	0	0	0	0	0	0	0	0	0	0	0	0	0	0	0	0
spc_1_X02588	0	18	11	184	0	10	61	66	52	0	27	19	89	0	181	2	0	0	34	0	0	0
blaCTX-M-100_1_FR682582	0	0	0	0	0	0	0	0	0	0	0	0	0	0	0	1	0	0	0	0	0	0
blaAER-1_1_U14748	16	6	0	0	1	2	4	0	1	0	9	0	0	0	0	12	3	0	0	0	0	6
blaVIM-7_1_AJ536835	0	0	0	0	0	0	0	0	0	0	1	0	0	0	0	0	0	0	0	0	0	0
blaSHV-104_1_EU274581	1	0	0	0	0	0	0	0	0	0	0	0	0	0	0	0	0	0	0	0	0	0
aac(3)-Ia_1_X15852	165	319	70	0	181	148	2	6	1	5	208	1	3	1	20	307	3	0	1	12	0	13
blaFAR-1_1_AF024601	1	0	0	0	2	0	0	0	0	0	0	0	0	0	0	0	0	0	0	0	0	0
blaOXA-54_1_AY500137	3	0	4	0	0	17	0	0	0	0	1	0	0	0	0	17	0	0	0	0	0	0
sul1_22_AY115475	38	24	8	0	29	19	2	1	2	2	30	0	0	0	0	20	0	0	0	0	0	0
blaACT-10_1_JN848330	0	0	0	0	0	0	0	0	0	2	0	0	0	0	0	0	0	0	0	0	0	0
blaOXY-6-2_2_AJ871875	0	1	0	0	0	3	0	0	0	9	0	0	0	0	0	0	0	0	0	0	0	0
cfr_1_AM408573	0	0	0	0	0	0	0	0	1	0	0	0	0	0	0	0	0	0	0	0	0	0
VanXY-C_5_EU151754	0	0	0	0	0	0	0	1	1	0	0	0	0	0	0	0	0	0	0	0	0	0
lnu(C)_1_AY928180	36	15	78	153	1	134	274	72	72	0	139	29	141	0	31	91	3	0	55	0	0	1
blaKPC-8_1_FJ234412	2	1	2	0	0	1	0	0	0	0	0	0	0	0	0	5	0	0	0	0	0	0
blaOXA-129_1_AM932669	162	6	14	0	2	74	0	1	1	0	15	1	0	0	4	76	2	0	0	0	0	19
blaPER-4_1_EU748544	0	3	0	0	2	4	0	0	0	0	0	0	0	0	0	3	0	0	0	0	0	0
strB_3_AF024602	2	1	0	0	0	4	0	0	0	0	1	0	0	0	0	0	0	0	1	0	0	0
blaTEM-136_1_AY826417	0	0	3	0	0	2	0	0	0	0	0	0	0	0	0	6	0	0	0	0	0	0
blaTEM-189_1_JN254627	6	2	1	0	4	4	0	0	0	0	10	0	0	0	3	12	0	0	0	0	0	0
tet(31)_2_AJ250203	0	0	0	0	0	0	3	0	5	0	0	0	0	0	0	0	0	0	0	0	0	0
blaPME-1_1_HQ541434	0	0	0	0	0	1	3	3	0	0	0	0	0	0	0	0	0	0	0	0	0	0
VanM_1_FJ349556	0	1	0	0	3	0	0	0	0	0	0	0	0	0	1	0	0	0	0	0	0	0
blaOXY-2-8_8_AY055205	0	0	0	0	0	0	0	0	0	1	0	0	0	0	0	0	0	0	0	0	0	0
cfxA4_1_AY769933	1	25	0	8	0	0	0	0	0	0	1	0	4	0	4	2	0	0	0	0	0	0
blaL_1_NG050597	0	0	0	0	0	0	0	0	1	0	0	0	0	0	0	0	0	0	0	0	0	0
tet(A)_4_AJ517790	195	46	8	0	62	39	58	5	5	26	51	2	1	0	2	60	1	0	0	3	0	2
blaVEB-1_1_HM370393	32	11	8	0	1	27	0	0	1	0	36	0	0	0	0	19	2	0	0	1	0	1
msr(A)_2_AB013298	0	0	0	0	0	0	0	0	0	0	0	0	0	0	5	0	0	0	0	0	0	0
blaOXA-13_1_AF043558	348	34	54	0	26	126	0	0	1	0	210	0	0	0	6	186	2	0	2	2	0	0
dfrA28_2_FM877476	1	0	0	0	0	1	0	0	0	0	3	0	0	0	0	1	0	0	0	0	0	0
cphA1_7_X57102	2	0	0	0	0	0	0	0	0	0	1	0	0	0	0	1	0	0	0	0	0	0
blaSST-1_1_AB008455	0	10	0	0	3	0	0	0	0	0	16	0	0	0	1	2	0	0	0	0	0	0
tet(42)_1_EU523697	4	2	0	0	11	0	0	0	1	0	30	2	0	0	8	0	0	0	0	2	0	0
blaTEM-148_1_AM087454	1	2	2	0	1	1	0	0	0	0	2	0	0	0	0	3	0	0	1	0	0	0
blaPER-5_1_FJ627180	0	1	0	0	0	0	0	1	0	0	0	0	0	0	0	0	0	0	0	0	0	0
blaTEM-1B_1_JF910132	1	0	2	0	1	5	0	0	0	0	5	0	0	0	0	9	0	0	0	1	0	0
aph(3')-VIb_1_AJ627643	14	20	8	0	6	26	0	0	0	0	5	0	0	0	0	24	0	0	1	0	0	0
nimJ_1_NZ_JH815495	0	0	0	2	0	0	1	0	0	0	0	0	2	0	0	0	0	0	1	0	0	1
VanX-Pt_5_DQ018711	0	0	0	0	0	0	0	0	0	0	2	0	0	0	0	1	0	0	0	0	0	0
tet(W)_5_AJ427421	985	426	234	67	494	315	431	1150	945	0	395	238	188	1	146	390	10	0	162	22	0	10
VanN_1_JF802084	7	1	2	0	0	13	0	0	0	2	4	0	0	0	0	19	0	0	0	0	0	0
aac(6')-Il_1_Z54241	1	7	0	0	0	2	0	0	0	0	6	0	0	0	0	2	0	0	0	0	0	0
blaCMY-66_1_JN714478	0	2	1	1	0	4	0	0	0	6	4	0	0	0	0	3	0	0	0	0	0	0
lnu(D)_1_EF452177	2	0	15	6	0	13	73	99	102	0	0	9	8	0	3	0	0	0	17	2	0	2
blaOXA-166_1_HM488987	0	0	0	0	0	1	0	0	0	0	0	0	0	0	0	0	0	0	0	0	0	0
QnrA1_1_AY070235	16	2	6	0	3	9	0	0	0	0	31	0	0	0	0	15	0	0	0	0	0	0
ant(6)-Ib_1_FN594949	0	0	21	11	0	9	40	205	57	1	4	121	4	0	20	0	1	0	14	1	0	0
catQ_1_M55620	98	0	27	10	1	37	150	87	107	0	12	50	8	0	7	30	0	0	44	1	0	3
blaCTX-M-114_1_GQ351346	2	0	1	0	0	0	0	0	0	0	4	0	0	0	0	0	0	0	0	0	0	0
blaTEM-22_1_Y17583	0	1	0	0	0	2	0	0	0	0	0	1	0	0	0	0	0	0	0	0	0	0
cepA_1_U05887	1	0	0	0	1	3	1	0	0	0	1	0	0	0	4	9	0	0	0	0	0	0
blaVIM-9_1_AY524988	23	27	2	0	49	7	0	0	0	0	31	0	0	0	0	2	0	0	0	2	0	0
dfrA14_1_Z50805	3	5	0	0	0	0	3	0	3	0	3	0	0	0	0	7	0	0	0	0	0	0
VanD_3_AY082011	3	0	0	0	0	1	0	0	0	0	0	0	1	0	0	0	1	0	0	0	0	1
blaCMY-49_1_GQ402541	1	0	0	0	8	1	0	0	0	3	1	0	0	0	1	4	1	0	0	0	0	0
catB10_1_AJ878850	4	3	1	0	4	1	2	3	3	0	2	0	0	0	0	1	0	0	1	0	0	0
blaPER-1_1_GU944725	40	37	5	0	6	26	0	2	0	0	16	0	0	0	3	31	0	0	0	0	0	0
aac(3)-Ib-aac(6')-Ib_1_AF355189	11592	2311	1447	3	2095	6298	0	42	99	0	3906	0	12	11	107	6771	33	0	28	95	0	5
blaTEM-126_1_AY628199	0	0	0	0	0	1	0	0	0	0	1	0	0	0	0	0	0	0	0	0	0	0
blaACT-7_1_FJ237368	8	0	0	0	0	0	0	0	0	3	0	0	0	0	0	1	0	0	0	0	0	0
blaTEM-133_1_AY528425	0	0	0	0	0	0	0	0	0	0	0	0	0	0	0	1	0	0	0	0	0	0
blaCTX-M-16_1_AY029068	0	1	0	0	0	0	0	0	0	0	0	0	0	0	0	0	0	0	0	0	0	0
blaCTX-M-29_1_AY267213	3	2	0	0	0	1	0	0	0	0	1	0	0	0	0	3	0	0	0	0	0	0
erm(B)_1_JN899585	329	54	93	131	6	316	74	123	111	0	501	67	73	1	234	284	2	0	50	0	0	11
QnrB60_1_AB734055	0	0	0	0	0	0	0	0	0	3	0	0	0	0	0	0	0	0	0	0	0	0
vat(E)_5_AJ488494	3	0	3	2	1	1	9	29	25	0	19	2	1	0	0	1	1	0	6	0	0	1
blaSHV-80_1_AM176555	4	0	0	0	0	0	0	0	0	0	0	0	0	0	0	0	0	0	0	0	0	0
lsa(A)_1_AY225127	0	2	1	0	0	0	0	3	4	0	9	1	0	0	11	1	0	0	1	0	0	0
aph(3')-IIa_1_X57709	2	6	0	0	16	1	0	5	0	6	2	4	0	0	484	0	1	0	0	9	0	0
blaOXA-275_1_NG049572	0	0	1	0	0	7	0	0	0	0	2	0	0	0	0	2	0	0	0	1	0	0
blaKPC-12_1_HQ342889	7	2	0	0	0	0	0	0	0	0	0	0	0	0	0	6	0	0	0	0	0	0
blaSHV-12_3_FJ668805	1	0	0	0	0	1	0	0	0	0	0	0	0	0	0	0	0	0	0	0	0	0
blaCMY-77_1_JX440353	8	0	1	0	4	0	0	0	0	4	2	0	0	0	0	6	0	0	0	0	0	0
dfrA25_1_DQ267940	1	1	0	0	0	1	1	0	1	0	2	0	0	0	0	7	0	0	0	0	0	0
erm(B)_2_K00551	70	17	19	37	1	69	12	24	29	0	132	17	15	0	58	55	3	0	18	1	0	1
blaTEM-152_1_DQ834728	6	1	1	0	2	12	0	0	0	0	4	0	0	0	0	13	0	0	0	0	0	0
aac(6')-If_1_X55353	0	0	0	0	0	1	0	0	0	0	0	0	0	0	0	0	0	0	0	0	0	0
blaTEM-97_1_AF397067	6	2	0	0	0	0	0	1	0	0	2	0	0	0	0	2	0	0	0	0	0	0
blaIMP-33_1_JN848782	0	0	0	0	0	0	0	0	0	0	0	0	0	0	0	0	2	0	0	0	0	1
blaOXA-240_1_JX089628	88	16	9	0	16	25	1	0	0	0	42	0	0	0	0	41	1	0	0	0	0	0
dfrA7_1_JF806498	6	3	0	0	0	1	0	0	0	0	3	0	0	0	0	2	0	0	0	0	0	0
blaOXA-286_1_NG049584	0	0	0	0	1	0	0	0	0	0	0	0	0	0	0	0	0	0	0	0	0	0
vga(A)_2_FN546261	0	0	0	1	0	0	0	1	0	0	0	1	1	0	7	0	0	0	0	0	0	0
dfrB4_1_FM877484	1	1	0	0	0	0	0	0	0	0	0	0	0	0	1	0	0	0	0	0	0	0
blaIND-3_1_AF219131	0	0	0	0	0	1	0	0	0	0	0	0	0	0	0	0	0	0	0	0	0	0
vat(E)_11_AY043213	1	0	0	2	1	0	0	0	0	0	0	0	0	0	0	0	0	0	0	0	0	0
blaTEM-150_1_AM183304	0	0	0	0	0	0	0	0	0	0	0	0	0	0	3	2	0	0	0	0	0	0
ARR-3_4_FM207631	385	78	40	1	43	249	5	1	4	0	167	0	0	0	6	223	14	0	2	3	0	3
blaSHV-168_1_JX870080	0	1	0	0	1	3	0	0	0	0	0	0	0	0	0	1	0	0	0	0	0	0
blaACT-3_1_EF125013	1	0	0	0	0	0	0	0	0	0	0	0	0	0	0	0	0	0	0	0	0	0
blaMIR-5_1_FJ237367	0	0	0	0	0	0	0	0	0	1	0	1	0	0	0	0	0	0	0	0	0	0
tet(W)_6_FN396364	616	238	98	40	232	137	299	529	444	0	206	105	50	0	59	180	10	0	63	10	0	9
sul1_21_AJ971344	10	4	1	0	3	5	1	1	0	1	5	0	0	0	0	9	0	0	0	1	0	0
tet(33)_3_DQ390458	0	0	0	5	0	0	4	3	2	0	0	3	0	0	2	0	0	0	0	0	0	0
blaGES-15_1_GU208678	1032	161	257	0	13	915	0	12	12	0	455	0	0	1	13	859	4	0	2	8	0	1
blaTEM-183_1_HQ529916	13	4	7	0	2	13	0	1	0	0	11	0	0	0	7	29	0	0	0	0	0	0
blaTEM-94_1_AJ318094	0	0	0	0	0	0	0	0	0	0	1	0	0	0	0	2	0	0	0	0	0	0
blaKPC-2_1_AY034847	15	3	1	0	1	3	0	0	0	0	0	0	0	0	0	5	0	0	0	0	0	0
blaOKP-A-6_1_AM051144	0	0	0	0	0	0	0	0	0	1	0	0	0	0	0	1	0	0	0	0	0	0
ampH_1_AJ276031	245	17	27	0	2	93	0	1	0	17	54	0	0	0	4	106	13	0	0	8	0	2
blaSHV-140_1_JN051143	0	0	0	0	1	0	0	0	0	0	0	0	0	0	0	0	0	0	0	0	0	0
erm(A)_3_EU348758	0	0	1	4	0	4	8	5	7	0	96	0	6	1	17	0	0	0	10	0	0	0
VanB_1_AF192329	68	9	5	0	4	63	0	2	3	0	99	0	0	0	0	22	1	0	1	2	0	0
catA2_1_X53796	12	5	8	1	1	6	0	0	1	0	25	0	1	0	0	47	0	0	0	0	0	0
blaCTX-M-82_1_DQ256091	0	0	0	0	0	0	0	1	0	0	0	0	0	0	0	0	0	0	0	0	0	0
blaOXA-60_3_AY664504	13	0	0	0	0	0	0	6	35	0	0	0	0	0	0	0	0	0	0	578	0	0
fosA_2_AGDM01000012	0	2	0	0	0	0	0	0	0	60	2	0	0	0	1	0	1	0	0	0	0	0
blaOKP-B-6_1_AY850171	0	0	0	0	0	0	0	0	0	0	0	0	0	0	0	1	0	0	0	0	0	0
blaTEM-120_1_AY243512	0	0	0	0	1	0	0	0	0	0	2	0	0	0	0	4	0	0	0	0	0	0
mcr-3_1_KY924928	66	8	9	0	2	105	0	0	1	3	54	0	0	0	0	46	5	0	0	1	0	1
blaIMP-25_1_HM175876	0	0	0	0	0	0	0	0	0	0	0	0	0	0	0	1	0	0	0	0	0	0
cat_4_AY238971	8	0	0	0	0	0	0	0	0	0	0	0	0	0	0	0	0	0	0	0	0	0
erm(C)_13_M13761	0	0	0	4	0	0	0	0	2	0	0	0	3	0	5	0	0	0	0	0	0	0
blaIMP-37_1_JX131372	0	0	0	0	0	0	0	0	0	0	0	0	0	0	0	0	2	0	0	0	0	2
blaSHV-67_1_DQ174307	1	0	0	0	0	0	0	0	0	0	0	0	0	0	0	0	0	0	0	0	0	0
blaCMY-104_1_KF150216	1	0	1	0	1	2	0	0	0	6	7	0	0	0	0	2	0	0	1	0	0	0
blaOXA-2_1_DQ310703	362	195	102	1	150	266	0	6	4	0	489	0	0	1	10	373	3	0	3	2	0	0
blaCMY-17_1_AY513266	0	0	0	0	0	1	0	0	0	0	0	0	0	0	0	3	0	0	0	0	0	0
blaCMY-28_1_EF561644	0	1	0	0	0	0	0	0	0	0	0	0	0	0	0	0	0	0	0	0	0	0
blaOKP-A-10_1_AM051149	0	0	0	0	0	0	0	0	0	0	0	0	0	0	0	1	0	0	0	0	0	0
sul2_6_FN995456	2	1	0	0	4	1	2	0	16	0	3	1	0	0	1	0	16	0	0	0	0	0
aac(6')-Iw_1_AF031331	0	0	0	0	0	1	0	0	0	0	0	0	0	0	0	0	0	0	0	0	0	0
blaOXA-296_1_NG049591	0	21	0	0	0	0	0	0	1	0	5	0	1	0	0	3	0	0	2	0	0	1
blaSHV-143_1_JQ341060	0	0	0	0	0	1	0	0	0	0	2	0	0	0	0	0	0	0	0	0	0	0
blaCMY-33_1_EU496816	0	1	0	0	0	2	0	0	0	2	0	0	0	0	0	1	0	0	0	0	0	0
blaSHV-149_1_JX121116	0	0	0	0	0	0	0	0	0	0	0	0	0	0	0	1	0	0	0	0	0	0
erm(T)_1_M64090	0	0	1	8	0	1	1	2	4	0	32	0	2	1	23	0	0	0	0	0	0	0
tet(41)_1_AY264780	2	21	3	0	8	2	0	0	0	0	43	0	0	0	0	6	0	0	0	3	0	0
blaCMY-39_1_HM565135	2	1	1	0	3	2	0	0	0	1	0	0	0	0	0	1	0	0	0	0	0	0
VanH-A_1_FJ866609	2	20	8	0	1	5	0	0	0	0	88	0	0	1	0	16	0	0	0	0	0	0
dfrA27_1_FJ459817	6	1	2	0	0	4	0	0	0	0	5	0	0	0	0	3	0	0	0	0	0	0
blaCTX-M-103_1_HG423149	2	0	0	0	0	2	0	0	0	3	2	0	0	0	0	6	0	0	0	0	0	0
blaTEM-82_1_AF427128	12	4	3	0	9	8	0	2	0	0	12	0	0	0	4	10	0	0	0	0	0	0
sul1_14_AJ517791	11	6	0	0	3	1	1	0	0	0	9	0	0	0	0	11	0	0	0	0	0	1
blaGES-4_1_AB116723	1011	108	203	0	10	806	0	6	10	0	536	0	0	0	23	738	7	0	3	13	0	0
aadA8b_1_AM040708	12	1	6	1	1	20	0	0	2	0	1	0	0	0	0	16	0	0	1	1	0	0
blaVIM-25_1_HM750249	1	0	0	0	0	0	0	0	0	0	0	0	0	0	0	0	0	0	0	0	0	0
blaCMY-98_1_KC603538	1	0	0	0	1	0	0	0	0	4	0	0	0	0	0	0	0	0	0	0	0	0
blaTEM-86_1_AJ277415	0	0	2	0	0	2	0	0	0	0	2	0	0	0	0	2	0	0	0	0	0	0
QnrB22_1_FJ981621	0	0	0	0	0	0	0	0	0	0	0	0	0	0	0	1	0	0	0	0	0	0
QnrB6_3_EF523819	1	0	0	0	0	0	0	0	0	1	1	0	0	0	0	0	0	0	0	0	0	0
erm(A)_2_AF002716	0	1	6	5	0	7	32	44	53	0	29	3	12	0	9	0	0	0	7	0	0	0
tet(A)_2_X00006	538	109	40	0	197	79	142	9	21	107	128	0	0	1	0	185	6	0	0	4	0	3
blaCMY-14_1_EU600193	2	6	0	0	3	2	0	0	0	4	5	0	0	0	0	3	0	0	0	0	0	0
blaTEM-2_3_AJ251946	19	8	9	0	12	25	0	0	0	0	23	1	0	0	4	26	0	0	0	1	0	0
QnrB70_1_KC580659	3	0	0	0	0	0	0	0	0	5	5	0	0	0	0	4	0	0	0	0	0	0
blaOXA-61_1_AY587956	0	0	0	0	0	0	1	0	0	0	0	0	0	0	3	0	0	0	0	0	0	0
QnrB61_1_AB734053	0	0	0	0	0	0	0	0	0	0	0	0	0	0	0	1	0	0	0	0	0	0
blaTEM-199_1_JX050178	8	1	4	0	4	6	0	0	0	0	11	0	0	0	4	7	0	0	0	0	0	0
blaKPC-5_1_EU400222	1	0	1	0	0	3	0	0	0	0	0	0	0	0	0	3	0	0	0	0	0	0
blaCMY-4_1_AF420597	1	8	1	0	11	1	0	0	0	7	6	0	0	0	0	9	0	0	0	0	0	0
blaCMY-38_1_AM931008	0	0	0	0	0	0	0	0	0	0	0	0	0	0	0	3	0	0	0	0	0	0
aac(6')Ib-cr_3_EF210035	680	165	86	0	132	484	0	1	7	0	227	0	1	0	10	334	3	0	1	10	0	0
blaVEB-3_1_AY536519	4	0	0	0	0	4	0	0	0	0	0	0	0	0	0	1	0	0	0	0	0	0
blaOXY-6-4_4_AJ871877	2	1	1	0	0	1	0	0	0	19	1	0	0	0	0	2	0	0	0	0	0	0
QnrB25_1_HQ172108	0	0	0	0	0	0	0	0	0	0	1	0	0	0	0	0	0	0	0	0	0	0
blaTEM-15_1_AM849805	1	0	0	0	0	2	0	0	0	0	1	0	0	0	0	1	0	0	0	0	0	0
QnrB44_1_JQ349153	0	0	1	0	0	0	0	0	0	3	1	0	0	0	0	0	0	0	0	0	0	0
blaCMY-51_1_JQ733571	1	3	1	0	0	4	0	0	0	4	4	0	0	0	0	4	1	0	0	0	0	0
dfrA1_5_AJ238350	101	9	8	0	0	25	3	0	20	0	32	1	1	0	0	34	2	0	0	0	0	0
blaCMY-8_1_EF382672	12	0	0	0	0	11	0	0	0	2	6	0	0	0	0	7	1	0	0	0	0	0
ant(6)-Ia_1_AF330699	158	16	25	7	0	22	20	79	62	0	95	4	1	0	4	40	0	0	15	0	0	1
blaCTX-M-3_2_EF437434	2	0	0	0	0	1	0	0	0	1	0	0	0	0	0	4	0	0	0	0	0	0
blaSHV-150_1_JX121117	0	0	0	0	0	0	0	0	0	1	0	0	0	0	0	0	0	0	0	0	0	0
nimA_1_X71444	1	1	0	0	3	1	0	0	0	0	0	0	0	0	0	0	0	0	0	0	0	0
aadA1_3_JQ414041	541	213	70	100	183	238	54	54	566	23	263	1	50	0	19	314	2	0	4	6	0	0
erm(C)_9_Y09001	0	0	0	0	0	0	0	0	0	0	1	0	0	0	1	0	0	0	0	0	0	0
blaIND-10_1_GU206353	0	0	1	0	1	3	0	0	0	0	0	0	0	0	0	0	0	0	0	0	0	0
lnu(A)_1_M14039	0	0	2	13	0	6	42	16	15	0	0	17	11	0	131	0	1	0	35	0	0	0
dfrA33_1_FM957884	0	0	0	0	0	0	0	0	0	0	1	0	0	0	0	1	0	0	0	0	0	0
VanD_1_AB242319	3	5	1	0	12	2	0	2	0	0	0	0	0	0	0	2	0	0	0	0	0	0
dfrA30_1_AM997279	8	8	0	0	8	5	1	0	1	0	14	0	0	0	0	9	0	0	0	0	0	0
aac(6')_3_EU912537	1	1	0	0	1	2	0	0	0	0	3	0	0	0	0	0	0	0	0	0	0	0
armA_1_AY220558	2	9	58	0	0	58	0	0	3	0	0	0	0	0	1	250	1	0	0	0	0	0
erm(C)_1_V01278	0	0	0	0	0	2	0	2	0	0	0	0	1	0	0	0	0	0	0	1	0	0
tet(D)_1_AF467077	442	55	86	0	9	275	0	3	5	1	373	0	0	0	9	418	2	0	1	5	0	0
tet(H)_2_AJ245947	0	0	0	0	0	0	3	4	99	0	0	0	0	0	0	1	0	0	1	1	0	0
blaIND-2_2_AF219127	0	0	0	0	0	0	0	0	0	0	1	0	0	0	0	0	0	0	0	0	0	0
blaOKP-A-8_1_AM051147	0	0	1	0	0	0	0	0	0	0	0	0	0	0	0	0	0	0	0	0	0	0
aph(6)-Ic_1_X01702	0	1	0	0	2	0	0	1	0	2	0	0	0	0	0	0	0	0	0	0	0	0
mph(C)_1_AB013298	0	0	0	0	0	0	0	0	0	0	0	0	0	0	10	0	0	0	0	0	0	0
VanD_2_AF175293	0	2	0	0	1	0	0	0	0	0	0	0	0	0	0	0	0	0	0	1	0	0
lsa(B)_1_AJ579365	13	10	15	4	0	17	61	64	97	0	19	8	2	0	0	8	0	0	8	2	0	1
blaCMY-53_1_HQ336940	0	0	0	0	0	0	0	0	0	1	1	0	0	0	0	0	0	0	0	0	0	0
VanH-Ac1_6_DQ246438	0	0	0	0	0	0	0	0	0	0	0	0	0	0	0	0	0	0	0	1	0	0
aadA1_5_JX185132	212	325	14	3	605	79	8	5	29	13	220	0	3	0	4	99	1	0	2	0	0	1
aadA16_1_EU675686	43	5	2	7	6	14	3	2	51	0	19	1	0	0	1	13	2	0	0	0	0	1
blaNDM-3_1_JQ734687	0	8	1	0	4	0	0	0	0	0	1	0	0	0	0	2	0	0	0	0	0	0
blaCMY-110_1_AB872957	0	1	0	0	0	0	0	0	0	1	0	0	0	0	0	1	0	0	0	0	0	0
erm(C)_16_AF019140	0	0	0	1	0	1	0	0	0	0	0	0	0	0	4	0	0	0	0	0	0	0
blaCMY-81_1_JQ733578	0	4	0	0	0	1	0	0	0	4	1	0	0	0	0	6	0	0	0	0	0	0
blaTEM-182_1_HQ317449	14	5	7	0	10	17	0	0	0	0	19	0	0	1	8	27	0	0	0	2	0	0
VanW-G_1_AY271782	66	10	3	1	0	35	0	5	5	0	7	1	0	0	1	8	0	0	4	0	0	0
blaOXA-97_1_EF102240	73	351	81	15	77	377	0	1	9	0	58	0	0	0	0	329	1	0	1	1	0	0
blaDES-1_1_AF426161	2	7	0	0	1	3	0	0	1	0	2	0	0	0	0	1	0	0	0	0	0	0
sul1_32_EF592571	6	2	0	0	0	4	1	1	0	0	7	0	0	0	0	8	0	0	0	0	0	0
blaTRU_1_EU046614	11	1	1	0	0	14	0	0	0	2	6	0	0	1	0	13	0	0	0	0	0	0
aac(6')Ib-cr_1_DQ303918	815	113	165	1	61	616	0	5	7	0	241	0	3	1	10	625	1	0	2	5	0	0
blaFOX-2_1_Y10282	92	2	7	0	1	34	1	0	2	3	28	0	0	0	1	36	3	0	0	0	0	0
blaACC-4_1_GU256641	0	0	0	0	0	1	0	0	0	0	0	0	0	0	0	0	0	0	0	0	0	0
blaOKP-B-15_1_AM850917	0	0	0	0	0	0	0	0	0	0	0	0	0	0	0	1	0	0	0	0	0	0
blaOXA-134_1_HQ122933	0	0	0	16	1	0	0	1	14	0	0	1	3	0	2	0	0	0	0	0	0	0
blaCTX-M-101_1_HQ398214	1	1	1	0	0	1	0	0	0	0	0	0	0	0	0	1	0	0	0	0	0	0
blaOKP-A-3_1_AM051140	1	0	0	0	0	0	0	0	0	0	0	0	0	0	0	0	0	0	0	0	0	0
blaCTX-M-74_1_GQ149243	0	0	0	0	0	0	0	0	0	1	0	0	0	0	0	0	0	0	0	0	0	0
blaGOB-11_1_AY647248	0	0	0	0	1	0	0	0	0	0	1	0	0	0	0	0	0	0	0	0	0	0
blaOCH-5_1_AJ295343	2	2	0	0	5	1	0	2	1	0	0	0	0	0	0	2	0	0	0	0	0	0
blaGES-5_1_DQ236171	267	36	87	0	3	305	0	1	5	0	141	0	1	0	6	277	1	0	1	3	0	0
blaVIM-8_1_AY524987	177	308	9	0	573	61	0	0	0	0	263	0	2	0	1	38	0	0	3	1	0	0
blaTEM-43_1_KPU95363	17	13	8	0	13	33	0	0	2	0	26	0	0	3	12	37	0	0	1	2	0	0
blaACT-6_1_FJ237366	0	0	1	0	0	0	0	0	0	1	0	0	0	0	0	1	0	0	0	0	0	0
blaOXA-50_2_AY306133	3	6	0	0	5	0	0	0	0	0	0	0	0	0	0	2	0	0	0	0	0	0
blaNDM-8_1_AB744718	0	1	0	0	0	1	0	0	0	0	0	0	0	0	0	0	0	0	0	0	0	0
tet(L)_8_X60828	0	0	0	0	0	0	0	0	0	0	1	0	0	0	0	0	0	0	0	0	0	0
blaTEM-83_1_AF427129	1	4	1	0	2	1	0	0	0	0	3	0	0	0	6	3	0	0	0	0	0	0
blaOXA-34_1_AF350424	23	16	7	0	11	32	0	0	0	0	40	0	0	0	0	36	4	0	1	1	0	0
blaSHV-81_1_AM176556	0	0	0	0	0	0	0	0	0	1	0	0	0	0	0	0	0	0	0	0	0	0
blaCTX-M-132_1_JX313020	0	0	0	0	0	1	0	0	0	1	1	0	0	0	0	1	0	0	0	0	0	0
vat(D)_1_L12033	0	0	0	0	0	0	0	0	0	0	0	0	0	0	0	0	1	0	0	0	0	1
blaOXY-6-3_3_AJ871876	4	1	0	0	0	2	0	0	0	14	2	0	0	0	0	0	0	0	0	0	0	0
blaCTX-M-23_1_AF488377	0	0	0	0	0	0	0	0	0	1	0	0	0	0	0	0	0	0	0	0	0	0
blaIMP-24_1_EF192154	0	0	0	0	0	0	0	0	0	0	0	0	0	0	1	1	1	0	0	1	0	0
blaCMY-74_1_JX440349	1	1	2	0	4	1	0	0	1	4	7	0	0	0	0	5	0	0	0	0	0	0
blaGOB-1_2_AF090141	0	0	0	0	0	0	0	0	0	0	1	0	0	0	0	0	0	0	0	0	0	0
strA_1_M96392	2005	1988	553	717	3314	2207	278	172	3532	38	1372	321	149	25	346	2376	24	0	31	69	0	17
VanS-B_1_AF192329	106	3	9	0	0	85	1	2	0	0	139	0	0	0	3	42	1	0	0	0	0	0
blaLEN16_1_AY743416	0	2	0	0	0	0	0	0	0	0	0	0	0	0	0	0	0	0	0	0	0	0
fusB_1_AM292600	0	0	0	0	0	0	0	0	0	0	1	0	0	0	5	0	0	0	0	1	0	0
dfrA21_1_AM932669	1	0	1	0	0	2	0	0	0	0	0	0	0	0	0	4	0	0	0	0	0	0
vat(F)_1_AF170730	35	1	5	0	0	9	3	0	18	2	9	0	0	0	10	12	3	0	1	2	0	0
blaTEM-131_1_AY436361	3	1	2	0	2	4	0	0	0	0	0	0	0	0	2	7	0	0	0	0	0	0
VanXY-C_4_EU151753	0	0	0	0	0	0	0	2	1	0	0	0	0	0	0	0	0	0	0	0	0	0
fexA_1_AJ549214	0	0	0	0	0	0	0	0	1	0	0	1	0	0	1	0	0	0	0	0	0	0
ampH_2_HQ586946	65	4	7	0	0	18	0	0	0	3	10	0	0	0	0	23	5	0	0	2	0	0
aph(9)-Ia_1_U94857	0	0	0	0	0	0	0	0	0	0	0	0	0	0	0	0	1	0	0	1	0	3
blaTEM-29_1_DQ269440	60	23	17	0	25	41	0	2	0	0	42	1	0	6	30	87	0	0	1	4	0	0
blaGOB-14_1_AY647252	0	2	0	0	1	0	0	0	0	0	0	0	0	0	0	1	0	0	0	0	0	0
sul1_17_AM746675	2	6	2	0	6	1	0	0	0	0	2	0	0	0	0	1	0	0	0	0	0	0
blaOXA-165_1_HM488986	0	0	0	0	1	1	0	0	0	0	0	0	0	0	0	0	0	0	0	0	0	0
blaSGM-5_1_NG049987	0	0	0	0	0	0	0	0	0	0	0	22	0	150	0	0	1	0	0	0	0	0
blaB-2_1_AF189300	2	7	0	0	3	12	0	0	0	0	1	0	0	0	0	3	0	0	0	0	0	0
VanXY-C_1_AF162694	3	0	1	0	1	1	0	1	6	0	0	0	1	0	0	0	0	0	0	0	0	0
dfrA1_30_JQ690541	11	1	0	1	0	4	2	0	6	0	7	0	0	0	0	11	1	0	0	0	0	0
blaSHV-134_1_HM559945	0	1	0	0	1	3	0	0	0	0	1	0	0	0	0	0	0	0	0	0	0	0
blaCEPH-A3_1_AY112998	51	8	4	0	0	27	0	1	0	3	8	0	0	0	2	38	8	0	0	2	0	0
blaCMY-25_1_EU515249	0	0	0	0	0	0	0	0	0	3	0	0	0	0	0	0	0	0	0	0	0	0
blaVIM-24_1_HM855205	135	220	6	2	435	33	0	0	0	0	151	0	2	0	0	28	0	0	1	0	0	0
VanXY-C_3_EU151752	0	0	2	2	0	1	0	13	9	0	0	1	2	0	0	0	0	0	1	0	0	0
VanR-F_1_AF155139	0	0	0	2	0	0	1	0	1	0	0	0	0	0	0	0	1	0	0	0	0	0
blaTEM-12_1_M88143	1	0	0	0	0	0	0	0	0	0	0	0	0	0	1	1	0	0	0	0	0	0
blaPLA-6A_1_DQ251478	0	0	0	0	0	0	0	0	0	12	0	0	0	0	0	0	0	0	0	0	0	0
blaNPS_1_AY027589	14	10	0	0	5	2	1	0	0	0	8	0	0	0	0	6	2	0	0	0	0	3
blaOXA-162_1_GU197550	0	0	0	0	0	0	0	0	0	0	1	0	0	0	0	7	0	0	0	0	0	0
erm(35)_1_AF319779	4	0	29	3	0	6	28	107	30	0	0	4	18	0	6	0	0	0	45	2	0	0
blaTEM-123_1_AY327539	3	1	2	0	3	5	0	0	0	0	12	0	0	0	2	4	0	0	0	1	0	0
VanY-G_1_DQ212986	6	3	3	28	17	1	3	17	14	0	2	8	30	0	15	10	1	0	7	0	0	0
blaTEM-177_1_FN652295	5	1	1	0	0	4	0	0	0	0	1	0	0	0	3	4	0	0	0	0	0	0
VanY-A_2_M97297	0	0	0	0	0	0	0	0	0	0	13	0	0	0	0	2	0	0	0	0	0	0
vat(B)_1_U19459	8	3	16	15	7	1	25	52	69	0	1	6	18	0	1	1	5	0	8	0	0	1
sul1_29_AJ746361	1	0	0	0	0	2	0	0	0	0	1	0	0	0	0	0	0	0	0	0	0	0
blaOCH-7_1_AJ295345	5	5	0	0	28	1	0	0	1	8	4	1	0	0	0	2	0	0	0	0	0	0
blaTEM-157_1_DQ909059	8	4	5	1	3	4	0	2	0	1	12	0	1	1	21	17	0	0	0	2	0	1
blaLEN17_1_EF205593	0	1	0	0	0	0	0	0	0	0	0	0	0	0	0	0	0	0	0	0	0	0
blaKPC-13_1_HQ342890	2	0	1	0	0	1	0	0	0	0	0	0	0	0	0	2	0	0	0	0	0	0
blaOXA-245_1_JX438001	1	0	5	0	0	8	0	0	0	0	0	0	0	0	0	22	0	0	0	0	0	0
blaCTX-M-15_64_FJ815288	1	0	0	0	0	4	0	0	0	1	3	0	0	0	0	7	0	0	0	0	0	0
blaSHV-97_1_EF373973	0	0	0	0	0	1	0	0	0	0	0	0	0	0	0	1	0	0	0	0	0	0
vga(C)_2_NC_013034	0	0	0	0	0	0	0	0	3	0	0	0	0	0	1	0	0	0	0	0	0	0
QnrB4_1_DQ303921	0	0	0	0	0	0	0	0	0	1	1	0	0	0	0	1	0	0	0	0	0	0
blaGES-20_1_JN596280	1565	151	298	0	16	1230	0	9	20	0	631	0	1	2	24	1225	7	0	2	16	0	1
erm(F)_3_M17808	216	26	34	2	9	150	17	32	10	0	342	1	3	1	5	69	0	0	4	3	0	1
blaOKP-A-15_1_FJ755841	0	1	0	0	0	0	0	0	0	1	1	0	0	0	0	0	0	0	0	0	0	0
VanR-B_1_AF192329	55	3	4	0	1	57	0	2	3	0	55	0	0	0	3	28	0	0	0	1	0	0
blaOXA-274_1_NG049571	0	0	0	0	0	1	0	0	0	0	0	1	0	0	0	0	0	0	0	0	0	0
blaCMY-70_1_JX440350	2	0	0	0	0	4	0	0	0	7	7	0	0	0	0	4	1	0	0	0	0	0
penA_1_AF515059	0	0	0	0	0	1	0	0	0	0	0	0	1	0	1	0	0	0	0	0	0	0
blaFOX-6_1_AY034848	6	0	0	0	0	8	0	0	0	0	4	0	0	0	0	6	2	0	0	0	0	0
sul1_20_JF262165	6	2	0	3	0	4	2	0	7	0	3	0	1	0	0	4	0	0	0	0	0	0
blaCMY-30_1_EF685372	0	0	0	0	0	0	0	0	0	0	0	0	0	0	0	1	0	0	0	0	0	0
tet(G)_3_S52437	41	80	2	1	51	24	16	4	3	2	59	0	0	0	3	7	1	0	0	0	0	1
blaCMY-9_1_AB061794	1	0	0	0	0	0	0	0	0	0	0	0	0	0	0	0	0	0	0	0	0	0
sul2_20_AJ830710	443	298	42	113	519	197	177	48	952	1	196	8	23	11	171	193	1120	0	3	38	0	4
VanS-L_1_EU250284	2	0	0	0	2	1	0	1	0	0	0	0	0	0	0	1	0	0	0	0	0	0
blaOXA-7_1_X75562	144	22	23	0	19	59	0	0	4	0	74	0	0	0	2	92	0	0	0	0	0	3
blaOXA-251_1_JN118546	55	13	8	0	4	21	0	1	0	0	22	0	0	0	1	30	1	0	0	2	0	0
blaCMY-48_1_HM569226	1	0	1	0	0	1	0	0	0	0	2	0	0	0	0	3	0	0	0	0	0	0
aph(2'')-Id_1_AF016483	39	0	2	0	0	4	0	0	0	0	0	0	0	0	0	5	1	0	0	0	0	0
aac(6')-Iq_1_AF047556	1	4	0	0	0	1	0	0	0	0	1	0	0	0	0	0	0	0	0	0	0	0
tetA(P)_1_AB054980	2	0	26	3	0	22	127	58	82	0	4	51	2	0	2	1	0	0	35	2	0	3
blaROB-1_1_DQ840517	0	0	0	1	0	0	0	0	0	0	0	0	0	0	0	0	0	0	0	0	0	0
aadA21_1_AY171244	0	0	0	0	0	0	0	0	0	0	1	0	0	0	0	0	0	0	0	0	0	0
blaCTX-M-88_1_FJ873739	0	1	0	0	0	0	0	0	0	0	0	0	0	0	0	0	0	0	0	0	0	0
QnrB9_1_EF653270	0	0	2	0	0	3	0	0	0	6	2	0	0	0	0	2	0	0	0	0	0	0
ARR-6_1_FM955585	7	1	0	0	0	0	0	0	0	0	1	0	0	0	0	0	1	0	0	1	0	1
blaGES-9_1_AY920928	5	0	0	0	0	6	0	0	0	0	2	0	0	0	0	4	0	0	0	0	0	0
tet(W)_1_DQ060146	632	330	156	40	355	183	274	840	691	1	270	128	81	0	137	238	13	0	95	11	0	6
blaOXA-50_1_AY306135	135	32	1	0	11	1	0	0	0	3	1	1	0	0	1	7	0	0	0	0	0	1
strA_3_AF024602	0	0	0	0	0	0	0	0	0	0	0	0	0	0	0	1	0	0	0	0	0	0
blaLEN22_1_AM850912	0	0	0	0	0	0	0	0	0	0	0	0	0	0	0	1	0	0	0	0	0	0
erm(C)_2_M19652	0	0	0	2	0	0	0	1	0	0	0	0	6	0	11	1	1	0	1	0	0	0
vga(B)_1_U82085	0	0	1	1	0	1	3	6	3	0	0	0	1	0	0	0	0	0	0	0	0	1
blaLCR-1_1_X56809	0	0	0	0	1	0	0	0	0	1	0	0	0	0	0	0	0	0	0	0	0	0
fosA_14_AB522970	2	0	0	0	0	1	0	0	0	18	5	0	0	0	0	1	0	0	0	0	0	0
tet(X)_1_GU014535	575	112	74	14	57	670	49	9	11	0	573	1	5	1	3	270	3	0	6	3	0	2
blaOXA-118_1_AF371964	10	17	1	4	0	5	5	3	35	0	0	0	4	0	0	2	3	0	0	0	0	1
blaTEM-78_1_AF190693	2	0	1	0	0	0	0	0	0	0	0	0	0	0	0	0	0	0	0	0	0	0
blaSHV-152_1_JX121119	0	0	1	0	0	0	0	0	0	0	4	0	0	0	0	1	0	0	0	0	0	0
blaCTX-M-22_3_EU376964	1	0	1	0	0	1	0	0	0	0	1	0	0	0	0	3	0	0	0	0	0	0
blaTEM-127_1_AY368236	1	2	0	0	1	0	0	1	0	0	0	0	0	0	1	0	0	0	0	0	0	0
erm(32)_1_AJ009971	0	0	0	1	0	0	0	0	0	0	0	0	1	0	0	0	0	0	0	0	0	0
cfxA_1_U38243	220	401	75	820	20	16	2	80	5	1	85	13	807	1	94	304	12	0	144	2	0	2
blaCTX-M-22_1_HM470254	3	0	1	0	0	0	0	0	0	1	0	0	0	0	0	1	0	0	0	0	0	0
blaSRT-1_1_AB008454	0	3	0	0	2	0	0	0	0	0	6	0	0	0	0	0	0	0	0	0	0	0
VanY-D_1_AB242319	6	3	0	0	2	0	0	0	0	0	1	0	0	0	0	1	0	0	0	0	0	0
blaSHV-73_1_AM176548	0	0	0	0	0	0	0	0	0	0	1	0	0	0	0	0	0	0	0	0	0	0
blaCMY-61_1_JF460795	0	1	0	0	0	0	0	0	0	1	0	0	0	0	0	0	0	0	0	0	0	0
oqxA_1_EU370913	66	43	5	0	21	11	0	0	3	635	9	0	0	0	3	27	2	0	0	2	0	1
blaOXA-465_1_KR061500	0	0	0	0	0	0	0	9	1	0	0	0	0	0	0	0	0	0	0	1	0	0
ant(4')-Ib_1_AJ506108	0	0	0	0	0	0	0	0	1	0	0	0	0	0	0	0	0	0	0	0	0	0
blaSHV-41_1_AF535129	1	0	0	0	0	0	0	0	0	0	0	0	0	0	0	0	0	0	0	0	0	0
blaIMP-4_1_AF244145	13	0	7	0	12	28	0	0	0	0	46	0	0	0	0	38	0	0	0	0	0	0
blaPER-3_1_AY740681	1	13	0	0	0	2	0	0	0	0	2	0	0	0	0	3	0	0	0	0	0	0
tet(M)_10_EU182585	48	4	34	3	0	25	129	84	116	0	68	27	3	1	19	12	0	0	29	0	0	1
blaIND-7_1_AB529520	0	0	0	0	0	0	0	0	0	0	1	0	0	0	0	0	0	0	0	0	0	0
blaOXA-4_1_AY162283	108	7	52	3	0	231	0	3	8	32	90	0	0	0	2	170	0	0	0	1	0	1
blaSHV-107_1_AM922308	0	0	2	0	0	1	0	0	0	0	0	0	0	0	0	0	0	0	0	0	0	0
blaCMY-68_1_JN714480	1	1	0	0	0	0	0	0	0	1	1	0	0	0	0	1	0	0	0	0	0	0
tet(C)_2_NC_003123	88	10	8	0	3	17	21	5	4	1245	45	1	0	1	32	33	2	0	0	10	0	7
blaKPC-14_1_JX524191	1	0	1	0	0	0	0	0	0	0	0	0	0	0	0	3	0	0	0	0	0	0
VanS-D_2_AF175293	21	3	6	1	10	12	0	9	14	0	8	1	2	0	4	21	0	0	5	0	0	0
blaPLA-5A_1_DQ249871	0	0	0	0	0	0	0	0	0	3	0	0	0	0	0	0	0	0	0	0	0	0
blaOXA-335_1_KF203109	0	7	4	3	7	4	0	2	6	0	1	0	4	0	0	5	0	0	0	0	0	0
aac(6')-32_1_EF614235	1	2	0	0	0	0	0	0	0	0	0	0	0	0	0	0	1	0	0	1	0	0
blaSHV-158_1_JX121125	0	0	0	0	0	0	0	0	0	0	1	0	0	0	0	0	0	0	0	0	0	0
blaNDM-9_1_KC999080	0	0	0	0	0	0	0	0	0	0	0	0	0	0	0	1	0	0	0	0	0	0
blaKPC-7_1_EU729727	0	2	2	0	1	2	0	0	0	0	0	0	0	0	0	3	0	0	0	1	0	0
aadA1_4_M95287	1	0	0	0	0	0	0	0	0	0	0	0	0	0	0	0	0	0	0	0	0	0
blaSRT-2_1_AY524276	0	6	0	0	1	1	0	0	0	0	12	0	0	0	0	2	0	0	0	0	0	0
dfrB8_1_GU295656	1	0	0	0	0	0	0	0	0	0	0	0	0	0	0	0	0	0	0	0	0	0
blaCMG_1_AY265892	1	1	0	0	0	0	0	0	0	0	0	0	0	0	0	0	0	0	0	0	0	0
blaOXA-74_1_EU161636	65	21	17	0	18	55	0	0	0	0	60	0	0	0	3	65	1	0	2	0	0	0
blaZ_35_AJ302698	0	0	0	0	0	0	0	0	0	0	1	1	0	1	2	0	0	0	0	0	0	0
VanG_1_AY271782	13	1	7	0	3	25	1	28	55	0	2	10	2	0	1	10	0	0	6	1	0	0
blaTER-2_1_FJ263090	0	0	0	0	0	0	0	0	0	168	0	0	0	0	0	0	0	0	0	0	0	0
blaOXA-216_1_FR865168	0	1	0	0	0	0	0	0	0	0	0	0	0	0	0	0	0	0	0	0	0	0
blaGES-11_1_FJ854362	32	1	4	0	0	25	0	0	1	0	16	0	0	0	4	28	0	0	0	0	0	0
blaGOB-10_1_AY647247	0	2	0	0	2	2	0	0	0	0	1	0	0	0	0	0	0	0	0	0	0	0
tet(C)_5_NC_003213	203	9	11	1	8	40	60	8	9	2239	89	5	0	8	41	50	14	0	2	21	0	22
VanXY-G_1_AY271782	5	0	0	0	0	14	0	0	0	0	0	0	0	0	0	2	0	0	0	0	0	0
tet(G)_2_AF133139	36	62	1	1	53	19	29	7	4	0	65	0	1	0	0	5	1	0	1	0	0	1
blaGES-13_1_GU169702	5216	548	1014	0	40	4258	0	39	58	0	2629	0	4	6	92	4100	22	0	13	39	0	0
dfrA8_1_U10186	0	0	0	0	0	1	0	0	0	0	4	0	0	0	0	0	0	0	0	0	0	0
blaTEM-190_1_JN416112	5	1	2	0	3	3	0	0	0	0	6	0	0	0	5	11	0	0	0	1	0	0
blaSHV-79_1_AM176554	0	0	1	0	0	0	0	0	0	0	0	0	0	0	0	0	0	0	0	0	0	0
blaOXA-35_1_AF315786	187	8	24	0	15	45	1	0	0	0	80	0	0	0	1	70	0	0	0	0	0	1
ARR-3_1_JF806499	229	30	46	0	9	260	35	0	2	0	84	0	0	0	5	223	0	0	0	5	0	2
blaGES-22_1_JX023441	1916	221	393	0	17	1717	1	13	21	0	822	0	4	4	25	1632	7	0	2	14	0	0
blaIND-2a_4_AF219130	0	0	0	0	0	0	0	0	0	0	0	0	0	0	0	0	1	0	0	0	0	0
blaCMY-95_1_JX514369	3	0	1	0	1	0	0	0	0	2	0	0	0	0	0	0	0	0	0	0	0	0
blaSHV-105_1_FJ194944	0	0	1	0	0	0	0	0	0	1	1	0	0	0	0	0	0	0	0	0	0	0
blaOXA-224_1_JN596991	1	0	0	0	0	0	0	0	0	0	0	0	0	0	0	0	0	0	0	0	0	0
blaSHV-1_15_FJ668804	0	0	0	0	0	0	0	0	0	0	0	0	0	0	0	1	0	0	0	0	0	0
aadA22_1_AM261837	13	0	3	1	1	9	2	2	0	0	4	0	0	0	0	9	0	0	0	0	0	0
blaOXA-334_1_KF203108	1	12	6	0	4	27	0	0	1	17	4	0	0	0	3	18	0	0	0	0	0	0
blaADC-25_1_EF016355	0	0	0	0	0	2	0	0	0	0	0	0	0	0	0	0	0	0	0	1	0	0
VanX-Ac1_6_DQ246438	0	0	1	1	3	0	0	0	1	0	1	0	1	0	2	0	0	0	1	0	0	0
blaFONA-6_1_AJ251244	0	0	0	0	0	0	0	0	0	1	0	0	0	0	0	0	0	0	0	0	0	0
blaTEM-67_1_AF091113	2	2	0	0	2	1	0	0	0	0	0	0	0	0	1	5	0	0	0	0	0	0
blaOXA-198_1_HQ634775	0	0	0	0	0	0	1	0	0	0	0	0	0	0	0	0	0	0	0	0	0	1
tet(G)_5_AF071555	0	4	0	0	3	0	0	0	0	0	3	0	0	0	0	1	0	0	0	0	0	0
blaOXA-183_1_HQ111474	1029	108	96	0	66	313	0	2	7	0	432	0	1	0	4	419	4	0	1	7	0	5
blaCMY-34_1_EF394370	0	1	0	0	0	0	0	0	0	2	0	0	0	0	0	1	0	0	0	0	0	0
sul1_28_JN790946	6	0	3	0	0	3	0	0	0	0	1	0	0	0	1	9	0	0	0	0	0	0
blaOXA-205_1_JF800667	10	33	0	0	1	6	2	0	1	0	0	0	0	0	0	0	1	0	0	0	0	2
blaMOX-2_1_AJ276453	156	1	6	0	0	25	0	0	3	4	6	0	0	0	0	43	0	0	0	2	0	0
sul2_7_HM486907	28	30	1	9	44	17	10	1	55	1	11	2	2	2	17	12	74	0	0	1	0	0
blaOXY-1-7_7_M27459	2	0	0	0	1	6	0	0	0	21	2	0	0	0	0	2	0	0	0	0	0	0
blaGES-17_1_HQ874631	674	106	185	0	9	885	0	9	3	0	401	0	0	0	11	670	1	0	1	5	0	1
blaCARB-4_1_U14749	0	0	0	2	0	0	0	0	2	0	0	0	4	0	0	0	1	0	0	0	0	1
sul2_18_AJ830714	0	0	0	0	0	1	0	0	0	0	0	0	0	0	0	0	0	0	0	0	0	0
VanR-G_1_AY271782	126	18	8	3	15	59	8	22	60	0	21	12	6	0	5	47	0	0	23	1	0	0
cepA_1_L13472	8	18	11	0	18	23	0	0	0	0	0	0	0	0	1	50	0	0	0	0	0	3
blaSHV-5_8_AY502004	0	0	0	0	0	1	0	0	0	0	3	0	0	0	0	0	0	0	0	0	0	0
aac(3)-IIb_1_M97172	0	2	0	0	2	0	0	0	0	0	0	0	1	0	0	0	0	0	0	0	0	0
aadB_1_JN119852	376	797	122	0	661	411	0	5	8	0	459	0	7	1	8	636	3	0	1	2	0	0
erm(39)_1_AY487229	0	0	1	5	0	0	0	0	1	0	0	2	1	1	2	0	0	0	0	0	0	0
blaCMY-12_1_Y16785	1	2	1	0	0	1	0	0	0	7	4	0	0	0	0	6	0	0	0	0	0	0
aadA9_1_AJ420072	0	1	3	8	0	1	16	10	14	0	0	0	4	0	6	0	0	0	0	0	0	0
npmA_1_AB261016	3	0	0	0	0	0	0	0	0	0	0	0	0	0	0	0	0	0	0	0	0	0
blaCMY-16_1_FM995219	0	1	0	0	0	0	0	0	0	3	2	0	0	0	0	2	0	0	0	0	0	0
sul2_17_U57647	8	5	2	1	9	3	1	0	14	0	1	0	0	0	3	2	18	0	0	0	0	0
erm(B)_12_U18931	1	0	0	2	0	6	2	4	5	0	2	0	1	0	3	3	0	0	0	0	0	0
blaOXA-293_1_NG050610	0	0	0	1	0	0	0	0	0	0	0	0	0	0	0	0	0	0	0	0	0	0
aac(6')-aph(2'')_1_M13771	293	20	17	0	1	125	0	0	1	0	738	3	1	0	0	108	2	0	6	1	0	0
aadA1_2_JN815078	2217	1326	237	412	1812	1025	269	197	2420	73	1386	6	182	0	41	1174	11	0	21	20	0	2
tet(J)_2_AF038993	4	0	0	0	0	0	0	0	0	0	0	0	0	0	5	0	5	0	0	0	0	0
aacA29_1_AY139599	0	0	0	0	1	0	0	0	0	0	0	0	0	0	0	1	0	0	0	0	0	0
blaTEM-178_1_X97254	0	0	1	0	0	0	0	0	0	0	2	0	0	0	0	3	0	0	0	2	0	0
blaTEM-116_4_GU188444	0	0	0	0	0	1	0	0	0	0	1	0	0	2	17	0	0	0	0	1	0	0
blaVIM-18_1_AM778091	169	251	11	0	533	42	0	0	2	0	236	0	1	0	2	36	0	0	2	1	0	0
blaOXY-5-2_2_AJ871871	0	0	0	0	0	1	0	0	0	9	1	0	0	0	0	0	0	0	0	0	0	0
QnrS1_1_AB187515	41	0	10	0	0	41	0	0	0	4	5	0	0	0	2	51	0	0	0	0	0	0
blaSHV-128_1_GU932590	0	0	0	0	0	0	0	0	0	1	0	0	0	0	0	0	0	0	0	0	0	0
QnrB54_1_HE820727	0	0	0	0	0	0	0	0	0	3	0	0	0	0	0	1	0	0	0	0	0	0
tet(44)_1_NZ_ABDU01000081	69	17	80	21	15	54	156	415	166	1	47	197	18	0	16	30	3	0	53	1	0	3
blaACT-16_1_AB737978	8	0	0	0	0	0	0	0	0	0	0	0	0	0	0	0	0	0	0	0	0	0
blaOXA-215_1_JN861783	0	0	0	0	0	0	0	0	0	0	0	0	0	0	1	0	0	0	0	0	0	0
blaVIM-15_1_EU419745	71	144	10	0	249	35	0	0	0	0	166	0	3	1	4	27	0	0	1	2	0	0
aac(3)-If_1_AY884051	7	6	1	0	19	0	0	0	0	0	6	0	0	0	0	5	0	0	0	1	0	0
QnrB18_1_AM919399	2	1	0	0	0	0	0	0	0	16	1	0	0	0	0	2	0	0	0	0	0	0
tet(L)_9_AY081910	0	0	0	0	0	0	0	0	0	0	9	0	0	0	0	0	0	0	0	0	0	0
blaOXA-230_1_JQ422054	0	0	0	0	0	0	0	0	0	0	0	0	0	0	0	1	0	0	0	0	0	0
blaCTX-M-136_1_KC351754	1	0	1	0	0	0	0	0	0	1	0	0	0	0	0	1	0	0	0	0	0	0
blaCMY-13_1_AY339625	6	6	2	0	1	5	0	1	0	4	7	0	0	0	0	10	0	0	0	0	0	0
blaTEM-3_1_X64523	15	1	6	0	6	14	0	0	0	0	11	0	0	1	2	14	1	0	0	0	0	0
blaOXA-436_1_KT959103	3	0	2	0	0	6	0	0	0	0	1	0	0	0	0	5	0	0	0	1	0	0
blaTEM-47_1_Y10279	59	19	16	0	18	51	0	2	1	2	65	2	0	5	50	94	0	0	1	6	0	0
QnrB28_1_HM439643	0	0	0	0	0	0	0	0	0	5	0	0	0	0	0	0	0	0	0	0	0	0
blaKPC-15_1_KC433553	7	6	1	0	0	3	0	0	0	0	0	0	0	0	0	10	0	0	0	0	0	0
blaPEDO-2_1_KP109678	0	0	0	0	0	0	0	0	0	0	0	0	0	0	3	0	1	0	0	1	0	0
blaTEM-121_1_AY307374	1	4	1	0	0	1	0	0	0	0	3	0	0	0	1	4	0	0	0	0	0	0
sul1_31_AM040449	0	0	0	0	0	0	0	0	0	0	0	0	0	0	0	1	0	0	0	0	0	0
QnrS2_1_JF261185	618	33	167	0	1	678	0	1	4	60	133	0	1	0	13	648	7	0	1	5	0	1
blaOKP-B-3_1_AM051152	0	0	1	0	0	0	0	0	0	0	0	0	0	0	0	2	0	0	0	0	0	0
blaOXA-37_1_AY007784	127	35	4	6	42	33	0	8	43	1	20	0	1	0	4	20	3	0	0	0	0	6
tet(34)_1_AB061440	27	14	3	0	46	4	0	1	1	107	18	0	1	0	22	25	7	0	0	2	0	1
fosA_15_CP002889	0	1	2	0	0	0	0	0	0	24	0	0	0	0	0	3	0	0	0	0	0	0
blaIMP-26_1_GU045307	6	1	1	0	0	1	0	0	0	0	9	0	0	0	3	5	0	0	0	0	0	0
blaBEL-2_1_FJ666063	1	0	0	0	0	0	0	0	0	0	0	0	1	0	0	1	0	0	0	0	0	0
blaOXA-278_1_KC771279	2	15	4	11	14	16	0	5	8	1	17	0	4	0	0	18	0	0	0	0	0	0
QnrB57_1_JX259318	0	0	0	0	0	1	0	0	0	0	0	0	0	0	0	0	0	0	0	0	0	0
blaTEM-130_1_AJ866988	1	0	0	0	0	2	0	0	0	0	1	0	0	0	1	1	0	0	0	0	0	0
blaOXA-3_1_L07945	4	0	0	1	0	2	2	1	0	2	2	0	0	0	0	0	3	0	0	0	0	12
blaPAO_3_FJ666073	28	13	0	0	8	0	0	0	0	8	1	0	0	0	2	1	0	0	0	0	0	0
optrA_1_KP399637	0	0	0	1	0	0	0	7	5	0	1	0	2	0	0	0	0	0	1	0	0	0
dfrA15_1_HM449019	5	0	0	0	0	2	1	0	0	0	3	0	0	0	0	0	0	0	0	0	0	0
aac(6')-IIb_1_L06163	0	0	0	0	0	1	0	0	0	0	1	0	0	0	0	0	0	0	0	0	0	0
ARR-2_1_HQ141279	730	74	160	0	14	654	1	2	10	0	196	0	0	0	15	661	4	0	1	5	0	0
blaOXA-229_1_JQ422052	0	0	0	0	0	0	0	0	0	0	1	0	0	0	0	0	0	0	0	0	0	0
blaTEM-162_1_EF468463	17	8	9	0	5	13	0	1	1	0	23	1	0	2	18	35	0	0	0	1	0	0
tet(40)_2_FJ158002	27	40	11	32	15	17	33	19	5	0	19	9	28	1	0	25	1	0	3	1	0	0
VanA_2_M97297	0	0	2	0	0	1	0	0	0	0	6	0	0	1	0	3	0	0	0	0	0	0
blaTEM-76_1_AF190694	58	10	24	0	24	57	0	0	0	0	60	1	1	0	28	76	1	0	0	2	0	1
VanT-G_1_AY271782	12	0	2	0	0	7	0	0	2	0	29	0	0	0	0	17	0	0	0	0	0	0
blaOXA-10_2_EU886981	68	19	9	0	16	26	0	0	0	0	43	0	0	0	0	34	0	0	0	0	0	0
blaOXA-325_1_KF203099	0	0	0	0	0	0	1	0	0	0	0	0	0	0	0	0	0	0	0	0	0	0
blaCARB-7_1_AF409092	0	0	0	0	0	0	0	0	0	0	0	0	0	0	0	0	0	0	0	0	0	8
blaTEM-128_1_AY359287	18	7	7	0	5	18	0	1	0	0	11	0	0	0	8	21	0	0	0	0	0	0
blaOXA-18_1_EU503121	0	1	0	0	0	0	0	0	0	0	1	0	0	0	0	0	0	0	0	0	0	0
fosA_13_EU487198	1	1	0	0	0	0	0	0	0	23	0	0	0	0	0	0	0	0	0	0	0	0
QnrB10_1_DQ631414	1	0	0	0	0	0	0	0	0	1	2	0	0	0	0	1	0	0	0	0	0	0
blaOKP-B-16_1_AM850918	0	0	1	0	0	0	0	0	0	0	0	0	0	0	0	1	0	0	0	0	0	0
blaPAO_1_AY083595	112	24	1	0	6	1	0	0	0	8	1	0	0	0	2	2	0	0	0	1	0	0
blaSHV-129_2_HM125687	0	0	2	0	0	1	0	0	0	0	0	0	0	0	0	1	0	0	0	0	0	0
QnrB20_1_AB379831	1	1	0	0	0	0	0	0	0	17	0	0	0	0	0	1	0	0	0	0	0	0
blaSHV-141_1_JQ388884	0	0	1	0	0	0	0	0	0	1	2	0	0	0	0	1	0	0	0	0	0	0
QnrB30_1_HM439650	1	0	0	0	0	2	0	0	0	2	0	0	0	0	0	5	0	0	0	0	0	0
VanH-E_1_AF155139	0	0	0	0	0	0	0	0	1	0	0	0	0	0	0	0	0	0	0	0	0	0
blaGES-21_1_JQ772478	131	16	22	0	0	99	0	1	2	0	75	0	0	0	0	101	0	0	1	0	0	0
blaCTX-M-79_1_GU125666	0	0	0	0	0	1	0	0	0	0	1	0	0	0	0	2	0	0	0	0	0	0
blaIMP-18_1_EF184215	0	0	0	0	0	0	0	0	0	0	0	0	0	0	0	0	1	0	0	0	0	0
blaIMP-7_1_AF318077	2	1	0	0	1	3	0	0	0	0	4	0	0	0	0	0	0	0	0	0	0	0
blaTEM-99_1_AF397066	0	2	0	0	0	0	0	0	0	0	0	0	0	0	0	0	0	0	0	0	0	0
blaSHV-133_1_AB551737	3	0	0	0	0	2	0	0	0	0	1	0	0	0	0	1	0	0	0	0	0	0
blaTEM-93_1_AJ318093	0	0	0	0	0	1	0	0	0	0	0	0	0	0	0	1	0	0	0	0	0	0
blaPLA-3A_1_AY507663	0	0	0	0	0	0	0	0	0	35	0	0	0	0	0	1	0	0	0	0	0	0
tet(B)_4_AF326777	3	13	7	0	0	11	1	0	26	1	11	0	0	0	0	37	0	0	0	0	0	0
aph(3')-Id_1_Z48231	0	1	0	0	0	0	2	0	0	0	0	0	0	0	0	0	0	0	0	0	0	0
blaCMY-21_1_DQ139328	3	1	0	0	0	0	0	0	0	1	0	0	0	0	0	1	0	0	0	0	0	0
blaIMP-4_1_DQ307573	17	6	2	0	4	7	0	0	0	0	30	0	0	0	0	24	0	0	1	0	0	0
tet(A)_6_AJ313332	3	0	1	0	1	2	1	0	0	0	2	0	0	0	0	4	0	0	0	0	0	0
blaCMY-76_1_JQ733573	1	2	2	0	0	4	0	0	0	2	1	0	0	0	0	4	0	0	0	0	0	0
blaOXY-1-5_5_AY077486	0	0	0	0	0	1	0	1	0	5	0	0	0	0	0	0	0	0	0	0	0	0
blaOXA-141_1_EF552405	33	27	10	0	14	41	0	1	0	0	62	0	0	0	1	42	1	0	0	0	0	0
tetA(P)_3_L20800	2	0	14	0	0	16	57	22	33	0	5	25	2	0	1	0	0	0	20	1	0	0
srm(B)_1_X63451	0	0	0	0	0	0	1	0	0	0	0	0	0	0	0	0	0	0	0	2	0	0
blaTEM-63_1_AF332513	0	0	0	0	0	1	0	0	0	0	1	0	0	0	1	1	0	0	0	0	0	0
blaOXA-60_4_AY662675	0	0	0	0	0	0	0	1	5	0	0	0	0	0	0	0	0	0	0	80	0	0
blaNDM-17_1_KX812714	5	27	6	0	11	20	0	0	1	0	6	0	2	0	0	17	0	0	0	0	0	0
aac(3)-Ic_1_AJ511268	39	19	2	0	28	16	0	0	0	0	15	0	0	0	0	9	0	0	0	1	0	0
blaOXY-1-2_2_AJ871864	1	2	0	0	0	0	0	0	0	21	2	0	0	0	0	2	0	0	0	0	0	0
blaIMP-28_1_JQ407409	1	0	0	0	0	3	0	0	0	0	3	0	0	0	0	2	2	0	0	0	0	0
blaTEM-195_1_JN935137	4	4	2	0	4	6	0	1	0	0	4	0	0	0	2	14	0	0	0	1	0	0
blaTEM-96_1_AY092401	1	0	0	0	0	0	0	0	0	0	0	0	0	0	0	2	0	0	0	0	0	0
blaGES-19_1_JN596280	33	3	6	0	0	22	0	1	0	0	31	0	0	0	0	43	0	0	0	1	0	0
erm(B)_10_U86375	8	0	0	4	0	0	1	0	0	0	4	3	1	0	3	0	0	0	1	0	0	0
blaCMY-15_1_AJ555823	2	4	0	0	0	1	0	0	0	1	1	0	0	0	0	1	0	0	0	0	0	0
blaVIM-11_1_AY605049	69	128	5	0	268	36	0	0	0	0	124	0	0	0	0	19	0	0	1	3	0	0
tet(M)_7_FN433596	30	5	14	3	0	7	35	33	16	0	57	5	0	0	8	9	0	0	2	0	0	0
blaGES-10_1_FJ820124	10	1	2	0	0	15	0	0	0	0	2	0	0	0	0	20	0	0	0	0	0	0
VanT-C_1_AF162694	0	0	1	0	0	0	0	0	0	0	0	0	0	0	0	1	0	0	0	0	0	0
erm(33)_2_AJ313523	1	0	1	33	0	1	13	6	8	0	10	4	21	0	36	1	0	0	6	0	0	0
sul3_6_AB281183	6766	3401	759	80	4021	2682	300	88	190	144	2984	12	40	5	114	3771	36	0	17	65	1	21
blaOXA-45_1_AJ519683	55	169	5	0	216	30	0	0	0	0	144	0	0	0	0	12	0	0	1	0	0	0
aadE_1_KF864551	356	111	56	5	56	256	103	73	76	0	123	17	17	0	11	255	4	0	5	1	0	4
sul2_19_AJ319822	113	91	13	21	164	67	68	6	259	0	40	1	7	2	50	67	299	0	1	4	0	2
blaSHV-5_1_AF096930	2	0	0	0	0	2	0	0	0	1	3	0	0	0	0	0	0	0	0	0	0	0
cmlA1_1_M64556	334	143	46	0	93	162	1	4	14	1	57	0	1	1	7	250	3	0	0	0	0	0
blaBES-1_1_AF234999	5	0	0	0	0	1	0	0	0	0	0	0	0	0	0	0	0	0	0	0	0	0
blaTEM-106_1_AY101578	0	0	0	0	0	0	0	0	0	0	0	0	0	0	1	1	0	0	0	0	0	0
blaOXA-360_1_KF421163	5	12	4	0	11	5	0	1	1	0	11	0	0	0	1	18	0	0	0	0	0	0
QnrB37_1_JN173059	0	1	0	0	0	0	0	0	0	4	1	0	0	0	0	1	0	0	0	0	0	0
aph(3'')-Ic_1_DQ336355	0	0	0	0	0	0	0	0	0	0	0	0	0	3	0	0	0	0	0	0	0	0
blaLUT-1_1_AY695112	0	0	0	0	0	0	0	0	0	0	0	0	0	0	2	0	1	0	0	0	0	0
blaOXA-60_2_AY664505	0	0	0	0	0	0	0	0	0	0	0	0	0	0	0	0	0	0	0	4	0	0
dfrA1_2_AJ419168	9	1	0	0	0	3	0	1	3	0	4	0	0	0	0	4	0	0	0	0	0	0
mph(A)_2_U36578	11	0	1	0	0	6	0	0	1	0	1	0	0	0	0	10	0	0	0	1	0	0
blaCFE-1_1_AB107899	2	4	2	1	5	3	0	0	0	1	7	0	0	0	1	2	0	0	1	0	0	0
QnrB27_1_HM439641	0	2	0	0	0	0	0	0	0	2	0	0	0	0	0	0	0	0	0	0	0	0
blaGOB-15_1_AY775547	0	0	0	0	0	2	0	0	0	0	0	0	0	0	0	0	0	0	0	0	0	0
blaCMY-14_2_AJ555825	0	3	1	0	0	0	0	0	0	1	1	0	0	0	0	1	0	0	0	0	0	0
blaNDM-12_1_AB926431	5	35	3	0	15	16	0	0	0	0	2	0	0	0	1	11	0	0	0	0	0	0
tet(Q)_2_X58717	267	122	30	11	90	86	104	17	4	0	50	1	18	0	8	113	7	0	1	2	0	6
blaTEM-153_1_KC149518	13	2	4	0	3	6	0	0	0	0	6	0	0	0	0	11	0	0	0	0	0	0
blaMAL-1_1_AJ277209	0	0	0	0	0	0	0	0	0	0	1	0	0	0	0	0	0	0	0	0	0	0
blaFOX-4_1_AJ277535	25	2	0	0	0	10	1	0	0	3	5	0	0	0	0	7	0	0	0	0	0	2
blaOXA-9_2_JF703130	430	68	105	0	5	435	0	0	4	0	345	1	0	1	4	441	7	0	4	5	0	2
blaOXA-347_1_JN086160	220	17	54	11	9	364	1	5	1	0	1171	0	22	1	5	164	0	0	3	0	0	0
blaSHV-35_1_AY070258	1	0	0	0	0	0	0	0	0	0	0	0	0	0	0	0	0	0	0	0	0	0
tet(K)_4_U38428	0	0	1	1	0	2	2	0	1	0	0	2	0	0	19	0	0	0	1	1	0	0
blaNDM-1_1_FN396876	5	37	5	0	18	19	0	1	0	0	2	0	0	0	0	18	0	0	0	0	0	0
blaTEM-137_1_AM286274	6	3	2	0	1	5	0	0	0	0	4	0	0	0	3	11	0	0	1	0	0	0
erm(C)_12_Y09003	0	0	1	33	0	1	8	10	9	0	1	1	27	0	10	1	0	0	3	0	0	0
cat_3_S48276	28	1	0	0	0	2	0	0	0	0	0	0	0	0	0	2	0	0	0	0	0	0
dfrA7_1_AJ419170	7	0	1	0	1	2	1	0	0	0	2	0	0	0	0	1	0	0	0	0	0	0
VanR-A_1_FJ866609	18	20	11	5	5	5	15	21	31	0	54	9	6	0	4	25	1	0	8	1	0	0
blaFOX-10_1_JX049131	45	1	1	0	0	15	0	0	0	4	11	0	0	0	0	18	2	0	0	0	0	0
tet(E)_2_EF471995	284	7	10	0	0	96	0	0	2	0	5	0	0	0	0	33	4	0	0	1	0	1
blaGES-23_1_KF179354	9675	1099	2182	2	80	9213	0	59	125	0	4338	0	6	6	158	8701	41	0	22	75	0	2
erm(40)_1_AY570506	0	0	0	0	0	0	0	0	0	0	0	0	0	1	0	0	0	0	0	0	0	0
QnrA2_1_HQ449669	3	0	0	0	0	3	0	0	0	0	3	0	0	0	0	3	0	0	0	0	0	0
tet(D)_5_X65876	36	6	9	0	0	30	0	0	0	0	29	0	0	0	2	65	0	0	0	0	0	0
blaSHV-145_1_JX013655	0	0	0	0	0	0	0	0	0	0	0	0	0	0	0	1	0	0	0	0	0	0
blaTEM-85_1_AJ277414	15	4	5	0	8	10	0	0	0	0	12	0	0	0	4	19	0	0	0	0	0	0
blaCTX-M-71_1_FJ815436	0	0	1	0	0	0	0	0	0	0	0	0	0	0	0	1	0	0	0	0	0	0
blaOXA-101_1_AM412777	501	59	71	0	36	190	0	1	2	0	212	0	0	0	2	283	0	0	0	3	0	2
blaMIR-1_1_M37839	1	1	0	0	1	0	0	0	0	2	0	0	0	0	0	1	0	0	0	0	0	0
blaTEM-21_1_Y17582	1	1	0	0	0	2	0	1	0	0	1	0	0	0	1	2	0	0	0	0	0	0
QnrB36_1_JN173058	0	2	0	0	0	3	0	0	0	2	1	0	0	0	0	2	0	0	0	0	0	0
blaTEM-95_1_AJ308558	2	0	0	0	0	2	0	0	0	0	0	0	0	0	1	1	0	0	0	1	0	0
blaTEM-16_1_X65254	0	0	0	0	0	0	0	0	0	0	0	0	0	0	1	1	0	0	0	0	0	0
blaOXA-464_1_JAIX01000028	815	1	77	0	0	137	0	3	1	0	853	0	0	2	11	298	4	0	4	3	0	1
blaOXA-29_1_AJ400619	1	0	0	0	0	0	0	0	1	0	0	0	0	0	6	0	2	0	0	8	0	10
tet(M)_6_M21136	13	5	10	2	1	2	28	10	7	0	39	4	1	0	3	4	0	0	8	0	0	0
blaVIM-32_1_JN676230	0	0	0	0	0	0	0	0	0	0	0	0	0	0	0	1	0	0	0	0	0	0
VanH-A(Bc)_7_Y15704	0	0	0	0	0	0	0	1	1	0	7	0	0	0	0	2	0	0	0	0	0	0
blaGOB-9_1_AY647246	0	0	0	0	1	2	0	0	0	0	1	0	0	0	0	0	0	0	0	0	0	0
blaIMP-1_1_DQ522237	4	5	7	0	4	12	0	0	0	0	30	0	0	1	3	13	0	0	0	0	0	0
blaFOX-3_1_Y11068	307	5	19	0	0	47	0	1	1	2	50	0	0	0	1	64	0	0	0	0	0	0
tet(W)_2_AY049983	153	75	45	16	71	60	171	253	269	0	32	23	24	0	15	44	1	0	25	3	0	5
sul2_3_HQ840942	0	0	0	0	0	1	1	0	0	0	0	0	0	0	0	1	2	0	0	0	0	0
ere(A)_3_AF326209	1	0	0	0	0	0	0	0	0	0	0	0	0	0	0	0	0	0	0	0	0	0
cmlV_1_U09991	0	0	0	0	0	0	0	1	0	0	0	0	0	0	0	0	0	0	0	0	0	0
blaTEM-143_1_DQ075245	10	1	1	0	2	3	0	0	0	0	3	0	0	1	7	14	0	0	0	1	0	0
cphA1_1_AY261379	16	5	2	0	0	2	0	0	0	0	4	0	0	0	0	8	0	0	0	0	0	0
VanS-D_1_AB242319	16	7	4	0	15	15	3	3	12	0	4	1	0	0	0	12	0	0	2	0	0	1
blaIMP-22_2_DQ361087	0	0	0	0	0	0	0	0	0	0	2	0	0	0	0	2	2	0	0	0	0	0
QnrA3_1_DQ058661	4	0	0	0	0	3	0	0	0	0	3	0	0	0	0	7	0	0	0	0	0	0
tet(O)_1_M18896	198	99	98	16	110	197	61	100	68	0	192	12	10	1	13	356	10	0	19	5	0	3
blaTEM-57_1_FJ405211	2	0	0	0	1	1	0	0	0	0	1	0	0	0	1	3	0	0	0	0	0	0
erm(D)_1_M29832	0	0	0	0	0	0	0	1	1	0	0	0	0	0	0	0	0	0	0	0	0	0
tet(37)_1_AF540889	5	57	5	4	10	9	4	0	1	0	4	0	12	0	5	15	1	0	1	0	0	1
nimH_1_KX576455	1	0	0	0	0	1	1	0	0	0	0	0	0	0	0	0	0	0	0	0	0	0
blaSHV-16_1_AF072684	0	0	0	0	0	0	0	0	0	2	0	0	0	0	0	0	0	0	0	0	0	0
tet(B)_5_AJ277653	0	5	2	0	0	5	1	0	8	0	4	0	0	0	1	7	0	0	0	0	0	0
aac(6')-Iv_1_AF031330	0	0	0	0	0	0	0	0	0	0	0	0	0	0	2	0	0	0	0	0	0	0
blaTEM-98_1_AF397068	0	1	2	0	0	0	0	0	0	0	1	0	0	1	0	0	0	0	0	0	0	0

## Sheet: US
ResFinder ARG	SRR5535887	SRR5535886	SRR5535885	SRR5535878	SRR5535879	SRR5535874	SRR5535875	SRR5535876	SRR5535877	SRR5535880	SRR5535873
blaCTX-M-131_1_JN969893	0	0	0	3	1	0	0	0	9	2	0
oqxB_1_EU370913	35	35	50	46	40	19	16	32	100	54	32
aph(2'')-Ib_1_KF652098	0	0	0	0	0	0	1	0	0	0	0
blaVIM-8_1_AY524987	0	0	0	0	0	0	0	1	0	0	1
tet(S)_3_X92946	0	0	0	1	0	0	0	0	0	0	0
erm(B)_21_U35228	0	0	0	0	0	0	0	1	3	0	0
tet(M)_8_X04388	0	0	0	3	0	0	1	2	10	1	1
tet(Q)_1_L33696	0	0	0	6	2	19	9	45	26	2	20
blaCTX-M-31_1_AJ567481	0	0	0	3	2	0	0	0	3	4	0
cmx_1_U85507	0	0	0	0	0	0	0	0	4	0	0
tet(S)_2_L09756	0	0	0	0	0	0	0	0	1	1	0
blaOXA-56_1_AY660529	0	0	0	0	0	0	0	0	0	0	5
tet(39)_1_KT346360	0	0	0	2	1	1	0	12	65	1	15
sul2_12_AF497970	0	0	0	0	0	6	1	3	0	0	1
blaOXA-34_1_AF350424	0	0	0	0	0	1	0	0	0	0	0
mph(C)_1_AB013298	0	0	0	0	0	0	0	0	1	0	0
blaOXA-147_1_FJ848783	0	0	0	1	1	1	0	1	2	0	10
strB_1_M96392	0	0	0	2	0	1	2	7	20	1	4
tet(M)_2_X90939	0	0	0	1	1	3	0	0	6	1	0
aac(6')-Ib_1_M21682	0	0	0	0	0	0	1	0	0	0	1
erm(F)_4_M62487	0	0	0	0	0	2	0	0	0	0	3
cat(pC194)_1_NC_002013	0	0	0	0	0	0	0	0	2	0	0
vat(D)_1_L12033	0	0	0	4	2	0	0	0	5	4	0
blaOXY-6-3_3_AJ871876	0	0	0	0	0	0	0	0	1	0	0
strA_1_M96392	0	0	0	1	3	0	2	6	25	1	5
blaOXA-209_1_JF268688	0	1	0	0	0	1	1	0	9	2	3
tet(M)_13_AM990992	0	0	0	0	1	0	0	0	1	0	1
mef(A)_3_AF227521	0	0	0	9	12	3	1	7	68	10	6
ARR-4_1_EF660562	0	0	0	0	0	0	1	0	0	0	0
aadA13_1_AY713504	0	0	0	0	0	1	1	1	0	0	2
vat(F)_1_AF170730	1	0	0	0	0	0	0	0	1	0	1
ampH_2_HQ586946	0	0	0	0	1	0	0	2	0	0	0
blaOXA-14_1_L38523	0	0	0	0	0	0	0	0	1	0	0
ere(B)_2_X03988	0	0	0	0	0	1	0	2	1	1	2
blaACI-1_1_AJ007350	0	0	0	0	0	0	0	0	0	0	1
blaOKP-A-16_1_FJ755840	0	0	0	0	0	0	0	0	1	0	0
sul3_2_AJ459418	0	0	0	3	0	0	0	0	0	0	0
blaSGM-5_1_NG049987	0	0	0	0	0	0	0	0	3	0	0
QnrVC5_1_JN408080	0	0	0	0	0	0	0	0	1	0	0
aadA8_1_AF326210	0	0	0	0	0	0	0	0	1	0	0
QnrVC4_1_GQ891757	0	0	0	0	0	0	0	0	1	0	0
aadA1_1_X02340	0	0	0	3	9	0	1	5	12	3	11
blaCEPH-A3_1_AY112998	0	0	0	0	0	0	0	2	0	1	2
VanR-F_1_AF155139	0	0	0	0	0	0	0	0	1	0	0
ampS_1_X80276	0	0	0	0	1	0	0	2	3	0	3
blaOXA-5_1_X58272	0	0	0	0	0	1	1	4	16	0	2
blaOXA-504_1_KT355710	0	0	0	0	0	0	0	1	0	0	0
blaNPS_1_AY027589	0	0	0	0	0	0	0	0	0	0	1
tet(43)_1_GQ244501	0	0	0	0	0	0	0	0	1	0	0
blaSCO-1_1_EF063111	0	0	0	0	0	0	0	0	1	0	0
erm(35)_1_AF319779	0	0	0	0	0	0	0	0	1	0	0
blaOXA-299_1_NG049594	0	0	0	0	0	0	0	0	1	0	0
blaOXA-210_1_JF795487	0	0	0	3	0	1	1	4	28	1	6
vat(B)_1_U19459	0	0	0	0	2	0	0	1	1	1	0
mef(B)_1_FJ196385	0	0	0	5	8	5	2	6	43	6	0
aph(2'')-Ic_1_U51479	0	0	0	0	0	0	0	0	1	0	0
tet(M)_1_X92947	0	0	0	0	0	1	0	0	0	1	0
tetA(P)_3_L20800	0	0	0	1	0	0	0	0	5	2	0
blaOXA-21_2_DQ993182	1	0	0	0	0	0	0	0	0	0	1
VanR-C_3_EU151752	0	0	0	0	0	0	0	0	0	0	1
tet(M)_4_X75073	0	0	0	0	0	0	0	1	0	0	0
lnu(B)_1_AJ238249	0	0	0	4	2	0	1	2	20	5	0
blaCARB-11_1_AY008290	0	0	0	0	1	0	0	0	0	0	0
erm(F)_3_M17808	0	0	0	0	0	1	0	0	1	0	2
blaOXA-359_1_KF421162	0	0	0	0	0	0	0	0	0	1	0
sul1_33_AJ564903	0	0	0	2	1	0	0	13	16	3	5
sul1_3_EU855787	0	0	0	0	0	0	0	0	2	1	1
erm(38)_1_AY154657	0	0	0	0	0	2	0	0	0	0	0
aac(3)-Ib_1_L06157	1	0	0	1	0	0	1	0	4	0	0
dfrA22_1_HM173356	0	0	0	0	0	0	0	1	0	0	0
blaFOX-6_1_AY034848	0	0	0	0	1	0	0	0	0	0	0
blaOXA-50_3_AY306132	0	0	0	0	0	0	0	0	0	0	1
blaOXA-309_1_HF947514	0	0	0	2	1	0	0	0	13	1	0
tet(G)_3_S52437	1	0	0	0	0	1	0	0	1	0	1
sul2_20_AJ830710	0	0	0	3	4	11	8	10	2	3	4
VanS-L_1_EU250284	0	0	0	0	0	0	0	0	0	0	1
tet(O)_3_Y07780	0	0	0	1	0	1	1	4	6	0	0
blaOXA-7_1_X75562	0	0	0	0	1	0	0	0	2	0	0
blaOXA-251_1_JN118546	0	0	0	0	0	0	0	0	5	2	0
blaOXA-491_1_JAIV01000087	0	0	0	3	0	1	1	0	5	1	0
aph(2'')-Id_1_AF016483	0	0	0	0	0	0	0	0	0	1	0
msr(E)_4_EU294228	0	0	0	3	3	7	5	18	173	7	44
fosA_5_NZ_AEXB01000013	0	0	0	0	0	0	0	0	0	1	0
dfrA12_1_AB571791	0	0	0	0	0	0	0	1	0	0	0
tet(M)_11_JN846696	0	0	0	1	1	0	0	1	2	1	1
VanS-C_1_AF162694	0	0	0	0	0	1	0	0	0	0	1
blaCTX-M-35_1_AB176534	0	0	0	0	0	0	0	0	1	0	0
VanR-D_2_AF175293	0	0	0	0	0	0	0	0	0	0	1
cfxA6_1_GQ342996	0	0	0	1	1	5	4	16	5	0	8
tet(W)_1_DQ060146	0	0	0	1	0	1	2	5	0	0	3
blaOXA-50_1_AY306135	0	0	0	0	0	0	0	0	0	0	1
blaOXA-46_1_AJ969237	0	0	0	0	0	0	0	0	4	0	1
tet(M)_9_X56353	0	0	0	0	0	1	0	0	2	0	0
blaMOX-3_1_EU515248	0	0	0	0	0	0	1	2	4	0	2
fosA_14_AB522970	0	0	0	0	0	0	0	0	1	0	0
tet(X)_1_GU014535	0	0	0	3	1	4	2	4	10	2	2
blaOXA-118_1_AF371964	0	0	0	1	2	0	0	2	29	0	1
sul2_1_AF542061	0	0	0	1	0	8	3	5	0	0	4
VanS-D_3_AY489045	0	0	0	0	0	0	0	0	0	0	1
blaOXA-22_1_AF064820	0	0	0	1	0	0	0	0	1	0	0
ere(A)_1_AY183453	0	0	0	0	1	0	0	1	1	0	0
blaTLA-1_1_AF148067	0	0	0	0	0	0	0	0	1	0	0
blaOXA-211_1_JN861779	0	0	0	0	3	3	0	0	52	4	2
tet(40)_2_FJ158002	0	0	0	0	0	1	1	0	0	0	0
blaOXA-2_1_GQ466184	0	0	0	0	0	0	0	1	3	0	2
aadA15_1_DQ393783	0	0	0	0	0	0	0	0	2	0	0
cat_2_M35190	0	0	0	0	0	0	0	0	0	0	1
cphA1_4_AY261376	0	0	0	0	1	0	0	0	2	1	0
cfxA5_1_AY769934	0	0	0	0	0	0	0	0	0	0	1
blaMOX-7_1_GQ152602	0	0	0	1	0	0	1	0	2	0	1
oqxA_1_EU370913	0	0	0	0	0	0	0	1	4	1	1
VanR-N_1_JF802084	0	0	0	0	0	0	0	0	1	0	1
tet(40)_1_FJ158002	0	0	0	0	0	0	2	1	0	0	1
mph(A)_1_D16251	0	0	0	1	0	0	1	1	1	0	1
aadA23_1_AJ809407	0	0	0	0	0	0	0	1	3	0	0
blaCMY-11_1_AF381626	0	0	0	0	0	0	1	0	0	0	0
lnu(F)_1_EU118119	0	0	0	9	2	0	0	0	0	1	0
tet(M)_10_EU182585	0	0	0	0	0	1	0	0	1	0	0
blaOXA-4_1_AY162283	0	0	0	0	0	0	0	0	1	0	0
blaOXA-326_1_KF203100	0	0	0	0	1	0	0	0	0	0	0
blaMOX-4_1_FJ262599	0	0	0	0	0	0	0	2	3	0	0
tet(C)_2_NC_003123	0	0	0	0	0	1	0	2	6	0	1
blaCARB-3_1_S46063	0	0	0	0	0	0	0	0	1	0	0
VanS-D_2_AF175293	0	0	0	0	0	0	0	1	0	0	0
blaOXA-256_1_HE616889	0	0	0	1	0	0	0	1	33	1	8
catB4_1_EU935739	0	0	0	1	3	0	2	3	59	4	6
blaFONA-1_1_AJ251239	0	0	0	0	0	0	0	1	0	0	0
aac(6')-32_1_EF614235	5	4	5	0	0	2	0	2	0	0	0
tet(E)_3_L06940	0	0	0	1	2	0	0	3	1	0	1
blaFOX-5_1_AY007369	0	0	0	0	0	0	0	0	1	0	1
tet(M)_12_FR671418	0	0	0	1	0	2	0	0	9	1	0
tet(A)_3_AY196695	0	0	0	0	0	1	0	1	0	0	0
blaEBR-1_1_AF416700	0	0	0	0	1	0	0	0	0	0	0
QnrD_1_FJ228229	0	0	0	0	0	0	0	0	1	0	0
blaOXA-74_1_EU161636	0	0	0	1	0	0	0	0	7	0	0
aph(3')-III_1_M26832	0	0	0	0	1	0	0	4	3	2	1
blaCMY-8_2_DQ094251	0	0	0	1	2	0	0	2	1	0	1
VanG_1_AY271782	0	0	0	0	0	0	0	0	3	0	0
blaTER-2_1_FJ263090	0	0	0	0	0	0	0	0	1	0	0
tet(M)_5_U58985	0	0	0	0	0	0	0	0	1	0	0
blaOXA-53_1_AY289608	0	1	0	0	0	0	0	0	0	0	0
floR_1_AF071555	0	0	0	0	1	1	0	1	7	0	0
tet(36)_1_AJ514254	0	0	0	0	1	0	0	0	0	0	0
sul2_14_AJ514834	0	0	0	0	0	1	0	1	0	0	1
blaOXA-142_1_EU358785	0	0	0	0	0	0	0	1	2	0	1
aadA7_1_AF224733	0	0	0	0	0	0	0	1	0	1	0
erm(B)_9_AF299292	0	0	0	0	0	0	0	1	2	0	0
tet(C)_5_NC_003213	0	0	0	0	1	2	0	1	14	3	0
catS_1_X74948	0	0	0	0	0	1	0	0	0	0	0
tet(T)_2_AY660530	1	0	0	0	0	0	0	0	2	0	0
dfrA15b_1_AJ867237	0	0	0	0	0	1	0	0	0	0	0
tet(G)_2_AF133139	0	0	0	0	0	0	1	2	1	0	0
mcr-1.9_1_KY685071	0	0	0	0	0	1	0	0	1	0	1
blaFOX-9_1_JF896803	0	0	0	0	0	0	1	1	2	1	0
aadA10_1_U37105	0	0	0	0	0	1	2	1	6	0	7
blaOXA-35_1_AF315786	0	0	0	0	0	0	0	0	1	0	0
erm(G)_2_L42817	0	0	0	0	0	1	0	2	1	0	1
catB8_1_AF227506	0	0	0	0	0	0	0	1	1	0	1
cmlA1_2_AB212941	0	0	0	0	0	0	0	1	0	0	0
tet(O)_2_M20925	0	0	0	3	3	6	4	16	18	4	10
blaOXA-212_1_JN861780	0	0	0	1	1	0	0	0	26	2	0
cphA5_1_AY227051	0	0	0	0	0	0	0	0	1	1	0
blaADC-25_1_EF016355	0	0	0	0	0	1	0	0	4	0	0
VanX-Ac1_6_DQ246438	0	0	0	0	0	0	0	0	1	0	0
aac(6')-31_1_AJ640197	1	3	1	0	0	0	0	0	1	0	0
blaFOX-1_1_X77455	0	0	0	0	0	0	1	0	0	0	0
blaOXA-183_1_HQ111474	0	0	0	0	0	0	0	0	0	0	5
blaAER-1_1_U14748	0	0	0	0	0	3	0	4	4	0	2
blaOXA-205_1_JF800667	0	0	0	0	0	0	0	1	5	0	0
blaMOX-2_1_AJ276453	0	0	0	0	0	0	0	0	1	0	0
sul2_7_HM486907	0	0	0	1	0	2	1	0	0	0	0
aac(3)-Ia_1_X15852	0	0	0	0	1	0	0	2	4	0	1
blaCMY-1_1_X92508	0	0	0	0	0	0	0	0	4	0	0
sul1_2_CP002151	0	0	0	1	0	0	2	3	6	0	3
VanR-G_1_AY271782	0	0	0	1	0	0	0	2	2	2	0
erm(42)_1_FR734406	0	0	0	0	0	0	0	0	0	2	0
VanS-Pt_3_DQ018710	0	0	0	0	0	0	0	1	0	0	0
tet(L)_2_M29725	0	0	0	0	0	0	0	0	0	1	0
blaJOHN-1_1_AY028464	0	0	0	0	0	0	0	0	2	0	1
blaVIM-31_1_JN982330	0	0	0	0	0	0	0	0	0	0	1
lnu(C)_1_AY928180	0	0	0	2	0	0	0	4	11	1	1
blaOXA-20_1_AF024602	0	0	0	0	0	0	0	2	0	0	0
aadA9_1_AJ420072	0	1	0	1	0	0	0	0	0	0	0
blaOXA-129_1_AM932669	0	3	1	0	0	1	0	9	29	1	2
blaCARB-12_1_D13210	0	0	0	1	0	0	0	0	0	0	0
mph(E)_3_EU294228	0	0	0	5	5	5	1	15	104	3	26
erm(B)_15_U48430	0	0	0	0	0	0	0	0	1	0	1
sul2_17_U57647	0	0	0	0	0	1	0	0	0	0	0
cfxA2_1_AF504914	0	0	0	0	1	1	1	1	1	0	1
erm(B)_18_X66468	0	0	0	0	0	1	0	0	9	0	0
aadA6_1_AF140629	0	0	0	0	2	0	0	2	5	3	1
blaOXA-60_1_AY664506	0	0	0	0	0	0	1	0	0	1	0
erm(G)_1_M15332	0	0	0	0	1	2	0	7	5	0	3
aac(6')-aph(2'')_1_M13771	0	0	0	0	0	0	0	0	1	0	0
aadA1_2_JN815078	0	0	0	1	0	0	0	3	4	0	2
msr(A)_2_AB013298	0	0	0	0	0	0	0	0	1	0	0
blaOXA-13_1_AF043558	0	0	0	0	0	0	0	0	0	0	1
cphA1_7_X57102	0	0	0	0	0	0	0	0	1	0	0
tet(42)_1_EU523697	0	0	0	1	0	0	0	0	3	0	1
QnrS1_1_AB187515	0	0	0	0	0	0	0	1	1	0	0
tet(C)_9_AY046276	0	0	0	0	0	0	0	2	3	1	1
msr(C)_1_AY004350	0	0	0	0	0	1	0	0	0	0	0
tet(44)_1_NZ_ABDU01000081	0	0	0	22	11	1	1	1	31	17	1
tet(W)_5_AJ427421	0	0	0	2	0	5	0	5	7	3	3
VanN_1_JF802084	0	0	0	0	0	0	0	0	2	0	0
lnu(D)_1_EF452177	0	0	0	0	0	0	0	0	4	0	0
blaGES-16_1_HM173356	0	0	0	0	0	0	0	0	0	0	1
ant(6)-Ib_1_FN594949	0	0	0	24	17	1	0	1	30	14	0
catQ_1_M55620	0	0	0	3	1	0	0	0	15	2	0
blaOXA-333_1_KF203107	0	0	0	0	1	0	0	0	34	1	2
tet(G)_4_AF133140	0	0	0	0	0	0	0	0	1	2	0
ere(A)_2_AF099140	0	0	0	1	3	1	2	0	20	0	5
tet(T)_1_L42544	0	0	0	0	0	0	0	2	4	0	1
tet(V)_1_AF030344	0	1	0	0	0	0	0	2	0	0	0
erm(F)_2_M17124	0	0	0	1	3	5	3	8	6	0	5
aadA24_1_AM711129	0	0	0	0	0	0	1	0	0	0	0
tetA(P)_1_AB054980	0	0	0	1	3	0	0	1	4	0	0
blaPEDO-2_1_KP109678	0	0	0	1	0	0	0	1	0	0	0
erm(B)_1_JN899585	0	0	0	0	0	0	0	6	20	1	1
aadE_1_KF421157	0	0	0	3	0	0	1	0	2	1	0
QnrS2_1_JF261185	0	0	0	0	0	0	1	4	2	1	1
vat(E)_5_AJ488494	0	0	0	0	0	0	0	0	1	1	0
blaPEDO-1_1_KP109677	1	0	0	0	0	0	0	0	0	0	0
blaL1_3_EF126059	0	0	0	0	0	1	0	0	0	0	0
blaOXA-37_1_AY007784	0	0	0	0	0	0	0	1	2	1	1
erm(B)_6_AF242872	0	0	0	0	0	0	0	1	1	0	0
dfrA3_1_J03306	0	0	0	0	0	1	0	1	1	0	0
lsa(A)_1_AY225127	0	1	0	0	0	0	0	0	0	0	0
aadA11_1_AY144590	0	0	0	0	0	0	0	0	6	0	0
blaMOX-5_1_GQ152600	0	0	0	0	0	0	0	0	1	0	0
erm(B)_2_K00551	0	0	0	0	0	0	1	4	12	0	1
blaOXA-1_1_J02967	0	0	0	0	0	0	0	1	4	0	0
blaOXA-10_1_HM175875	0	1	0	3	1	0	0	1	87	6	2
blaOXA-240_1_JX089628	0	0	0	0	0	0	1	0	7	0	0
dfrA15_1_HM449019	0	0	0	0	0	0	0	1	0	0	0
tet(35)_1_AF353562	0	0	0	0	1	0	0	0	0	0	0
dfrB4_1_FM877484	0	0	0	0	0	3	2	3	0	0	10
tet(X)_2_M37699	0	0	0	0	0	0	0	0	0	0	1
sul2_11_AY232670	0	0	0	0	0	0	0	0	0	0	1
tet(A)_4_AJ517790	0	0	0	0	0	0	0	1	0	0	1
tet(W)_4_AJ427422	0	0	0	2	0	2	1	2	7	0	1
blaOXA-16_1_AF043100	0	0	0	0	1	0	0	0	2	0	0
aadA4_1_Z50802	0	0	0	1	0	0	0	1	3	0	0
catB3_1_AJ009818	0	0	0	0	0	0	0	1	0	0	0
blaOXA-334_1_KF203108	0	0	0	0	0	0	0	0	14	0	0
sul1_8_JN581942	0	0	0	0	0	0	0	1	1	0	0
tet(W)_2_AY049983	0	0	1	1	0	0	0	1	0	0	0
tet(W)_6_FN396364	0	0	0	1	1	2	1	5	1	0	1
blaOXA-325_1_KF203099	0	0	0	1	0	0	0	0	0	0	0
mef(A)_10_AF376746	0	0	0	8	3	2	1	7	48	5	2
blaFOX-7_1_AJ703796	0	0	0	1	2	0	0	2	3	0	0
tet(32)_1_EU722333	0	0	0	2	4	2	2	3	9	0	3
ampH_1_AJ276031	0	0	0	0	0	1	2	3	14	0	0
VanB_1_AF192329	0	0	0	0	1	0	0	0	0	0	0
catA2_1_X53796	0	0	0	0	0	0	0	0	1	0	0
blaOXA-17_2_DQ902344	0	0	0	0	0	0	0	0	1	0	0
blaIMP-12_3_AJ420864	0	0	0	0	0	0	1	0	0	0	0
blaCARB-2_1_M69058	0	0	0	2	0	0	0	0	0	0	1
catB2_1_AF047479	0	0	0	0	0	1	0	0	0	0	0
blaOXA-278_1_KC771279	0	0	0	0	0	0	0	0	2	0	0
mcr-3_1_KY924928	0	0	0	10	10	0	3	4	125	6	2
blaOXA-28_1_FJ374756	0	0	0	0	1	0	0	0	0	0	0
aph(3')-Ia_1_V00359	0	0	0	0	0	0	0	1	1	0	0
blaCARB-1_1_AF313471	0	0	0	0	0	0	0	0	1	1	0
blaCMY-104_1_KF150216	0	0	0	0	0	0	0	0	1	1	0
blaOXA-2_1_DQ310703	0	0	0	1	0	0	1	1	6	0	1
aac(3)-Id_1_AB114632	0	1	0	0	0	0	0	0	0	0	0
tet(E)_5_CP000645	0	0	0	0	0	1	0	4	3	0	2
blaOXA-141_1_EF552405	0	0	0	1	0	0	0	0	2	0	0
VanR-Pt_5_DQ018711	0	0	0	0	0	0	0	0	1	0	1
blaOXA-351_1_KF297580	0	0	0	0	0	0	0	0	1	0	0
srm(B)_1_X63451	0	0	0	0	0	0	0	0	0	0	1
blaACT-12_1_JX440355	0	0	0	0	0	0	0	0	1	0	0
blaCMY-28_1_EF561644	0	0	0	0	0	0	0	0	1	0	0
msr(D)_2_AF274302	3	3	0	17	5	8	5	15	92	9	3
blaOXA-296_1_NG049591	0	0	0	4	4	0	0	3	91	2	3
blaOXA-88_1_DQ392963	0	0	0	0	0	0	0	0	1	0	0
tet(Q)_4_Z21523	0	0	0	1	0	1	1	7	5	1	2
blaOXA-19_1_AF043381	0	0	0	0	0	0	0	0	3	0	1
tet(41)_1_AY264780	0	1	0	0	0	0	1	0	0	0	0
tet(Q)_3_U73497	0	0	0	2	2	6	3	10	9	1	7
erm(B)_10_U86375	0	0	0	0	0	0	0	2	2	0	0
blaOXA-213_1_JN861781	0	0	0	0	0	0	0	0	1	0	0
blaOXA-358_1_KF421161	0	0	0	0	0	0	0	0	1	0	0
msr(D)_3_AF227520	0	1	0	6	0	0	0	1	17	3	2
aac(6')-IIc_1_AF162771	2	0	0	0	0	0	0	0	0	0	0
VanX-D_2_AF175293	0	0	0	0	0	1	0	0	0	0	0
aadA2_2_JQ364967	0	0	0	0	0	2	0	0	22	3	0
blaCMY-98_1_KC603538	0	0	0	1	0	0	0	0	0	0	0
blaMOX-1_1_D13304	0	0	0	0	0	0	0	1	0	1	0
sul3_6_AB281183	0	0	0	4	1	4	4	9	32	8	12
erm(A)_2_AF002716	0	0	0	0	0	0	0	0	2	0	0
dfrB2_1_DQ839391	2	0	0	0	0	0	0	0	0	0	1
sul2_19_AJ319822	0	0	0	2	0	3	4	4	2	0	1
tet(A)_2_X00006	0	0	0	0	0	0	0	3	3	0	2
tet(Z)_2_AF121000	0	0	0	0	0	0	0	0	0	0	1
tetB(P)_3_NC_010937	0	0	0	0	0	0	0	0	13	2	1
cmlA1_1_M64556	0	0	0	1	0	0	0	2	0	0	1
blaBES-1_1_AF234999	0	0	0	0	0	0	0	0	0	0	2
blaOXA-145_1_FJ790516	0	0	0	0	0	0	0	0	0	0	1
catP_1_U15027	0	0	0	0	0	0	0	0	1	0	0
imiH_1_AJ548797	0	0	0	0	0	0	1	0	0	1	1
QnrS5_1_HQ631377	0	0	0	0	0	0	0	1	0	0	0
tet(Q)_2_X58717	0	0	0	0	3	5	4	10	5	0	6
aadA2_1_X68227	0	0	0	1	0	0	0	3	5	0	1
blaFOX-4_1_AJ277535	0	0	0	0	0	0	0	0	1	0	1
blaOXA-9_2_JF703130	0	0	0	0	1	1	1	9	1	0	6
blaOXA-347_1_JN086160	0	0	0	0	0	0	0	0	1	0	2
aadE_1_KF864551	0	0	0	0	1	0	0	2	4	1	2
blaCMY-8_1_EF382672	0	0	0	0	0	0	0	1	2	0	1
cfxA_1_U38243	0	0	0	0	4	12	2	7	3	0	14
ant(6)-Ia_1_AF330699	0	0	0	0	0	1	0	2	2	0	0
fosA_9_NZ_ACZD01000244	0	0	0	0	0	0	0	1	0	0	0
VanR-A_1_FJ866609	0	0	0	0	0	0	0	0	1	0	0
blaFOX-10_1_JX049131	0	0	0	0	0	1	0	0	0	0	0
tet(E)_2_EF471995	0	0	0	0	0	0	0	1	0	0	1
VanS-G_1_AY271782	0	0	0	0	0	0	0	0	1	0	0
blaOXA-101_1_AM412777	0	0	0	0	0	0	0	1	8	1	1
blaMIR-1_1_M37839	0	0	0	0	0	0	0	0	0	0	1
lnu(A)_1_M14039	0	0	0	0	0	0	0	0	1	0	0
cepA_1_L13472	0	0	0	1	0	1	0	2	0	0	2
tet(32)_2_EF626943	0	0	0	0	0	0	2	1	0	1	0
sul1_9_AY963803	0	0	0	0	0	0	0	0	1	1	1
dfrA33_1_FM957884	0	0	0	0	0	0	0	1	0	0	0
QnrB36_1_JN173058	0	0	0	0	0	0	0	0	1	0	0
aac(6')-IIa_1_M29695	2	3	7	0	0	0	0	0	0	0	0
aac(6')_3_EU912537	0	1	0	0	0	1	1	0	0	0	0
blaCARB-5_1_AF135373	0	0	0	1	0	0	0	0	0	0	0
blaOXA-464_1_JAIX01000028	0	0	0	0	0	2	1	1	2	0	0
blaOXA-29_1_AJ400619	0	0	1	2	0	2	0	6	3	1	2
aadD_1_AF181950	0	0	0	0	0	0	0	0	1	0	1
lsa(B)_1_AJ579365	0	0	0	2	0	0	0	0	0	0	0
blaFOX-3_1_Y11068	0	0	0	0	0	0	0	1	0	0	0
blaOXA-47_1_AY237830	0	0	0	0	1	0	0	0	1	0	1
dfrA32_1_GU067642	0	0	0	1	0	0	0	0	0	0	0
blaOXA-3_1_L07945	0	0	0	0	0	0	0	0	0	0	1
aadA1_5_JX185132	0	0	0	0	0	1	0	0	0	0	1
blaIMP-13_1_AJ512502	0	0	0	0	0	0	0	1	0	0	1
aadA16_1_EU675686	0	0	0	0	0	0	0	0	0	0	1
blaOXA-2_2_AY444814	0	0	0	0	0	1	1	3	1	0	0
blaOXA-10_2_EU886981	0	0	0	0	0	0	0	1	10	0	0
dfrB7_1_DQ993182	2	0	0	0	0	0	0	0	1	0	0
blaOXA-11_1_Z22590	0	0	0	0	0	0	1	0	1	0	0
tet(44)_2_FN594949	0	0	0	30	29	3	1	3	22	29	3
aadA5_1_AF137361	0	0	0	0	0	1	2	1	2	0	1
tet(L)_1_HM235948	0	0	0	0	0	0	1	0	0	0	0
blaDES-1_1_AF426161	0	0	0	0	0	0	0	0	1	0	0
blaCMH-3_1_KX192165	0	0	0	0	0	0	0	0	2	0	0
tet(O)_1_M18896	0	0	0	2	1	2	0	3	9	1	1
blaTRU_1_EU046614	0	0	0	0	0	0	0	1	0	0	2
blaFOX-2_1_Y10282	0	0	0	1	1	0	0	1	2	0	1
tet(37)_1_AF540889	0	0	0	0	0	0	0	2	2	0	0
ant(3'')-Ih-aac(6')-IId_1_AF453998	0	0	0	0	0	0	0	0	5	0	0
blaOXA-144_1_FJ617207	0	0	0	0	0	0	0	0	1	0	0
tet(H)_4_U00792	0	0	0	1	0	0	0	0	0	0	0
blaOXA-372_1_KJ746496	0	0	0	0	0	1	0	0	1	0	0
blaOXA-58_1_AY665723	0	0	0	0	0	0	0	0	1	0	0
dfrA1_1_X00926	0	0	0	0	0	0	1	0	0	0	0
blaOXA-119_1_AY139598	0	0	0	0	1	0	0	0	18	1	2
blaOXA-161_1_GQ202693	0	0	0	0	0	0	0	0	1	0	0
